# Supplementary material for: 13CO2 labeling kinetics in maize reveal impaired efficiency of C4 photosynthesis under low irradiance
Source: Plant Physiol. 2022 Jun 25;190(1):280–304. doi: 10.1093/plphys/kiac306 (PMC9434203; doi:10.1093/plphys/kiac306)
Supplement: kiac306_Supplementary_Data [file kiac306_supplementary_data.zip]

Archive with 2 entries (2 files):
- Medeiros et al_ Supplemental Datasets.xlsx
- Medeiros et al_ Supplemental Texts Figures Tables.pdf
