# Supplementary material for: 13CO2 labeling kinetics in maize reveal impaired efficiency of C4 photosynthesis under low irradiance
Source: Plant Physiol. 2022 Jun 25;190(1):280–304. doi: 10.1093/plphys/kiac306 (PMC9434203; doi:10.1093/plphys/kiac306)
Supplement: kiac306_Supplementary_Data [file kiac306_supplementary_data.zip › Medeiros et al_ Supplemental Datasets.xlsx]

## Sheet: 1-amounts isotopomer ML
Supplemental Data. Medeiros et al. (2022) 13CO2 Labelling kinetics in maize reveal impaired efficiency of C4 photosynthesis under low irradiance.
	Supplemental Dataset S1. Amounts of unlabelled form and 13C-isotopomers for each metabolite in ML. Amounts are expressed as nmol g-1 FW. The number associated to a metabolite represents the number of 13C atoms incorporated in the metabolite. Duration of labelling is indicated in seconds. For malate, SBP, G1P, glycine, serine, glycerate and fumarate, all labelled isotopomers were summed at each ti…
	Compounds	Kinetic (s)
		0	0	0	0	5	5	5	5	5	10	10	10	10	10	10	15	15	15	15	20	20	20	20	30	30	30	30	50	50	50	50	60	60	60	60	180	180	180	180	180	180	300	300	300	300	600	600	600
	Malate-0	6123.88	5628.32	2661.18	2533.44	3645.18	5258.31	4434.1	3978.25	9158.81	6648.13	4124.32	3547.12	7137.25	6666.67	4620.35	6265.63	3117.89	8799.48	4631.99	6532.48	5550.52	3661.1	4387.55	952.632	6447.71	1479.57	4180.47	9904.01	3986.29	5137.92	5083.18	8713.62	2540.16	3619	1987.73	10995.3	1289.05	1585.21	7526.99	4065.57	3974.71	3691.58	3762.5	4180.84	4320.47	7332.53	6540.05	3757.67
	Malate-0a	1434.92	1431.21	1397.02	1405.13	1210.21	1311.37	1298.13	1172.74	941.863	1128.67	1184.01	1078.05	984.983	1093.38	1168.89	882.89	1076.95	640.264	1108.49	879.135	697.358	1232.54	979.732	952.632	594.965	951.046	1105.68	0	925.059	982.005	470.015	591.343	508.898	999.006	1015.9	711.196	870.291	0	531.636	947.947	780.139	182.632	224.7	582.586	357.009	187.163	0	456.824
	Malate-1	11.0026	14.7092	48.9047	39.8564	225.443	134.556	147.793	273.179	504.059	317.256	261.913	367.869	460.939	350.436	277.032	561.771	365.552	802.691	333.519	549.281	736.653	213.386	445.535	352.645	786.841	458.726	321.432	1463.68	463.024	422.836	858.413	718.204	785.493	377.569	357.967	332.125	235.834	831.324	387.344	282.102	378.746	353.457	412.037	318.912	383.193	270.218	330.669	191.971
	Malate-2	0	0	0	0.939817	6.09145	0	0	0	0	0	0	0	0	2.10617	0	1.14759	3.42182	1.07276	2.69931	11.1908	8.03418	0	13.1793	16.9213	58.4743	31.061	14.4547	280.326	42.8139	33.1858	89.9565	100.093	112.267	51.935	52.662	198.402	164.411	353.394	223.566	111.546	136.296	351.493	289.182	156.157	231.577	223.089	282.414	159.835
	Malate-3	0	0	0	0	4.17939	0	0	0	0	0	0	0	0	0	0	0.11368	0	1.89411	0.901891	4.39979	3.8768	0	3.53103	4.60478	3.56555	4.51062	3.90179	86.6103	9.9266	6.40669	19.5953	24.966	25.3974	9.71783	12.4959	76.2024	65.3787	144.239	115.081	49.2556	69.8935	165.823	155.417	127.42	192.277	148.999	311.157	160.029
	Malate-4	0	0	0	0	0	0	0	0	0	0	0	0	0	0	0	0	0	0	0.310068	1.91558	0	0	3.94421	0.134604	2.07617	0.577491	0.452812	181.653	5.09932	1.48837	7.94219	11.3159	13.8667	7.69465	6.89609	127.997	110.007	236.468	188.295	55.072	80.8469	392.516	364.587	260.846	281.866	616.453	522.809	477.263
	Malate(L)	11.0026	14.7092	48.9047	40.7963	235.713	134.556	147.793	273.179	504.059	317.256	261.913	367.869	460.939	352.542	277.032	563.032	368.973	805.658	337.43	566.787	748.564	213.386	466.19	374.306	850.957	494.875	340.241	2012.27	520.863	463.916	975.907	854.579	937.024	446.916	430.021	734.726	575.63	1565.43	914.286	497.975	665.782	1263.29	1221.22	863.336	1088.91	1258.76	1447.05	989.098
	Malatei	4688.96	4197.11	1264.17	1128.31	2434.98	3946.94	3135.97	2805.51	8216.95	5519.47	2940.32	2469.07	6152.26	5573.29	3451.47	5382.74	2040.94	8159.22	3523.5	5653.34	4853.16	2428.56	3407.81	0	5852.74	528.519	3074.79	10470.4	3061.24	4155.91	4613.16	8122.27	2031.26	2620	971.825	10284.1	418.759	1704.71	6995.35	3117.63	3194.57	3508.95	3537.8	3598.25	3963.46	7145.36	6541.17	3300.85
	Aspartate-0	336.88	212.781	409.113	129.535	103.655	147.672	78.0555	159.955	379.124	85.2583	151.205	47.3995	97.8637	n.d	112.555	242.276	50.5465	85.5274	128.539	79.9693	100.084	73.2689	62.5006	14.8367	32.8029	73.1243	47.2972	130.622	50.6018	54.2319	79.5645	67.7263	125.397	48.1291	58.0566	12.9843	11.5348	39.2036	88.2339	46.1437	17.417	14.7812	5.3053	27.6565	40.1237	15.1384	4.4622	14.0309
	Aspartate-1	11.5632	7.31363	14.2673	0.292594	124.77	120.755	47.1148	134.871	249.529	252.336	266.126	268.654	282.289	n.d	132.921	433.633	119.219	175.641	178.394	222.986	324.546	188.213	199.316	137.398	250.334	233.641	110.586	958.653	267.838	378.589	495.736	349.451	432.045	171.925	268.054	211.222	181.307	524.126	202.348	182.565	150.256	60.3246	164.664	184.715	190.72	61.2431	108.829	55.6105
	Aspartate-2	0	0	0	0	0	0	0	0	0	0	0	4.63799	0	n.d	1.86805	4.62059	0	1.31919	0.0321256	7.38695	0	2.51993	12.1447	12.6499	21.2327	15.2212	7.66329	190.338	25.3538	40.6907	59.1181	65.5725	70.3912	30.5398	27.5705	185.25	120.633	204.567	134.267	68.2728	83.2346	49.4989	116.59	99.6849	115.414	69.5501	102.698	50.5891
	Aspartate-3	0	0	0	0	0	0	0	0	0	0	0	0	0	n.d	0.356024	0	0	0	0	0	0	0	0	0.116913	1.78358	1.59459	1.11333	8.10846	2.92664	3.17721	3.012	0	12.0675	5.87086	3.65476	121.07	47.2942	94.346	72.9701	26.723	31.4914	23.7821	74.549	55.7717	118.178	35.1032	126.128	59.6363
	Aspartate-4	0	0	0	0	0	0	0	0	0	0	0	0	0	n.d	0	0	0	0	0	0	0	0	0	0	0	0.175218	0.807509	0	0	0	0	0	4.89808	1.67061	3.3504	111.078	149.064	139.414	112.485	30.635	39.4757	66.8228	192.763	229.782	140.395	221.301	216.277	151.115
	Pyruvate-0	449.258	426.134	529.253	550.126	474.717	279.867	250.63	440.087	559.061	326.942	331.253	457.882	380.465	902.047	436.6	555.237	488.49	556.519	495.895	445.99	293.378	307.751	444.939	265.454	253.27	607.709	358.697	334.691	284.812	358.161	450.553	270.491	407.772	366.772	324.015	112.277	105.955	285.196	217.372	270.016	212.3	92.0925	143.89	185.641	137.676	89.9673	103.167	71.1345
	Pyruvate-1	0	0	0	0	0	0	0	0	0	0	0	0	0	0	0	0	0	0	0	3.22466	0	3.61781	1.93089	12.3073	14.4274	14.7485	11.4306	27.1485	14.1495	18.524	29.5417	20.7341	33.9506	32.61	32.782	59.5551	58.4037	93.1413	79.9389	71.0484	64.4123	75.7525	84.6068	82.1845	65.7297	70.9594	83.3277	59.7055
	Pyruvate-2	0	0	0	0	0	0	0	0	0	0	0	0	0	0	0	0	0	0	0	0	0	0	0	0	0	0	0	1.07518	1.68574	0	1.59423	0.641764	1.86411	2.74378	2.66565	22.4548	23.0397	31.4508	34.8165	18.5891	16.3555	31.5729	38.702	38.2046	34.3666	40.4387	52.5568	41.2307
	Pyruvate-3	0	0	0	0	0	0	0	0	0	0	0	0	0	0	0	0	0	0	0	0	0	0	0	0	0	0	0	2.84112	2.55828	3.39202	3.50053	2.55021	5.68326	4.31908	2.22146	34.6782	45.0022	63.2357	69.4369	39.1906	32.8959	97.6217	114.837	115.367	99.3235	252.726	247.46	220.348
	Alanine-0	728.599	562.308	1240.19	1382.98	648.829	529.633	263.169	853.638	1332.37	681.852	564.152	612.512	672.508	1378.73	999.808	1828.8	747.404	1812.3	904.048	486.53	924.547	906.907	987.471	291.02	332.815	1213.6	991.198	1277.89	934.152	1228.29	1696.77	714.34	1075.73	908.264	817.689	299.07	226.873	728.427	422.371	828.16	601.932	185.579	343.692	871.384	559.216	197.061	436.202	298.636
	Alanine-1	7.62423	4.2347	16.301	21.8351	5.73583	6.59792	0	10.2394	24.6519	6.73324	7.52222	5.64264	8.36061	23.1714	15.0855	40.9808	12.0807	36.7213	16.7562	5.78013	12.7402	17.9799	18.7663	2.26546	2.51959	25.7479	23.659	37.5572	18.56	28.4919	40.8444	11.0904	18.6964	25.0168	20.4776	35.4507	27.7156	70.7937	54.1695	60.6677	40.9543	32.9893	61.807	141.708	103.933	47.7172	127.641	92.9695
	Alanine-2	2.47237	0	0	1.65369	0	0	0	0	4.47638	0.65951	0.840163	0	0	0	0	0	0	0	0	0	0	0	3.12301	0.299055	2.57307	0	5.39888	6.65644	1.95713	4.18809	5.822	0	2.00932	9.82548	5.40645	44.4654	41.3684	98.4285	81.4186	71.7231	48.5826	82.8831	148.427	338.074	241.015	239.071	477.551	417.242
	PEP-0	487.523	321.319	450.519	485.967	590.127	322.666	144.703	253.721	227.383	473.046	330.161	247.816	229.088	290.745	371.414	328.04	334.548	304.745	236.878	257.871	220.866	316.941	268.968	270.31	234.635	206.724	166.613	162.032	217.651	240.529	232.795	124.744	190.705	162.807	219.192	86.4063	74.584	121.519	77.0662	117.283	127.925	40.5129	60.7231	54.1996	58.1665	31.1333	33.6821	24.0034
	PEP-1	0.743936	0.429487	0.482425	2.50315	4.57056	4.2102	3.72835	2.60333	2.90771	5.62563	6.80096	1.47579	4.01524	5.62266	7.77796	15.7209	10.701	8.0333	10.2105	11.4023	12.6112	12.4098	10.8336	21.139	20.0938	25.6287	19.2231	30.1371	20.2232	25.9793	33.1152	27.6165	32.4526	30.2266	41.4749	62.6546	61.1508	58.0891	57.9785	38.4412	60.8545	33.3485	51.3762	40.326	44.9067	24.8486	41.7074	29.0351
	PEP-2	0	0	0	0	0	0	0	0	0	0	0	0	0	0	0	0	0	0.855407	0	4.28068	0	0	0	0	0.496248	1.15736	0.468793	3.85532	5.4644	2.20713	5.34818	4.37436	6.83634	4.10489	4.53791	27.3536	25.2503	23.0231	33.0925	44.8969	18.3038	19.4956	27.7977	19.062	26.8374	17.2339	27.419	19.38
	PEP-3	0	0	0	0	0	0	0	0	0	0	0	0	0	0	0	0	0	0	0	1.09235	0	0	0.325923	0.653771	0.481426	0.454365	0.944444	3.15617	1.74179	1.56479	5.19403	3.9523	5.56964	3.91475	5.27816	42.2081	49.8205	48.4804	44.0048	35.7869	31.9666	54.4263	69.299	58.6976	71.3156	100.535	106.175	105.879
	3PGA-0	920.267	806.09	976.431	782.144	795.476	569.439	476.002	571.707	741.181	635.254	634.288	337.679	449.695	547.767	444.261	727.42	441.29	406.066	256.456	328.963	350.026	283.562	305.443	218.988	238.666	243.94	208.968	188.704	131.756	165.501	177.739	139.77	142.801	129.441	104.115	41.4662	34.8087	67.3555	53.428	65.3801	59.7996	17.2836	32.6031	29.7179	30.5684	15.5336	23.4826	15.9311
	3PGA-1	0.294445	0	6.69447	6.41683	97.6575	61.9692	97.5623	74.7027	125.373	164.099	189.19	166.508	188.103	117.387	174.245	347.006	277.002	256.826	129.255	316.682	245.851	180.037	255.771	295.82	341.954	330.532	303.825	371.176	273.934	288.864	370.934	306.11	353.388	293.666	240.269	112.267	106.97	169.472	137.917	147.529	146.289	69.1605	88.4769	61.4415	72.7601	31.7221	61.8303	47.2387
	3PGA-2	0	0	0	0	0	0	0	0	0	0	0	0	1.24764	0	2.6591	11.3172	10.8596	16.2089	7.32475	30.9076	20.9203	14.457	30.7538	46.5543	52.1732	67.5937	64.4089	121.009	93.87	87.8052	154.397	117.155	142.569	125.332	94.9327	102.809	99.895	171.202	135.137	155.822	135.784	83.2821	116.354	88.2808	125.862	59.5157	130.006	92.7614
	3PGA-3	0	0	0	0	0	0	0	0	0	0	0	0	0	0	1.32244	0.942233	0.807882	0.299378	0.0580642	6.38906	2.9384	2.60977	11.0573	19.4865	17.3875	27.8264	24.3638	87.8505	82.6356	59.2404	131.449	104.941	145.003	108.804	88.7399	218.422	258.569	427.087	342.25	359.593	354.592	330.374	428.571	339.073	364.493	457.296	511.572	558.076
	Triose-P-0	390.665	315.612	487.444	202.731	329.987	217.948	274.359	316.031	418.236	353.361	298.139	194.012	254.504	186.515	244.552	315.305	163.499	213.623	205.767	203.989	178.387	207.508	132.01	116.705	204.283	93.9863	89.9222	113.068	62.5139	92.7796	75.9165	52.6087	71.873	51.8108	72.7262	35.6644	16.1763	41.9741	31.2107	22.5789	28.7575	22.3254	17.2902	9.51657	27.523	12.6193	6.67622	13.156
	Triose-P-1	0.990274	8.97379	8.30326	1.44352	28.6522	14.2273	48.0925	27.1956	33.9997	67.2182	67.6827	83.9233	101.984	43.5527	84.2323	121.264	103.939	144.887	98.1292	161.861	132.889	148.007	141.461	184.984	383.376	162.423	157.135	401.194	166.899	222.159	240.271	276.067	237.472	162.173	239.885	179.443	154.822	145.863	100.486	67.1692	98.1629	89.1688	96.6717	35.8629	93.8596	49.6467	49.6994	51.0974
	Triose-P-2	0	0	0	0	0	0	0	0	0	0	0	0	0	0	0	2.1143	1.91423	2.93525	6.11514	8.60246	7.4298	9.16924	14.0602	29.4761	48.3875	34.0549	25.1517	127.464	56.3287	60.3436	88.8039	101.708	89.9743	64.689	96.026	172.039	146.958	135.76	105.533	70.6177	105.048	101.121	118.054	90.296	172.09	108.76	113.003	99.136
	Triose-P-3	0	0	0	0	0	0	0	0	0	0	0	0	0	0	0	0	0	0	0	1.41569	0	0.583777	0.74402	6.61018	9.34685	8.79429	7.69276	67.9773	40.3266	37.6373	62.314	73.9159	71.6043	49.3268	77.0068	333.855	324.235	328.636	233.991	158.145	232	374.782	467.354	341.037	555.703	693.705	495.291	515.662
	FBP-0	10.7607	12.3602	5.71587	8.74774	6.81643	9.34036	14.6571	15.1758	24.7336	7.33902	5.65157	9.74948	10.0556	6.85692	7.18143	7.05714	5.91229	4.4635	8.37828	2.89832	4.73062	4.55963	3.54516	3.03841	3.24516	4.24176	3.66575	1.28198	1.24751	2.02457	0.900543	2.13385	0.956399	1.28283	0.734046	1.11808	0.840456	0.29912	0.433176	0.41002	1.05103	0.880841	0.675889	0.563036	0.476379	0.49713	1.27133	0.407186
	FBP-1	0	0	0	0.075209	0.966506	1.38707	3.64621	2.28999	3.72177	1.75097	1.78361	5.54328	4.89791	2.15858	3.26115	3.98588	3.21976	3.50071	4.26342	2.38055	3.69862	3.18563	3.85968	2.72572	4.28206	6.03032	5.47326	2.31238	1.9937	2.57298	1.58703	3.06368	2.56737	2.17397	0.992994	1.01163	0.54094	0.317201	0.361032	0.266381	0.542669	0.470075	0.374993	0.164316	0.222262	0.232546	0.180602	0.0895028
	FBP-2	0	0	0	0	0	0.0207713	0.23664	0	0.0412803	0.153265	0.118949	1.37832	0.990006	0.17873	0.554262	0.868706	1.06406	0.973491	1.0997	1.05047	1.26473	1.11157	1.62137	1.91517	3.17287	5.30164	4.70623	3.07672	2.13156	2.6476	2.27524	5.25176	3.5829	3.47889	1.57917	1.8862	1.16707	0.589804	0.769353	0.277153	1.31898	0.807273	0.654411	0.431354	0.473284	0.221032	0.453615	0.156081
	FBP-3	0	0	0	0	0	0	0	0	0	0	0	0	0.0438255	0	0.0166276	0.061243	0.125168	0.124697	0.14151	0.127426	0.196787	0.187882	0.240763	0.56323	0.837313	2.0305	1.35195	1.85431	1.74638	1.42201	1.68786	3.94676	2.66874	2.46104	1.03167	2.95423	1.68167	1.15159	1.38782	0.552107	2.34758	1.79475	1.49939	0.965976	1.89001	0.82452	1.50588	0.715782
	FBP-4	0	0	0	0	0	0	0	0	0	0	0	0	0	0	0	0	0	0.0164844	0	0.0107966	0.0371508	0	0.0716959	0.169445	0.318609	0.761581	0.490828	0.84176	1.11551	0.753404	0.929919	2.52337	2.43645	1.78011	0.804584	4.05252	2.73537	1.52987	2.33992	0.831713	3.13005	2.85483	2.71264	2.22038	3.05668	1.66707	2.98299	1.50689
	FBP-5	0	0	0	0	0	0	0	0	0	0	0	0	0	0	0	0	0	0	0	0	0	0	0.0694975	0.0553423	0.00847874	0.107716	0.0877548	0.320278	0.150975	0.166641	0.356127	0.61705	0.880209	0.721011	0.198551	2.69139	2.10192	1.34189	1.43345	0.918589	2.43686	2.47378	2.72102	2.44578	3.65388	2.83842	4.5115	2.4716
	FBP-6	0	0	0	0	0	0	0	0	0	0	0	0	0	0	0	0	0	0	0	0	0	0	0.0613544	0.0408143	0.016142	0.0122712	0.0462423	0.125363	0.109153	0.105864	0.11123	0.308622	0.234043	0.113857	0.115133	2.79167	2.57033	1.59788	2.09734	0.930968	2.66467	4.4981	4.06797	3.99034	6.25105	9.80162	9.27709	6.89848
	F6P-0	114.595	145.291	143.646	115.715	125.816	70.2772	139.749	129.218	148.247	97.2914	97.1854	89.6481	95.2154	87.806	99.1426	76.5778	74.7466	82.5439	67.9319	85.014	53.5611	76.4355	58.5036	85.2186	105.176	41.1826	44.5687	50.1489	39.6985	52.0318	33.595	33.1696	25.5805	22.6299	31.116	44.4398	32.0694	22.0336	23.5127	13.3847	10.704	23.9652	12.5683	6.19892	9.45523	11.9918	7.86051	10.4737
	F6P-1	0	1.31266	1.84007	0.353948	6.69546	4.91272	18.6214	11.152	14.6451	14.7423	21.8114	26.1781	30.0629	11.4712	26.2895	24.8275	31.4877	29.5475	23.7272	43.0449	22.2453	31.4407	22.6302	39.7672	61.962	27.4333	33.6997	31.9653	23.1205	38.1706	24.9276	20.1362	17.7835	19.4571	28.1016	8.36044	6.7475	9.72494	4.26839	4.46918	5.33907	4.79668	3.45156	1.30786	1.92211	0.754484	0.336315	0.715531
	F6P-2	0	0	0	0	2.59111	1.0223	5.54839	1.88673	1.58809	4.80196	4.44459	7.1803	8.75191	4.6014	7.15121	7.02091	12.453	11.6023	6.68396	20.9213	8.61203	20.9667	15.9042	34.2385	48.9612	22.4805	30.038	38.1549	27.5279	39.1075	29.1724	35.2594	30.4366	26.5839	42.7324	25.3376	16.0146	21.7671	10.9069	13.3398	15.3893	10.3322	11.109	6.62515	9.10635	4.53711	7.1335	3.25866
	F6P-3	0	0	0	0	0	0	0	0	0	0	0	0	0	0	0	0.791744	0.649148	0.650549	0.545386	0.738582	1.28394	2.60594	4.9669	6.97711	11.6362	8.84985	9.77804	21.2722	13.8682	19.6713	18.4333	23.2007	19.3037	17.7276	23.7683	22.7984	26.0494	33.5936	18.1325	19.7907	18.5567	15.7419	18.6108	11.31	12.1558	5.91534	10.3396	6.75783
	F6P-4	0	0	0	0	0	0	0	0	0	0	0	0	0	0	0	0.0431827	0.00292591	0	0.112626	0.175572	0.451346	0	0.462278	2.32538	2.54259	3.26318	2.10539	14.274	11.4571	11.5721	12.7727	15.4196	14.5855	15.9756	19.2575	42.4429	33.4684	50.3897	26.9578	26.566	29.978	38.3663	39.6649	25.0038	26.9236	17.9662	23.8134	22.8106
	F6P-5	0	0	0	0	0	0	0	0	0	0	0	0	0	0	0	0	0	0	0	0.094735	0	0	0.91615	0	0	0.283961	0.590959	1.65244	3.22429	2.54249	3.01725	4.13214	4.2856	3.56381	6.96514	28.3847	31.1844	35.2048	19.3446	21.4033	23.1404	35.9096	42.3431	28.0336	35.3565	32.3562	45.8178	38.0354
	F6P-6	0	0	0	0	0	0	0	0	0	0	0	0	0	0	0	0	0	0	0	0	0	0	0	0	0	0.108743	0	2.04379	1.35349	0.954656	2.37138	0.464676	3.0796	2.01122	3.61868	28.8533	38.2448	52.4371	25.9121	25.7927	36.5354	80.7812	65.8418	60.892	50.7623	137.549	94.7057	110.984
	SBP-0	11.7534	20.0175	15.4771	16.4028	18.1044	16.3836	23.723	26.4762	25.0109	20.4486	13.6347	18.2205	16.6029	16.8981	16.4246	9.55244	17.834	13.3462	11.4359	8.15522	11.3649	17.8849	11.2692	21.5155	18.9741	12.9175	12.1258	9.32571	7.75291	18.7199	11.7737	13.6329	8.43682	9.77253	11.0754	18.7345	16.6677	8.99341	9.50601	3.10908	15.0355	16.3414	15.4472	1.75385	10.4059	10.6416	18.9677	11.6502
	SBP-0a	8.15295	8.43241	8.12508	7.82853	6.74966	7.30768	6.11814	6.04334	5.12607	7.62341	7.11286	2.43247	4.4043	5.82285	5.02746	5.60717	3.47576	5.14574	3.43852	5.41799	3.01567	4.53872	3.22427	1.89288	1.65335	0	0.850162	2.36972	3.45541	2.62581	3.62449	0	1.04534	1.26844	6.12939	0	0.410308	4.25581	5.81844	3.10908	0	0	0.0385298	7.42053	0.921585	0.416451	0	0
	SBP-1	0.27946	0	0.307336	0.60388	1.68275	1.12473	2.10315	2.38907	2.89349	0.809004	1.10741	4.88843	2.50626	2.36752	2.72723	1.97615	2.73123	2.18415	3.41773	1.58337	2.84822	2.09808	2.43956	2.9226	2.7014	2.90029	1.44323	0.665053	1.03995	1.27949	0.542139	0.483604	0.433191	1.01402	0.035793	0.0711062	0.837456	0.084899	0.00741821	0	0.0835002	1.5941	0.619377	0	0.427878	0	0.559805	0.243909
	SBP-2	0	0	0	0	0	0	0.21112	0	0.412859	0	0.212144	1.11151	1.52186	0.242038	0.677717	0.658646	1.93939	0.759123	1.26194	0.787385	1.79124	0.855482	1.85788	1.71559	2.12576	3.62086	2.93319	1.08249	0.587118	1.20846	0.872807	1.52382	1.54265	1.26206	0.624583	0.521781	0.4561	0.0581132	0.110696	0.0895813	0	1.62311	0.273372	0	0.0316226	0.0697981	0	0
	SBP-3	0	0	0	0	0	0	0	0	0	0	0	0	0	0	0	0.190441	0.239882	0.280435	0.314221	0.544561	0.538659	0.839507	0.745081	1.3148	1.2657	2.2938	2.26117	1.4975	1.186	1.80745	1.46346	3.20052	1.71019	1.72389	0.562162	1.94375	1.03907	0.372441	0.254769	0.0509024	0.78726	3.22703	0.363944	0.0447244	0.453236	0.194388	0.206483	0.195065
	SBP-4	0	0	0	0	0	0	0	0	0	0	0	0	0	0	0	0	0.0120109	0.0451046	0	0.0991138	0.097357	0.0691146	0.165619	0.382907	0.537981	0.967052	0.417665	0.848896	1.56006	1.0015	1.03866	2.21523	1.60587	1.39174	0.723239	1.29622	0.857714	0.77435	0.698312	0.330811	1.49535	2.46118	1.11012	0.0700208	0.698204	0.22587	0.878651	0.371131
	SBP-5	0	0	0	0	0	0	0	0	0	0	0	0	0	0	0	0	0.0341509	0.01785	0	0	0.0100935	0.00652611	0	0.093686	0.0856275	0.382101	0.23952	0.549003	0.603871	0.124664	0.329265	0.980149	1.12762	0.948854	0.219961	2.3674	1.8475	0.955544	0.180806	0.280589	2.26807	2.56657	1.82756	0.204049	1.36491	1.00034	2.33752	1.16333
	SBP-6	0	0	0	0	0	0	0	0	0	0	0	0	0	0	0	0	0	0	0	0	0.0505102	0.00996273	0	0.0477397	0.0626018	0.0572624	0.16121	0.299824	0	0.250697	0.451192	0.388927	0.677276	0.405698	0.082874	2.08075	1.63517	0.663387	0.775847	0.419958	1.65738	2.35169	1.59644	0.32155	2.17248	1.43942	3.0587	1.69657
	SBP-7	0	0	0	0	0	0	0	0	0	0	0	0	0	0	0	0	0	0	0	0	0.080663	0.0150273	0	0.062213	0	0.00877483	0.126268	1.11992	0	0.134332	0.110398	0.180562	0.290267	0.417708	0.0544065	1.6956	1.34909	1.26787	0.586126	0.378504	2.48742	3.26646	2.60307	0.371533	2.3625	5.08615	5.7928	5.53212
	SBP (L)	0.27946	0	0.307336	0.60388	1.68275	1.12473	2.31427	2.38907	3.30635	0.809004	1.31956	5.99994	4.02812	2.60956	3.40495	2.82524	4.95665	3.28667	4.99389	3.01443	5.41674	3.8937	5.20814	6.53953	6.77906	10.2301	7.58225	6.06269	4.977	5.8066	4.80792	8.97281	7.38707	7.16397	2.30302	9.97661	8.0221	4.1766	2.61397	1.55035	8.77897	17.0902	8.39388	1.01188	7.51083	8.01596	12.834	9.20212
	SBPi	3.60045	11.5851	7.35202	8.57422	11.3548	9.07588	17.6048	20.4329	19.8849	12.8252	6.52182	15.7881	12.1986	11.0752	11.3972	3.94527	14.3583	8.20045	7.99737	2.73723	8.34922	13.3462	8.04493	19.6227	17.3208	14.7153	11.2756	6.95599	4.2975	16.0941	8.14925	14.1733	7.39148	8.50409	4.94603	20.2787	16.2574	4.7376	3.68757	0	15.382	24.9991	15.4086	-5.66669	9.48436	10.2252	23.3693	12.42
	S7P-0	81.0964	95.6293	96.5863	75.6128	66.8391	38.4284	69.8863	71.5371	71.4506	58.4081	67.0958	33.7611	57.3516	75.1171	38.8084	28.1497	55.2099	22.6608	17.0431	21.6703	16.3843	16.5083	11.4253	56.2457	22.9973	5.87556	7.82224	3.54531	4.7347	3.40247	2.55564	5.87833	1.7454	1.92758	2.30304	2.33544	8.09241	2.41755	3.50667	3.69503	2.28118	3.71604	2.38316	1.73084	1.19916	0.701958	1.09744	0.577584
	S7P-1	0	0	0.443195	1.08261	6.25204	4.52265	12.7956	8.23574	11.8591	14.4147	17.6068	18.7337	20.3461	10.8649	22.6164	19.4803	25.2114	20.5653	15.1169	29.5266	16.1489	18.5247	18.7194	24.2447	30.3176	9.03354	20.7712	7.22649	6.25263	7.20208	4.50421	5.70596	5.11227	4.22952	6.54171	0.557864	1.53272	1.04141	0.0303208	0.695827	0.595359	0.498718	0.952535	0.0927189	0.0445568	0	0.0321386	0.0240739
	S7P-2	0	0	0	0	0	0	2.20942	0.411531	0	0.446224	2.04389	7.34285	5.437	1.17093	4.69127	8.33256	10.1984	7.50062	5.88026	21.8703	10.3206	11.2026	11.3806	22.8645	29.0609	14.7968	25.7628	17.0989	15.2926	16.0744	12.4849	14.7394	12.892	12.4394	17.3647	2.75612	2.68472	4.61079	2.3337	1.84758	2.49607	1.1973	1.18847	0.094933	0.930904	0	0.20991	0.16522
	S7P-3	0	0	0	0	0	0	0	0	0	0	0	0.247541	0.348207	0	0.215107	0.864894	1.47763	1.81122	0.709376	7.26425	2.20934	3.01705	4.96197	15.1293	20.4726	10.4232	15.0327	19.4282	18.3167	15.9404	18.0241	20.7066	20.921	14.6742	25.3422	6.5083	10.2067	9.48394	3.97178	5.25279	6.73401	4.34921	3.76234	1.70809	2.56002	0.958949	1.08533	0.808527
	S7P-4	0	0	0	0	0	0	0	0	0	0	0	0	0	0	0	0	0.0262639	0.664787	0.0947043	1.00569	0	0.39427	1.64999	3.16613	4.48657	3.76983	5.21889	12.3133	12.9157	8.45352	12.447	17.6225	15.0086	12.3173	17.5795	14.0808	13.2413	17.3027	9.33746	10.0305	12.6775	13.1312	11.9914	4.52054	7.36636	2.74575	6.72129	4.8213
	S7P-5	0	0	0	0	0	0	0	0	0	0	0	0	0	0	0	0	0	0	0	0.0386063	0	0	0.314576	0.767377	0.885351	1.49976	1.89103	4.78317	8.89856	5.36301	9.04014	13.3687	11.4703	9.44902	11.5457	23.0992	25.5707	31.068	15.8877	18.4289	22.1726	27.1875	26.5186	10.9946	14.798	15.1513	16.6305	17.1658
	S7P-6	0	0	0	0	0	0	0	0	0	0	0	0	0	0	0	0	0	0	0	0	0	0	0.310942	0	0.233728	0.0571324	0	1.24338	2.83149	1.35819	2.16391	2.37473	4.26475	2.12784	3.78885	15.6025	21.6014	25.3652	13.022	16.0262	19.9809	29.5438	28.5873	17.4573	20.0875	26.6462	27.781	34.0137
	S7P-7	0	0	0	0	0	0	0	0	0	0	0	0	0	0	0	0	0	0	0	0	0	0	0	0	0	0	0	0.658724	0.984479	0.140645	0.526239	0.802453	1.05719	0.757741	1.22108	16.2871	15.7852	27.4889	13.5241	16.0372	24.4102	49.5658	49.0533	26.4286	28.4728	95.4024	63.2628	86.7251
	R5P-0	2.49574	4.00229	9.31744	6.4012	4.59409	3.3041	4.71498	5.68553	3.52576	4.29614	4.99834	4.57425	3.73115	4.40699	3.37953	2.92144	3.14502	3.35901	2.66154	2.62268	2.55537	2.29407	3.03249	3.39287	3.99259	2.48582	1.92157	2.30648	1.65002	2.48217	1.91508	1.71052	1.9363	2.12144	2.11849	1.26111	1.74984	1.67504	0.967451	1.24124	1.41703	1.63166	1.01937	0.508025	0.747831	0.460649	0.299856	0.590393
	R5P-1	0.0703313	0.0684187	0.0133453	0.0562251	0.350164	0.0951456	0.489084	0.394201	0.224547	0.546934	0.614744	0.88714	0.432266	0.313006	0.525635	0.46368	0.600475	0.816973	0.537977	0.882444	0.517778	0.621543	1.59526	0.78238	1.53441	1.26796	1.01823	1.11707	0.757097	1.8432	0.787477	0.69746	0.863178	1.32398	1.00484	0.600275	0.648568	0.638426	0.267154	0.412638	0.701591	0.740269	0.317962	0.231896	0.217014	0.136276	0.0874811	0.150919
	R5P-2	0	0	0	0	0	0	0	0	0	0.38425	0	0.660706	0.0929932	0.743577	0	0.0551959	0	0.42622	0	0.125353	0.53456	0.585847	0.730264	0.661563	0.993518	0.823694	0.866358	1.13395	0.36552	1.67204	0.995241	1.22517	0.446061	1.74391	1.18382	1.28031	1.19555	1.28492	0.361516	0.41365	1.59256	1.05033	1.073	0.4873	0.906017	0.256652	0.911639	0.921808
	R5P-3	0	0	0	0	0	0	0	0	0	0	0	0	0	0	0	0	0	0	0	0.0185551	0.0303515	0.0198226	0.140847	0.0644549	0.257143	0.29737	0.0948386	0.465571	0.273157	0.817904	0.449324	0.405766	0.407196	0.933447	0.685294	1.1506	1.23445	1.29231	0.61629	0.678717	1.46035	1.76973	1.00901	1.41449	1.09367	0.580972	0.871999	0.935462
	R5P-4	0	0	0	0	0	0	0	0	0	0	0	0	0	0	0	0	0	0	0	0.0253366	0.116297	0.085095	0.0851524	0.119344	0.0833082	0.0509969	0.103214	0.22925	0.155889	0.239349	0.267549	0.172726	0.207312	0.44417	0.311091	0.570257	0.792483	0.791088	0.378415	0.534541	0.979814	1.03944	0.837479	1.21694	0.781736	0.720951	1.19463	1.35812
	R5P-5	0	0	0	0	0	0	0	0	0	0	0	0	0	0	0	0	0	0	0	0.0102545	0.00424833	0	0.0423101	0.0151522	0	0.00960739	0.0233548	0.0672093	0.0230274	0.0644324	0.0589609	0.051126	0.0443109	0.115584	0.096423	0.525996	0.788705	0.994292	0.330954	0.5582	0.964026	1.86386	1.28175	2.16816	1.51268	2.1141	2.65889	3.40676
	Ru5P+X5P-0	108.304	110.752	238.95	140.325	119.493	64.9086	111.918	135.297	110.638	111.885	126.281	113.775	86.1736	104.679	109.935	62.3118	53.2324	95.5289	93.5211	71.376	57.8708	70.8381	47.2854	54.4811	77.5395	43.0584	36.1544	34.4792	25.6358	50.7717	16.7384	13.5667	21.0342	24.7979	28.7094	14.7109	5.82766	10.4686	4.74082	7.02608	4.71698	8.53233	2.31366	0.841241	4.18901	2.09863	0.684009	1.30897
	Ru5P+X5P-1	2.24247	2.07356	1.9846	0	14.5925	7.68538	11.2905	11.4995	10.3668	16.4177	25.4841	22.5898	23.6682	16.0703	31.4727	26.2046	25.4984	67.7132	38.2458	54.3624	31.8598	43.0756	42.7638	52.4308	80.3076	36.6041	48.089	71.2132	28.8884	66.8143	31.3152	29.8307	36.1901	36.6923	46.0224	32.7486	10.6848	25.5068	7.8758	9.92285	9.23793	10.6774	7.94265	1.57192	5.00388	0.426595	0.945772	1.22991
	Ru5P+X5P-2	0	0	0	0	0.337752	0	0	0	0	0	0	0	0	1.11318	0.914561	1.67681	3.38119	7.17855	7.77332	10.2953	4.54005	6.59598	13.8578	16.0293	31.0145	15.5051	15.9909	47.3097	18.635	40.3758	27.4681	24.2899	32.0678	28.0151	34.6605	53.6195	36.4066	48.3923	17.2064	22.0221	14.4029	17.0838	21.0948	11.9081	15.1275	3.05895	6.30707	4.22042
	Ru5P+X5P-3	0	0	0	0	0	0	0	0	0	0	0	0	0	0	0	0	0.250085	0.561024	0.754743	0.943332	0	0.16906	1.60864	4.61765	3.21524	7.46237	6.13813	45.317	17.3888	26.4319	22.5917	31.8968	31.2818	30.5652	38.1379	105.729	81.6914	98.5972	37.5255	48.1645	26.9636	50.3089	72.2552	43.3541	42.1477	13.9922	42.0202	19.5542
	Ru5P+X5P-4	0	0	0	0	0	0	0	0	0	0	0	0	0	0	0	0	0	0	0.170895	0.966484	0	0.777379	0	0	0.711972	1.12863	0.259658	4.09763	4.27771	5.8895	4.11003	4.67219	9.59808	9.18149	13.141	86.5273	58.3921	76.656	27.8867	34.3148	18.3653	36.5693	73.3629	48.954	51.923	22.5053	51.6863	33.1247
	Ru5P+X5P-5	0	0	0	0	0	0	0	0	0	0	0	0	0	0	0	0	0	0	0	0.0823439	0	0	0	0	0	0	0.0555805	4.14613	1.26495	2.75192	4.38961	1.1842	5.29192	3.48346	4.5314	101.936	89.7473	108.733	44.32	43.2357	24.5168	86.4126	119.083	115.766	93.253	90.9482	182.391	113.023
	RuBP-0	102.57	110.405	37.8983	88.0515	90.8785	55.2066	221.57	172.492	143.334	73.9947	106.069	203.107	145.007	46.9216	85.3837	27.6391	68.8356	41.8443	48.7335	33.7944	35.498	98.7242	54.6797	75.5428	84.6453	52.9682	51.8829	13.3426	16.239	31.2799	12.3182	11.5551	7.32995	19.9756	11.8476	8.16178	7.21139	2.81022	2.53166	2.74746	3.60609	6.67046	4.3716	2.55423	3.47245	2.0492	3.73653	3.93548
	RuBP-1	2.0796	0.0206494	0.141431	0.674855	7.90609	5.57832	37.4207	18.8343	23.1434	19.4016	20.6784	62.5487	47.1166	7.5737	30.1642	18.9748	48.2455	21.6398	27.5466	20.3809	18.5488	56.3294	50.9575	101.848	98.4314	62.5397	74.7121	48.1242	35.4798	47.2839	34.403	32.1844	21.7705	37.636	25.2841	31.3511	25.3136	4.16517	2.86101	4.70709	9.63077	6.3002	7.24884	0.597919	2.59361	1.0339	3.46863	1.75565
	RuBP-2	0	0	0	0	0	0	3.18257	1.05146	0	0.550317	0.786691	4.95628	1.62092	0	3.60255	0.50779	3.21979	3.14842	1.96794	5.11333	6.23375	13.3965	10.6527	37.9906	34.1805	28.6784	31.5948	29.8767	26.6418	30.7642	19.7491	25.0749	20.7586	29.6653	27.5375	50.5189	35.5847	11.0718	5.47013	11.8375	19.1674	11.8778	12.4925	3.51048	7.60033	3.20537	7.60976	3.93099
	RuBP-3	0	0	0	0	0	0	0	0.307789	0	0.44407	0	0.213566	0.686227	0	0.599453	0.256344	0.730937	0.668013	0.181931	1.36286	1.36513	3.5436	3.83919	9.40682	21.5663	13.7707	14.8336	23.1636	22.451	21.8284	21.3197	27.6813	23.4074	30.1457	27.5305	108.232	76.5052	22.7601	14.5277	25.0771	43.1904	44.9637	32.4331	16.8962	25.412	19.5403	37.9405	18.5579
	RuBP-4	0	0	0	0	0	0	0	0	0	0.125155	0	0	0	0	0	0.17417	1.22642	0	0.0548147	0.53247	1.02855	0	0.238777	3.34218	1.15827	2.27515	1.40593	6.73762	7.67289	6.14067	9.34037	11.0873	7.45081	8.67915	8.38169	78.0709	59.7789	18.0968	13.2075	17.7527	40.331	47.7224	41.6192	18.3673	35.6122	25.0393	60.8147	39.6415
	RuBP-5	0	0	0	0	0	0	0	0	0	0	0	0	0	0	0	0	0.23428	0	0	0	0	0	0	0.961824	1.02726	0.570636	1.58221	3.74109	4.04253	2.09934	3.52875	5.76851	3.8374	5.11186	5.19432	99.4722	88.3072	26.0658	18.9137	31.8934	51.1719	93.3206	65.3102	39.8789	59.2777	108.75	155.69	123.823
	G6P-0	173.872	152.227	155.164	118.173	182.396	110.492	190.237	190.561	239.562	155.724	137.869	172.541	150.761	152.694	150.421	148.742	149.064	141.742	151.217	149.909	105.224	131.959	114.606	168.041	181.009	91.7615	95.4202	125.181	112.213	107.58	87.8191	99.7113	67.3494	51.9716	76.2685	104.475	77.0968	43.8586	59.4073	30.1289	37.7097	66.7229	33.0233	17.179	20.2573	32.3598	29.389	22.2449
	G6P-1	0.641882	3.43973	1.99968	1.8411	5.52677	1.07779	12.1704	3.71387	4.70738	6.2617	5.01129	9.00523	3.51755	10.6757	10.5388	12.4764	12.8706	19.4951	21.427	23.4126	17.887	24.5012	24.8388	40.7515	47.6234	31.942	28.2989	58.7181	39.9607	46.8549	47.557	46.897	32.0105	28.5943	39.8005	27.5963	22.7148	20.4186	12.4851	9.55743	9.51165	7.74913	10.0755	5.68387	4.40265	2.12962	2.02596	0.558271
	G6P-2	0	0	0	0	1.67662	0	0	0	0	3.8296	5.24482	8.20444	5.78415	4.73487	7.93994	7.1257	10.5411	7.7343	9.82082	9.58194	6.64953	13.1946	11.2762	21.7195	28.4622	22.7387	23.406	40.9443	32.9787	38.3054	50.1092	46.1089	37.2774	30.1718	43.5795	35.0553	31.0253	34.6491	23.4482	22.5042	29.5539	15.7925	21.8968	15.3956	14.1191	8.86104	11.3225	12.6889
	G6P-3	0	0	0	0	0	0	0	0	0	0	0	0	0.540631	0.359368	0	0	0	0.479025	0	0.687411	0	0	0.0862711	0.396349	1.28475	3.14286	1.4093	17.0954	14.2512	12.5012	18.9824	16.6859	20.7143	15.0492	19.1588	40.8016	30.3977	44.0779	20.0796	21.1701	23.3508	21.7489	30.9729	22.5269	20.4218	12.1478	12.0876	13.5802
	G6P-4	0	0	0	0	0	0	0	0	0	0	0	0	0	0	0	0	0	0	0	0	0	0	0	0	1.04311	1.51389	0.450355	5.80006	6.04026	4.50438	11.4117	10.1775	10.7129	7.13101	11.9866	47.7744	43.0279	56.1997	32.5356	25.5626	39.1435	37.9729	55.9703	34.7356	34.0656	24.1047	36.238	25.2736
	G6P-5	0	0	0	0	0	0	0	0	0	0	0	0	0	0	0	0	0	0	0	0	0	0	0	0	0	0.00755691	0.08094	1.07816	1.37375	0.21033	1.82658	1.40081	1.77038	1.95255	2.82655	32.7621	39.4522	42.8998	19.9157	23.2053	24.4306	36.6926	51.4027	40.8028	41.5585	32.8051	39.7528	41.7432
	G6P-6	0	0	0	0	0	0	0	0	0	0	0	0	0	0	0	0	0	0	0	0	0	0	0	0	0	0	0	2.36485	0.511198	0.525317	0.476561	1.63534	1.15262	0.54091	0.898168	35.5077	37.3641	43.3678	27.0399	24.2662	26.9609	67.5659	83.9018	80.8563	73.7483	128.311	120.71	120.725
	G1P-0	36.0556	34.7542	33.5055	33.36	26.9273	24.671	45.5994	41.3315	37.8328	20.2837	21.4399	23.5578	27.4966	24.9842	36.1884	25.3463	27.5112	24.8851	22.2605	23.7929	12.6471	26.7443	24.064	35.0998	30.6797	29.2544	28.1087	18.7287	30.8683	27.645	13.7603	12.6359	13.5816	15.5636	19.2301	17.064	16.9471	7.68255	14.568	14.7071	10.2193	19.0297	10.7106	6.76699	11.3855	14.5167	14.4596	15.5926
	G1P-0a	32.044	32.044	31.9453	32.044	26.9273	24.671	31.2118	30.5213	29.8978	20.2837	21.4399	23.5578	27.4966	24.9842	25.1661	25.3463	25.545	24.7545	22.2605	23.7929	12.6471	22.0455	21.8676	17.3783	14.2287	23.1042	11.2123	18.4466	14.5507	11.7387	13.7603	12.6359	13.5816	9.89078	4.35574	6.14128	9.27533	0	12.3305	5.20347	10.2193	0.366259	9.07493	17.9568	2.32922	0.797316	0	0
	G1P-1	0	0	0.0986227	0	0.419239	1.04898	0.832172	1.52263	1.83812	2.81803	2.93284	1.1758	2.50309	0.735173	2.99198	4.18604	5.09181	4.06336	3.62438	4.06237	3.33224	4.79375	5.42372	7.24439	9.41327	3.92478	10.6873	5.34962	4.16489	6.09424	4.90614	3.26514	3.08409	5.21322	7.96379	2.40881	1.1974	2.19286	1.67967	0.441095	0.666269	0.526534	0	0	0.430225	0	0.240605	0
	G1P-2	0	0	0	0	0	0.698178	0	0	0.30803	0.660757	1.28745	0	1.97877	0	3.88586	1.45494	1.40718	3.22604	3.94683	2.78508	0.685917	3.56957	4.75263	5.66673	5.81087	3.64119	7.79801	4.72203	7.9887	10.7622	4.94282	3.21507	5.96721	9.68477	7.52255	3.5675	2.00998	3.75895	1.5203	5.94236	1.65159	2.57109	2.19499	2.6163	3.83607	0.615562	5.17439	5.74501
	G1P-3	0	0	0	0	0	0	0	0	0	0	0	0	0	0	0	0	0	0	0	0.228822	0.219574	0.108874	0	1.2278	1.91934	0.695619	1.60431	2.30353	1.59011	1.76037	2.20475	3.53587	2.98544	3.42605	4.75241	4.51827	4.15825	6.57554	3.51965	4.72409	2.58769	3.24737	2.42539	0.535688	2.17752	1.33667	3.1249	0.998363
	G1P-4	0	0	0	0	0	0	0	0	0	0	0	0	0	0	0	0	0	0	0	0	0	0	0	0.401937	0.67181	0.522826	0.622101	0.996521	3.13521	1.37566	1.70514	2.19832	2.38474	2.6013	4.5649	6.35457	6.07212	10.4238	5.32885	6.07353	3.8459	8.20104	3.99099	2.90772	4.62375	4.11536	6.55665	3.67931
	G1P-5	0	0	0	0	0	0	0	0	0	0	0	0	0	0	0	0	0	0	0	0	0	1.47084	0	0.103859	0	0.137227	0.0573911	0.225648	0.454035	0.209673	0	0.30541	1.24349	0.825612	2.66328	4.55216	4.3651	7.67869	3.16912	4.60972	2.97994	4.97612	7.94236	2.79425	6.61014	6.72588	11.2674	8.27928
	G1P-6	0	0	0	0	0	0	0	0	0	0	0	0	0	0	0	0	0	0	0	0	0	0.0554442	0	0.0208986	0	0.0180604	0.0625634	0	0.160334	0.103094	0.162275	0	0.414306	0.402214	0.221283	4.50137	4.96577	8.25915	4.4959	5.04969	3.51161	12.1555	6.41529	5.23322	12.037	18.4532	24.0257	25.5336
	G1P (L)	0	0	0.0986227	0	0.419239	1.74716	0.832172	1.52263	2.14615	3.47878	4.22029	1.1758	4.48187	0.735173	6.87784	5.64098	6.49899	7.2894	7.57121	7.07627	4.23773	9.99848	10.1764	14.6656	17.8153	8.9397	20.8317	13.5974	17.4933	20.3053	13.9211	12.5198	16.0793	22.1532	27.6882	25.9027	22.7686	38.889	19.7135	26.8405	15.243	31.6777	22.969	14.0872	29.7147	31.2466	50.3896	44.2356
	G1Pi	4.01169	2.71027	1.56018	1.31608	0	0	14.3877	10.8101	7.93498	0	0	0	0	0	11.0223	0	1.9662	0.13057	0	0	0	4.69882	2.19643	17.7215	16.451	6.15015	16.8964	0.282064	16.3176	15.9063	0	0	0	5.67284	14.8744	10.9227	7.67179	14.5276	2.23757	9.50366	0	18.6635	1.63572	-11.1898	9.05627	13.7193	32.8053	27.7842
	ADPG-0	1.48806	1.20124	1.09733	1.03614	1.29835	0.76895	1.28678	1.21204	1.19733	0.87094	1.21308	1.57044	1.59533	0.590646	1.28793	0.690534	1.006	0.818201	0.467154	0.649915	0.761413	0.863462	0.814814	0.679753	0.817787	0.32236	0.460628	0.330296	0.317037	0.229146	0.283236	0.195706	0.172036	0.148004	0.355902	0.192486	0.297859	0.200604	0.0643687	0.142024	0.0319836	0.308803	0.0690054	0.0783162	0.0523645	0.0152867	0.0258952	0.00133419
	ADPG-1	0	0	0	0.0186135	0.103536	0.0272722	0.187795	0.112983	0.124287	0.11909	0.0620808	0.270412	0.400964	0.102916	0.354191	0.214699	0.376642	0.348504	0.217066	0.452511	0.219764	0.414567	0.397855	0.328526	0.284673	0.292238	0.238562	0.150038	0.300838	0.211937	0.184304	0.143911	0.154927	0.10766	0.276305	0.037656	0.0708299	0.0175119	0.0622616	0.108932	0.0575386	0.0569556	0.00266519	0.00750068	0.00934924	0.00724409	0.0119632	0.00189675
	ADPG-2	0	0	0	0	0	0	0	0	0	0	0	0.00842715	0.0419762	0.0122769	0.0150048	0.0269196	0.0332249	0.0581188	0.0201685	0.144558	0.0711622	0.134207	0.172355	0.148106	0.0857058	0.211666	0.160909	0.160849	0.340192	0.206038	0.354715	0.207508	0.257774	0.220411	0.454684	0.200327	0.136514	0.116025	0.0632456	0.229042	0.130838	0.113022	0.0463672	0.082151	0.0176565	0.0330293	0.00841843	0.0235792
	ADPG-3	0	0	0	0	0	0	0	0	0	0	0	0	0	0	0	0.00357007	0.0132336	0.00902681	0.00465587	0.0392462	0	0.00646612	0.00992798	0.0220845	0.0767323	0.0826413	0.0266995	0.0572625	0.174635	0.0871772	0.27998	0.131202	0.179694	0.112471	0.224244	0.156643	0.192902	0.215283	0.10481	0.474385	0.309322	0.143372	0.277067	0.161975	0.0838048	0.0657797	0.0857418	0.0961312
	ADPG-4	0	0	0	0	0	0	0	0	0	0	0	0	0	0	0	0	0	0	0	0	0	0	0.0059256	0.016698	0	0.0903179	0.00824314	0.0218453	0.163486	0.0677281	0.308729	0.0831473	0.221867	0.142876	0.140135	0.424557	0.261844	0.516738	0.180317	0.762439	0.424046	0.388886	0.305914	0.656738	0.232026	0.301056	0.213542	0.3046
	ADPG-5	0	0	0	0	0	0	0	0	0	0	0	0	0	0	0	0	0	0	0	0	0	0	0	0	0	0	0	0	0.0192309	0.0201403	0.0356374	0.00573333	0.0588543	0.0196162	0.0977018	0.276918	0.333902	0.357693	0.233226	0.61403	0.442592	0.388125	0.348072	0.853334	0.307431	0.514077	0.464045	0.580125
	ADPG-6	0	0	0	0	0	0	0	0	0	0	0	0	0	0	0	0	0	0	0	0	0	0	0	0	0	0	0	0	0.0102919	0.00807976	0.0219331	0	0.0294454	0.0222125	0.00400737	0.25992	0.220015	0.3761	0.192876	0.556625	0.435231	0.739043	0.802806	1.95391	0.509283	2.13949	1.1475	1.7659
	UDPG-0	44.1226	37.8453	72.8572	39.262	41.6298	47.2764	60.8854	41.6545	79.3316	41.4236	51.9896	47.4805	37.8324	54.1364	55.6932	62.2212	37.1276	53.5658	61.9484	44.6492	33.3875	45.0037	44.8395	53.7056	59.1796	35.3382	33.9983	38.25	37.0075	38.046	38.3559	22.468	26.2652	21.4779	30.4195	29.3971	23.7984	29.1311	28.5919	10.4511	10.1031	19.9681	9.32512	5.22103	9.30051	8.32593	8.62043	6.40148
	UDPG-0a	44.1226	37.8453	52.4906	39.262	41.6298	47.2764	49.7268	41.6545	50.8034	41.4236	51.8072	47.4805	37.8324	50.3033	51.1997	48.4909	37.1276	46.7407	45.3033	44.6492	33.3875	45.0037	44.8395	39.612	33.5098	35.3382	33.9983	21.0527	30.4986	24.1299	12.1613	22.468	18.3396	21.4779	20.2624	0	12.2265	0	0	10.4511	10.1031	0	9.32512	5.22103	0	8.32593	0	0
	UDPG-1	0.439396	0.297024	1.72242	0.485096	1.13206	1.22857	4.48626	1.72193	2.94357	1.17819	2.14909	0.990278	1.83286	3.56632	3.01339	4.94024	2.99959	6.67354	7.63968	4.89423	4.18244	5.26312	7.00836	9.83106	14.1236	11.0356	9.07125	14.1482	10.3285	14.4594	16.6531	8.86729	12.9637	10.6703	12.8986	7.22594	4.01879	7.33846	5.65813	3.51618	2.84633	2.6892	2.28986	1.13671	1.53292	0.638002	1.05111	0.621272
	UDPG-2	0	0	0	0	0.247599	0	0	0	0.466116	0.414962	0.241371	0.173351	0.458847	0.320893	0	0.703748	0.33863	0.798833	1.22811	1.44211	0.993579	1.13237	1.70278	3.82085	5.59432	5.39103	3.87079	11.0525	7.87488	10.3973	13.6708	8.68276	12.1824	10.0775	11.7491	10.8286	5.7068	10.984	7.58162	4.98746	4.76873	4.50678	2.87256	1.69217	3.4104	0.724706	1.55806	0.988334
	UDPG-3	0	0	0	0	0	0	0	0	0	0	0.015434	0	0	0.0225222	0	0.0589942	0	0	0.034134	0	0.01762	0.093104	0.156713	0.791937	0.666981	1.09077	0.78758	4.39097	3.16489	3.66248	6.73826	3.66872	6.02044	5.14141	5.05991	11.477	8.11126	16.5456	10.3687	7.27711	7.14843	7.06757	5.25561	4.39203	6.97256	2.11208	4.79244	3.42314
	UDPG-4	0	0	0	0	0	0	0	0	0	0	0	0	0	0	0	0.0191642	0	0	0.00786255	0	0	0.008234	0	0.117523	0.303247	0.316923	0.137198	1.6797	1.77106	1.13407	3.63484	2.275	3.39096	2.59614	3.09394	13.8257	10.2393	22.0676	14.0958	8.86799	8.76494	12.6156	9.31824	7.32906	13.0745	5.15231	8.08411	7.014
	UDPG-5	0	0	0	0	0	0	0	0	0	0	0	0	0	0	0	0	0	0	0	0	0	0	0	0.0396967	0.0151719	0.08339	0.040441	0.68302	0.384617	0.318656	1.07049	0.483655	0.856464	0.754835	0.806145	8.09147	6.58438	14.3887	11.0835	5.73773	5.90997	11.2941	8.26956	7.84432	14.6045	7.02377	12.5307	10.7462
	UDPG-6	0	0	0	0	0	0	0	0	0	0	0	0	0	0	0	0	0	0	0	0	0	0	0	0	0	0	0	1.20594	0.190531	0.111255	0.284357	0.320248	0.459513	0.298726	0.34301	8.7435	7.32608	15.1983	12.7649	6.70171	6.99724	20.2179	12.9733	15.5024	25.5054	26.8652	31.4255	34.3284
	UDPG (L)	0.439396	0.297024	1.72242	0.485096	1.37966	1.22857	4.48626	1.72193	3.40969	1.59315	2.40589	1.16363	2.29171	3.90973	3.01339	5.72214	3.33822	7.47237	8.90979	6.33634	5.19364	6.49684	8.86786	14.6011	20.7033	17.9177	13.9073	33.1603	23.7144	30.0831	42.0518	24.2977	35.8734	29.5389	33.9507	60.1923	41.9866	86.5226	61.5527	37.0882	36.4356	58.3911	40.9791	37.8967	65.1003	42.5161	59.4419	57.1213
	UDPGi	0	0	20.3665	0	0	0	11.1586	0	28.5282	0	0.182384	0	0	3.83309	4.49355	13.7303	0	6.82507	16.6451	0	0	0	0	14.0936	25.6698	0	0	17.1972	6.50892	13.9161	26.1947	0	7.92557	0	10.1571	35.3763	11.5719	61.4406	35.9315	0	0	24.1462	0	0	20.1877	0	13.8493	9.30975
	2PG-0	0.302997	0.0313906	0.64989	0.347262	0.382372	0.261568	0.436209	0.635204	0.457666	0.234878	0.347118	0.420522	0.135032	0.536755	0.438598	0.185647	0.349629	0.239207	0.279231	0.120506	0.407034	0.397495	0.144394	0.267155	0.201778	0.388787	0.137352	0.261778	0.130489	0.389324	0.367561	0.164335	0.0889778	0.261866	0.202749	0.0907208	0.10337	0.0722944	0.0292303	0	0.0295001	0	0.0705893	0	0.0394255	0.00680223	0.0226856	0
	2PG-1	0	0	0	0	0.00101596	0.000438175	0	0.0305242	0	0.0211143	0	0.0700882	0.0116316	0.00388597	0.0130705	0.0198226	0.00753583	0	0.0184268	0.0122114	0.0244208	0.067901	0.0258565	0.0550898	0	0.0695653	0.00826301	0.0723027	0.0549632	0.181786	0.130096	0.0452868	0.0812378	0.0576392	0.115164	0.0532934	0.0689771	0.0347547	0.010813	0	0.123202	0	0.0202232	0	0.0364688	0.0465554	0.0334039	0
	2PG-2	0	0	0	0	0	0	0	0	0	0	0	0	0	0.0153285	0	0	0.00191782	0	0	0	0.000875956	0.0323715	0	0.0624578	0.0569808	0.00233625	0.00919132	0.0250535	0	0.138303	0.132847	0.0922972	0.0160144	0.0769538	0.123851	0.2197	0.250598	0.0995102	0.142268	0.0530366	0.187056	0.346842	0.266337	0.0288247	0.242175	0.308562	0.487591	0.246028
	Glycine-0	63.1095	62.6469	71.4276	75.186	69.2575	68.1308	37.1888	75.6635	115.239	100.399	68.7202	66.2617	72.3799	65.2529	64.7649	73.039	60.5092	85.3676	65.1892	47.4863	45.2669	76.6022	83.7914	62.0884	58.9065	81.6159	89.1355	89.9089	66.8995	73.091	85.7118	65.5667	72.1493	72.373	102.415	39.2378	44.0268	37.0025	38.9574	44.6603	39.6657	21.7576	31.8362	27.2521	42.1925	16.6215	16.7294	19.7618
	Glycine-0a	59.5234	60.7499	59.7502	60.633	60.7499	57.715	37.1888	59.378	60.7499	60.0152	60.0317	60.7499	60.7499	59.2376	60.7499	60.3332	60.0325	60.4037	58.9159	47.4863	45.2669	60.7499	60.7499	59.3686	58.9065	59.7739	58.432	58.4005	55.0634	58.4023	58.531	55.0917	54.6878	56.2976	53.7358	39.2378	39.5049	37.0025	38.9574	39.4857	39.7369	21.7576	26.1765	26.5904	20.0327	15.3913	16.7294	3.41872
	Glycine-1	1.22654	0	0.999723	0.116896	0	3.03486	1.79989	1.37192	0	0.734743	0.71818	0	0	1.51235	0	0.416732	0.717416	0.346238	1.83396	0	0.950859	0	0	1.38135	0.503438	0.976045	2.31787	2.34936	5.68647	2.34759	2.21894	5.65825	6.06211	4.45234	7.01406	16.9803	21.245	19.893	19.166	21.2642	21.013	24.706	34.5734	34.1595	40.7172	45.3586	41.8927	57.3312
	Glycine (L)	1.22654	0	0.999723	0.116896	0	3.03486	1.79989	1.37192	0	0.734743	0.71818	0	0	1.51235	0	0.416732	0.717416	0.346238	1.83396	0	0.950859	0	0	1.38135	0.503438	0.976045	2.31787	2.34936	5.68647	2.34759	2.21894	5.65825	6.06211	4.45234	7.01406	16.9803	21.245	19.893	19.166	21.2642	21.013	24.706	34.5734	34.1595	40.7172	45.3586	41.8927	57.3312
	Glycinei	3.58611	1.89701	11.6775	14.553	8.50756	10.4157	0	16.2855	54.4894	40.3841	8.68844	5.51181	11.63	6.01536	4.01496	12.7059	0.476716	24.9639	6.27329	0	0	15.8523	23.0415	2.71983	0	21.8421	30.7034	31.5084	11.836	14.6887	27.1808	10.475	17.4615	16.0754	48.6792	0	4.52186	0	0	5.17461	-0.0711833	0	5.65973	0.661705	22.1598	1.23016	0	16.3431
	Serine-0	86.6994	82.4318	101.457	100.268	86.8149	73.338	45.6087	119.581	206.114	125.646	90.0565	82.291	123.594	115.803	133.717	135.285	60.7736	138.001	97.4587	75.3128	86.3396	155.057	137.923	46.2701	62.9442	136.415	131.798	169.242	96.2593	138.38	164.881	97.5584	107.522	127.601	153.773	120.889	94.2557	79.1637	119.149	110.667	84.039	34.7808	60.1072	109.045	211.586	34.5566	57.533	49.1011
	Serine-0a	86.6994	82.4318	101.457	100.268	86.8149	73.338	45.6087	102.201	102.201	102.201	90.0565	82.291	102.201	102.201	102.201	102.201	60.7736	102.201	97.4587	75.3128	86.3396	102.201	102.201	46.2701	62.9442	102.201	102.201	102.171	96.2593	102.201	102.201	97.5584	102.201	102.201	102.201	92.314	87.6493	79.1637	85.5088	89.5186	84.039	34.7808	60.1072	57.8325	61.398	34.5566	35.2574	24.4002
	Serine-1	0	0	0	0	0	0	0	0	0	0	0	0	0	0	0	0	0	0	0	0	0	0	0	0.0545217	0	0	0	0	0	0	0	0	0	0	0	4.15361	6.0709	6.66929	6.8789	5.23811	4.07071	6.83014	12.21	13.4626	9.08997	10.0899	15.6497	16.2222
	Serine-2	0	0	0	0	0	0	0	0	0	0	1.19227	0	0	0	0	0	0	0	0	0	0	0	0	0.564386	0.622818	0	0	0.0299609	0.0709717	0	0	0	0	0	0	5.73369	8.48108	8.874	9.8136	7.44455	6.34894	14.5269	22.7925	30.9061	31.7133	43.5735	51.2942	61.5789
	Serine (L)	0	0	0	0	0	0	0	0	0	0	1.19227	0	0	0	0	0	0	0	0	0	0	0	0	0.618908	0.622818	0	0	0.0299609	0.0709717	0	0	0	0	0	0	9.8873	14.552	15.5433	16.6925	12.6827	10.4196	21.357	35.0025	44.3688	40.8033	53.6634	66.9439	77.8011
	Serinei	0	0	0	0	0	0	0	17.3799	103.913	23.4451	0	0	21.3929	13.6018	31.516	33.0834	0	35.7997	0	0	0	52.8554	35.722	0	0	34.2138	29.5965	67.0708	0	36.179	62.6797	0	5.32109	25.3993	51.5714	28.5755	6.60643	0	33.6406	21.1484	0	0	0	51.2129	150.188	0	22.2757	24.701
	Glycerate-0	588.42	537.841	853.824	484.132	350.196	446.896	348.034	419.112	499.986	250.571	440.722	435.836	699.58	665.238	592.695	744.212	331.603	687.467	600.048	312.673	813.977	265.859	487.715	201.915	251.869	500.653	443.712	n.d.	606.301	493.674	497.519	515.937	502.584	551.043	512.541	233.323	207.581	343.66	487.738	483.436	343.036	158.439	454.978	649.149	469.672	517.639	470.656	596.691
	Glycerate-0a	158.501	157.989	156.541	156.671	159.306	158.788	159.956	158.963	159.222	158.982	160.085	158.49	157.568	157.575	159.124	156.912	159.688	160.476	159.184	160.476	158.52	157.906	160.476	158.076	158.687	156.269	158.093	n.d.	160.476	157.502	157.921	157.657	158.715	158.173	158.328	156.668	155.334	155.547	148.678	153.449	157.782	142.731	129.068	130.347	140.989	122.315	55.2901	77.0134
	Glycerate-1	0	0	0	0	0	0	0	0	0	0	0	0	0	0	0	0	0	0	0	0	0	0	0	0	0	0	0	n.d.	0	0	0	0	0	0	0	1.43338	2.39288	2.62313	6.28063	2.40784	0.0673733	10.3483	18.567	15.2313	8.39584	10.2945	48.3141	35.7573
	Glycerate-2	1.97518	2.48707	3.93517	3.80556	1.17027	1.68783	0.52015	1.51321	1.25401	1.49413	0.391125	1.98607	2.90841	2.90158	1.35213	3.56363	0.788327	0	1.2917	0	1.95599	2.56965	0	2.40007	1.78886	4.20727	2.38328	n.d.	0	2.9739	2.55467	2.81952	1.76092	2.30295	2.14836	2.37509	2.74956	2.30576	5.51785	4.61887	2.62689	7.39671	12.8408	14.8975	11.0915	27.8669	56.8719	47.7053
	Glycerate (L)	1.97518	2.48707	3.93517	3.80556	1.17027	1.68783	0.52015	1.51321	1.25401	1.49413	0.391125	1.98607	2.90841	2.90158	1.35213	3.56363	0.788327	0	1.2917	0	1.95599	2.56965	0	2.40007	1.78886	4.20727	2.38328	n.d.	0	2.9739	2.55467	2.81952	1.76092	2.30295	2.14836	3.80847	5.14244	4.92889	11.7985	7.02671	2.69426	17.745	31.4077	30.1288	19.4874	38.1614	105.186	83.4627
	Glyceratei	429.919	379.852	697.283	327.462	190.89	288.108	188.078	260.149	340.763	91.5893	280.637	277.346	542.013	507.663	433.571	587.299	171.916	526.991	440.864	152.197	655.457	107.952	327.239	43.8395	93.1818	344.384	285.619	n.d.	445.824	336.171	339.597	358.281	343.869	392.869	354.213	76.6556	52.2478	188.113	339.061	329.987	185.254	15.7078	325.91	518.801	328.684	395.324	415.366	519.677
	Valine-0	39.6243	32.0768	38.3647	40.6932	36.9554	34.3544	26.2236	40.6498	50.5162	37.7338	41.9119	31.9119	30.9059	42.4205	38.9963	44.039	33.3595	56.5057	45.5731	31.854	26.7821	31.0966	53.5931	42.7937	36.6526	55.5258	41.4392	61.4517	28.704	36.668	42.0708	31.8602	32.0174	44.2315	35.5121	54.3294	54.1697	48.728	68.3992	54.3569	33.6132	41.427	51.5783	34.1738	88.9834	42.1888	36.0983	44.8273
	Valine-1	0	0	0	0	0	0	0	0	0	0	0	0	0	0	0	0	0	0	0	0	0	0	0	0	0	0	0	0	0	0	0	0	0	0	0	0	0	0	0	0	0	0	0	0	0	0	0	0
	Valine-2	0	0	0	0.781762	0	0	0	0	1.32499	0	0	0	0	0.345637	0.254074	1.83108	0	0.476453	0.754746	0.449521	0	0	0.314437	0	0	0.520192	0	0.217939	0	0	0.463269	0	0	0.893963	0	1.39768	1.03633	0.415527	0.152928	0.640982	0	0.711198	0.400593	0	0	1.5537	0.660023	0.486709
	Threonine-0	54.44	37.3408	53.0339	52.1872	47.1315	42.123	33.0865	53.8735	107.967	35.9648	52.9031	41.6077	41.9652	66.435	61.6747	76.7007	38.3597	56.2086	63.6983	37.8395	54.8213	42.6878	77.5023	38.8266	37.531	82.5053	53.832	90.9727	39.3971	49.5871	67.688	43.4802	35.7759	59.2432	47.679	52.3979	51.5123	51.8301	87.713	65.4485	41.3088	45.3597	49.0158	49.3424	88.6641	47.8143	48.7763	56.8303
	Threonine-1	0.618686	0.749028	0.498629	0.369237	0.968102	0.600323	0.775966	0.552316	0.972002	0.880179	0.848903	0.621179	0.378997	0.200138	0.840113	0.877519	0	0.742452	0.82052	0.748228	0.95601	0.645861	0.756735	0.515139	0.415222	0.725104	0.182938	1.10556	0	0.790631	0.666489	0	0.964661	0.81137	1.1999	0.317797	1.04526	0.833153	0.237105	0.847111	1.01903	0.336704	0.477588	1.29615	0	0.571598	1.46009	0.670354
	Threonine-2	0	0	0	0	0	0	0	0	2.0767	0	0	0	0	1.98097	1.70442	0	0	1.97332	0	0	0	0	1.91565	0	0	0	0	3.48585	0	0	1.54794	0	0	0	0	0	0	0	1.93159	2.00578	0	0	0	0	0	0	0	0
	Glutamate-0	906.621	569.397	1643.7	529.402	867.694	841.46	429.782	824.411	1436.98	786.638	1055.73	452.261	678.179	779.386	1034.44	1388.7	472.736	1043.3	1043.49	707.661	1059.23	922.323	780.395	506.37	835.505	636.685	680.909	1742.44	725.841	1097.49	1511.44	888.24	1123.48	832.741	1058.06	1068.96	969.83	1015.38	1471.61	719.068	607.559	542.562	769.171	1061.21	1048.24	542.273	813.731	753.219
	Glutamate-1	0	6.64195	0	11.1628	0	5.49019	4.18306	4.93525	19.5547	5.26001	6.48539	0	15.954	13.5736	9.75908	24.1702	6.20732	33.79	9.16505	9.15947	22.1551	7.62783	9.89027	16.1081	14.5248	18.9268	15.6906	88.7374	8.32652	16.9141	27.9069	12.544	10.3612	18.8786	19.2892	49.2465	41.0155	48.8027	71.5717	29.8324	30.4601	31.6479	65.1938	59.3304	64.0203	41.0368	91.7648	62.7207
	Glutamate-2	0	0.000462312	0	0	0	0	0	0	0	0	0	0	0	0	0	0	1.66576	0	0	0	0	0.480059	0	0	0	0	0	0	0	0	0	0.425068	0	0	0	6.60533	9.81487	0.489045	11.3007	1.35533	0	6.09928	8.65336	11.217	13.2649	14.9922	24.796	19.3768
	Glutamate-3	0	0	0	0	0	0	0	0	0	0	0	0	0	0	0	0	0.0460273	0	0	0	0	0	0	0	0	0	0	0	0	0	0.57345	0.140268	0.732322	0.303212	0.0206299	9.56986	2.26678	3.49191	5.71357	2.03047	0	6.18002	7.6781	7.30472	16.8846	21.3462	49.4439	42.8555
	Glutamate-4	0	0	0	0	0	0	0	0	0	0	0	0	0	0	0	0	0	0	0	0	0	0	0	0	0	0	0	0	0	0	0	0	0	0	0	0	0	0.177092	2.15045	0.00189354	0	0.839988	0	1.54625	2.4699	3.62045	10.3022	8.9133
	Glutamate-5	0	0	0	0	0	0	0	0	0	0	0	0	0	0	0	0	0	0	0	0	0	0	0	0	0	0	0	0	0	0	0	0	0	0	0	0	0	0.20459	1.26019	0.417405	0	0.631418	0	1.82018	4.37841	7.35393	13.5823	12.3091
	Fumarate-0	3.82742	2.59274	3.05273	2.43285	2.63542	3.61376	2.92944	3.27223	7.8861	2.33465	3.12005	2.60431	2.43458	3.30127	3.30536	5.31194	2.67102	2.87356	4.07013	2.5063	3.82987	2.07422	2.93984	1.77084	1.85442	3.02522	3.10797	3.6386	2.6542	2.0197	2.67406	3.92299	2.42936	2.5374	2.21162	2.55149	1.57551	1.59224	2.47769	3.42748	2.1649	2.52115	1.96481	2.7036	9.01297	2.76122	2.60203	2.45789
	Fumarate-0a	1.20612	1.14981	1.25117	1.27832	1.15563	1.25593	1.16975	1.19944	0.985807	1.14897	1.11668	1.05122	1.11439	1.08868	0.872406	1.01337	1.10483	0.955587	1.15386	1.12647	1.01695	1.11769	0.900689	1.1105	1.00456	0.848843	0.886766	0.437206	0.958499	1.05715	0.802175	0.92693	0.823455	0.972664	0.825815	0.641163	1.02707	0.887742	1.17777	0.631429	0.877784	1.02483	0.973377	1.06444	0.901526	0.149138	1.09977	0.96831
	Fumarate-1	0.0721979	0.128503	0.0271449	0	0.122682	0.0223902	0.108568	0.0788778	0.222915	0.129344	0.161634	0.227096	0.16393	0.189636	0.24627	0.264942	0.173485	0.322729	0.12446	0.15185	0.261362	0.16063	0.377627	0.167817	0.273757	0.429473	0.39155	0.609919	0.319817	0.221169	0.47614	0.351386	0.45486	0.305652	0.452501	0.397138	0.251242	0.390574	0.10055	0.517332	0.400532	0.253487	0.304939	0.213871	0.325878	0.30592	0.178542	0.310005
	Fumarate-2	0	0	0	0	0	0	0	0	0.0695935	0	0	0	0	0	0.159639	0	0	0	0	0	0	0	0	0	0	0	0	0.231191	0	0	0	0	0	0	0	0.240016	0	0	0	0.129555	0	0	0	0	0.0509121	0.262328	0	0
	Fumarate-3	0	0	0	0	0	0	0	0	0	0	0	0	0	0	0	0	0	0	0	0	0	0	0	0	0	0	0	0	0	0	0	0	0	0	0	0	0	0	0	0	0	0	0	0	0	0	0	0
	Fumarate-4	0	0	0	0	0	0	0	0	0	0	0	0	0	0	0	0	0	0	0	0	0	0	0	0	0	0	0	0	0	0	0	0	0	0	0	0	0	0	0	0	0	0	0	0	0	0.56093	0	0
	Fumarate (L)	0.0721979	0.128503	0.0271449	0	0.122682	0.0223902	0.108568	0.0788778	0.292509	0.129344	0.161634	0.227096	0.16393	0.189636	0.405909	0.264942	0.173485	0.322729	0.12446	0.15185	0.261362	0.16063	0.377627	0.167817	0.273757	0.429473	0.39155	0.841109	0.319817	0.221169	0.47614	0.351386	0.45486	0.305652	0.452501	0.637153	0.251242	0.390574	0.10055	0.646887	0.400532	0.253487	0.304939	0.213871	0.37679	1.12918	0.178542	0.310005
	Fumaratei	2.62131	1.44293	1.80156	1.15453	1.47979	2.35784	1.7597	2.07279	6.90029	1.18568	2.00337	1.55309	1.32019	2.21259	2.43296	4.29857	1.56619	1.91797	2.91627	1.37984	2.81292	0.956539	2.03915	0.660338	0.849858	2.17638	2.22121	3.2014	1.6957	0.962558	1.87188	2.99606	1.6059	1.56473	1.3858	1.91033	0.548439	0.704494	1.29992	2.79605	1.28712	1.49632	0.991431	1.63916	8.11144	2.61208	1.50225	1.48958
	Succinate-0	41.74	45.6563	58.6336	30.7407	25.2702	38.5174	38.6682	57.639	54.2352	33.2221	30.3186	54.827	31.5851	67.2067	56.5679	39.9194	29.1961	104.546	65.6635	47.6914	19.4193	42.5331	47.997	48.6688	54.967	64.6845	32.464	45.9022	29.2252	68.2311	60.9538	19.0997	37.3774	44.7677	42.8644	73.9565	17.9097	95.2795	56.8293	40.2806	43.4524	38.1416	16.8537	54.6746	82.8089	37.1732	56.0572	42.4785
	Succinate-1	0	0.129256	0	0.122193	0.378773	0.167951	0.303992	0.18175	0.459055	0.427093	0.246822	0.272878	0	0.449568	0.40375	0.255646	0.366641	1.47682	0.432874	0.507979	0.148534	0.397981	0.670858	0.52896	0.768096	1.32904	0.316303	1.54394	0.224125	0.652774	0.651413	0.0718202	0.0328028	0.269951	0.494835	1.04787	0.262005	1.3338	1.6872	0.436937	1.1401	2.18969	0.39603	1.222	1.79855	1.17359	3.21604	2.30985
	Succinate-2	0	0	0	0	0	0	0	0	0	0	0	0	0	0	0	0	0	0	0	0	0	0	0	0	0	0	0	0	0	0	0	0	0	0	0	0.491306	0.188339	0.289723	0.415326	0.124237	0.180369	1.50398	0.318505	0.973336	1.71066	2.40808	4.96881	5.45665
	Succinate-3	0	0	0	0	0	0	0	0	0	0	0	0	0	0	0	0	0	0	0	0	0	0	0	0	0	0	0	0	0	0	0	0	0	0	0.00214145	0.0569109	0.00901427	0.00689114	0.0665528	0.0138705	0	0.101371	0.0419971	0.119527	0.301343	0.504564	1.0572	1.35202
	Succinate-4	0	0	0	0	0	0	0	0	0	0	0	0	0	0	0	0	0	0	0	0	0	0	0	0	0	0	0	0	0	0	0	0	0	0	0.0086579	0.0588676	0.0180507	0.0523122	0.072585	0.0116597	0.0182299	0.304189	0.0462729	0.0695587	0.237465	0.689876	1.27941	1.57276
	2OG-0	526.16	474.059	1298.07	352.276	418.608	336.419	327.737	554.916	683.352	337.764	539.893	476.133	372.416	929.727	531.915	881.98	292.862	763.355	689.574	397.345	400.239	275.425	551.186	233.873	415.888	402.529	248.329	729.655	340.709	400.805	513.985	397.112	708.122	381.869	418.28	396.292	222.081	584.677	543.283	227.721	204.999	286.464	410.352	348.184	687.254	293.958	427.03	426.217
	2OG-1	2.53044	0	3.29119	10.6288	3.36866	0	3.07461	3.2882	13.0195	9.59105	3.26892	2.988	0	0	9.87688	14.0476	0.17435	13.6541	17.8285	7.11564	16.095	5.6601	11.836	2.17589	12.7985	17.0105	4.27244	53.7277	9.35013	11.0185	0	9.25025	11.5813	7.44336	8.12059	18.1639	1.60045	26.9425	33.6826	11.0949	1.6097	14.1734	20.092	22.6524	41.9378	24.9545	34.176	29.6867
	2OG-2	0	0	0	0	0	0	0	0	0	0	0	0	0	0	0	0	0	0	0	0	0	0	0	0	0	0	0	0	0	0	0	0	0	0	0	0	0	0.38624	3.78565	0	0	0.953304	0	0	8.41453	9.22987	2.51271	8.43147
	2OG-3	0	0	0	0	0	0	0	0	0	0	0	0	0	0	0	0	0	0	0	0	0	0	0	0	0	0	0	0	0	0	0	0	0	0	0	0	0	0.222082	3.15913	0	0	1.55714	0	0	7.26815	8.72352	16.9262	20.05
	2OG-4	0	0	0	0	0	0	0	0	0	0	0	0	0	0	0	0	0	0	0	0	0	0	0	0	0	0	0	0	0	0	0	0	0	0	0	0	0	0	0.909146	0	0	0.768024	0	0	2.88038	2.29922	2.17077	5.68925
	2OG-5	0	0	0	0	0	0	0	0	0	0	0	0	0	0	0	0	0	0	0	0	0	0	0	0	0	0	0	0	0	0	0	0	0	0	0	0	0	0	0.59462	0	0	0.173848	0	0	0.284992	5.86287	5.46377	9.97955
	Glucose-0	2792.42	3228.08	3148.63	2421.86	4606	3514.73	3091.6	1658.71	1166.13	4544.12	3343.81	2702	3391.22	2643.03	2280.9	2450.94	4279.91	2661.78	1461.39	3743.82	1620.02	3524.46	2120.04	3508.99	3712.38	699.064	2606.42	3225.02	3785.2	2855.03	2934.47	3583.51	3261.81	2257.79	4144.27	4196.18	4057.86	3841.13	4133.45	2737.79	2992.12	4097.01	3871.89	2077.49	2278.14	3198.73	2605.16	2384.65
	Glucose-1	133.296	158.489	158.726	116.515	231.119	173.527	148.622	77.9601	51.4718	216.436	165.91	128.767	167.241	127.81	111.962	119.694	214.28	124.924	66.9394	188.022	78.0353	171.449	98.468	175.032	187.372	25.8985	130.59	257.896	188.401	141.514	145.644	168.879	154.27	112.477	202.731	211.204	203.826	203.363	221.179	131.141	145.87	206.74	194.34	104.476	116.116	161.323	133.167	117.85
	Glucose-2	0	0	0	0	0	0	0	0	0	0	0	0	0	0	0	0	0	0	0	0	0	0	0	0	0	0	0	156.503	0	0	0	0	0	0	0	0	0	0	6.72487	0	0	0	0	0	0	0.211583	2.15954	0
	Fructose-0	868.301	1102.19	786.611	211.912	2926.64	1338.1	280.333	322.127	123.065	2212.42	1364.55	329.133	854.344	399.663	322.282	760.404	906.04	305.37	263.921	2187.21	414.145	1183.85	247.381	814.388	1582.48	149.614	381.783	693.844	762.095	344.815	726.852	1084.32	657.878	332.528	903.955	3262.07	2509.21	2027.61	3069.49	250.725	488.057	2863.45	1352.61	291.634	674.569	881.973	265.236	245.488
	Fructose-1	0	0	0	0	0	0	0	0	0.7117	0	0	0	0	0	0	0	0	0	0	0	0	0	0	0	0	0.375917	0	0.792989	0	0	0	0	0	0	0	0	0	1.26953	47.6817	0	0	1.24904	0	0	0	0	0	0
	Fructose-2	0	0	0	0	0	0	0	0	0.0895786	0	0	0	0	0	0	0	0	0	0	0	0	0	0	0	0	0	0	0	0	0	0	0	0	0	0	0	0	0	0	0	0	0	0	0	0	0	0	0
	Fructose-3	1.17873	3.37628	0.810673	3.10141	0	0	0	1.7835	0	0	0	3.98294	2.23812	0.392614	2.10319	0	0	1.5192	0	0	0	0	0.667556	4.31997	0	0	1.24232	53.6666	4.57181	3.99984	0.646193	0	1.13852	1.05455	1.16819	0	0	0	0	0.0777013	3.61978	0	0	0.682782	0.227479	1.51415	5.02175	1.73922
	Raffinose-0	409.348	871.35	1757.54	1230.58	959.15	572.492	1243.57	952.271	825.117	790.859	493.746	993.502	928.141	1193.97	1583.67	620.874	943.959	1463.72	898.565	705.916	610.087	1571.3	1430.32	1721.84	1523.11	1533.42	1534.03	996.171	789.213	1700.05	1394.69	469.898	664.34	1376.73	1840.47	875.808	1179.3	1934.36	1223.17	1293.76	1091.07	1340.36	1063.92	1489.67	1401.52	579.303	1415.34	1306.99
	Raffinose-1	13.7906	39.363	68.9893	55.529	40.0729	21.9491	50.155	44.2565	40.1436	28.5729	16.7486	42.2221	36.459	53.679	64.5148	28.4569	49.8218	72.5176	44.5655	36.5201	33.7548	69.4941	67.3959	88.2871	79.3273	76.3853	72.5817	71.8565	39.3299	81.0271	66.2217	11.6067	20.3155	66.6593	85.96	34.878	46.7873	106.378	93.5076	52.7359	46.6617	69.7498	65.8633	72.1559	61.5455	30.261	70.0401	60.3902
	Raffinose-2	0	0	0	0	0	0	0	0	0	0	0	0	0	0	0.791558	0	0	0	0	0	0	6.26288	0	4.74758	4.27097	0	4.11493	3.32422	0	6.12364	0.455807	0	0	0	2.93267	0	0	6.90137	12.9346	0.208188	0	0	0	3.03451	0.0888656	0	3.31424	0
	Raffinose-3	0.809005	0	0	0	0	0	0	0	0	0	0	0	0	0	0	0	0	0	0	0	0	0	0	0	0	0	0	8.44663	0	0	0	0	0	0	0	0	0	0	0	0	0	0	0	0	0	0	0	0
	Raffinose-4	1.84311	1.10952	1.8589	1.4449	0.964991	0.313062	0.433271	1.64849	1.94431	1.31768	0.725	1.14953	0.631926	1.3613	0.743685	1.63864	0.171611	1.84223	0.0793906	0.523118	1.222	1.6777	1.41639	1.68065	1.23697	0.930272	1.68566	17.1794	2.74664	2.90651	0.902196	0.546164	0.556539	1.75786	2.30021	0.589566	1.7456	0.0540513	3.05984	3.35722	0.894444	1.32985	2.61539	1.03476	1.75814	2.39973	5.49144	4.65292
	Raffinose-5	1.00332	0.444234	0.33446	1.125	1.98542	0.533572	0.563806	1.14226	1.67616	0.612959	0.641183	1.1098	0.341546	1.4728	0.342702	0.791062	0.761619	1.02661	1.1389	0.440076	0.595042	2.10185	1.216	0.946318	2.12965	0.769543	3.08293	27.1672	4.40575	2.93204	0.457101	0.259207	0.132132	2.62302	2.40506	0.627649	1.10843	1.23914	2.76532	4.75053	1.53064	0.649905	1.99352	1.96313	1.30125	1.87421	5.17279	3.07052
	Raffinose-6	0	0	0	0	0	0	0	0	0	0	0	0	0	0	0	0	0	0	0	0	0	0	0	0	0	0	0	0	0	0	0	0	0	0	0	0	0	0	0	0	0	0	0	0	0	0	0	0
	myoinositol-0	744.609	655.125	990.75	788.082	709.445	584.585	451.495	663.565	904.953	643.856	685.161	681.261	689.358	959.544	853.91	736.916	657.791	1082.13	856.792	688.065	673.219	786.449	982.09	773.192	847.194	777.029	873.025	741.147	644.8	946.847	1037.01	617.13	788.105	812.814	974.431	669.68	775.491	1055.72	751.163	871.291	756.75	728.397	804.14	938.856	926.475	577.844	890.442	748.29
	myoinositol-1	19.2159	16.9313	27.7173	21.8979	18.0592	15.3956	8.14595	18.7471	24.6168	13.4572	18.8883	18.1642	16.8327	26.2103	21.9827	18.9007	16.4603	29.8084	22.8868	20.1091	19.2516	20.7064	26.4705	19.9962	23.3547	20.957	23.796	22.9105	14.9311	27.8206	30.495	14.6468	20.5164	24.2243	24.4725	18.4555	18.5767	32.2438	22.9852	24.1671	20.7062	18.0403	22.026	25.5586	25.5098	16.2777	26.3143	19.5939
	myoinositol-2	0	0	2.29475	0.214902	0	0	0	0	0	0	0	0	0	2.32609	0.836026	0	0	0	0	0	0	0.548972	0.3979	0	0	0	1.44841	3.01591	0	2.38227	3.5847	0	0	0	0	0	0	4.48516	2.70593	0.761425	0	0	0	2.415	2.15963	0	2.3464	0
	myoinositol-3	0	0	0	0	0	0	0	0	0	0	0	0	0	0	0	0	0	0	0	0	0	0	0	0	0	0	0	14.4259	0	0	0	0	0	0	0	0	0	0	0	0	0	0	0	0	0	0	0	0
[truncated: 13 more columns]

## Sheet: 2-Isotopomer abundance ML
Supplemental Data. Medeiros et al. (2022) 13CO2 Labelling kinetics in maize reveal impaired efficiency of C4 photosynthesis under low irradiance.
	Supplemental Dataset S2. Relative isotopomer abundance (%) in ML. Relative isotopomer abundance is the proportion of the total pool that is present as the unlabelled form or a given isotopomer, and is calculated from the amount of each isotopomer and their summed amount for each metabolite (Supplemental Dataset S1). The number associated to a metabolite represents the number of 13C atoms incorpor…
	Compounds	Kinetic (s)
		0	0	0	0	5	5	5	5	5	10	10	10	10	10	10	15	15	15	15	20	20	20	20	30	30	30	30	50	50	50	50	60	60	60	60	180	180	180	180	180	180	300	300	300	300	600	600	600
	Malate-0	99.8207	99.7393	98.1955	98.4152	93.9263	97.5049	96.7744	93.5744	94.7835	95.4453	94.0287	90.6036	93.9336	94.9775	94.3433	91.7549	89.4182	91.6122	93.2099	92.0163	88.1163	94.4925	90.3952	71.7918	88.3409	74.9359	92.4737	83.1133	88.4436	91.7185	83.8935	91.0685	73.0522	89.0082	82.214	93.7364	69.1298	50.314	89.1689	89.088	85.6528	74.5041	75.4958	82.8845	79.8699	85.3484	81.8827	79.1627
	Malate-1	0.179345	0.260662	1.80454	1.54828	5.80903	2.49506	3.22558	6.42558	5.21645	4.55474	5.97125	9.39643	6.06644	4.99252	5.65673	8.22665	10.4837	8.35689	6.71142	7.73715	11.6946	5.50747	9.17922	26.5759	10.7806	23.2332	7.11021	12.283	10.2731	7.54816	14.1674	7.50616	22.5899	9.28618	14.8058	2.83141	12.6474	26.3859	4.58869	6.18163	8.16176	7.13354	8.26766	6.32239	7.08385	3.14526	4.14004	4.04424
	Malate-2	0	0	0	0.0365086	0.15696	0	0	0	0	0	0	0	0	0.0300057	0	0.0168055	0.0981347	0.0111686	0.0543184	0.157633	0.127545	0	0.271529	1.27521	0.801164	1.57316	0.319745	2.35246	0.94991	0.592408	1.48465	1.0461	3.22866	1.27732	2.17814	1.6914	8.81713	11.2166	2.64849	2.44429	2.9371	7.0939	5.80252	3.09579	4.28103	2.59669	3.53588	3.36724
	Malate-3	0	0	0	0	0.107691	0	0	0	0	0	0	0	0	0	0	0.00166475	0	0.0197197	0.0181488	0.0619752	0.0615455	0	0.0727488	0.347023	0.048852	0.228451	0.0863092	0.726823	0.220241	0.114368	0.323403	0.260927	0.730401	0.239007	0.516842	0.649636	3.50616	4.57811	1.36332	1.07933	1.50616	3.34667	3.11848	2.52608	3.5545	1.7343	3.89574	3.37133
	Malate-4	0	0	0	0	0	0	0	0	0	0	0	0	0	0	0	0	0	0	0.00623952	0.0269827	0	0	0.0812613	0.010144	0.0284459	0.0292483	0.0100164	1.52441	0.113138	0.0265693	0.131079	0.118266	0.39879	0.189248	0.285228	1.09119	5.89949	7.50541	2.23064	1.20678	1.7422	7.92182	7.31554	5.17124	5.21068	7.17534	6.54567	10.0545
	Malate-0a	99.2391	98.9827	96.6178	97.1785	83.698	90.6941	89.7787	81.1069	65.1392	78.0586	81.8861	74.5582	68.1214	75.6182	80.8404	61.0607	74.4818	44.2807	76.6633	60.801	48.2293	85.2422	67.7583	71.7918	41.1478	65.7744	76.4689	0	63.9771	67.9155	32.5062	40.8973	35.1954	69.0913	70.2597	49.1863	60.1894	0	36.7679	65.56	53.9545	12.6308	15.5402	40.2917	24.6908	12.9442	0	31.594
	Malate-1a	0.76094	1.01729	3.38225	2.75647	15.5916	9.30586	10.2213	18.8931	34.8608	21.9414	18.1139	25.4418	31.8786	24.2361	19.1596	38.8521	25.2816	55.5141	23.0662	37.9883	50.9469	14.7578	30.8132	26.5759	54.418	31.7255	22.2302	72.7377	32.0227	29.2433	59.3679	49.671	54.3247	26.1127	24.757	22.9698	16.3103	53.1053	26.7887	19.5102	26.1941	24.4451	28.4965	22.056	26.5016	18.6883	22.8513	13.2767
	Malate-2a	0	0	0	0.0649978	0.421285	0	0	0	0	0	0	0	0	0.145662	0	0.0793672	0.236653	0.0741918	0.186685	0.773957	0.555644	0	0.911481	1.27521	4.04408	2.14818	0.99969	13.9309	2.96101	2.29513	6.22139	6.92245	7.76436	3.59182	3.64211	13.7215	11.3707	22.5749	15.4618	7.71454	9.42623	24.3093	19.9998	10.7998	16.0159	15.4289	19.5166	11.0542
	Malate-3a	0	0	0	0	0.289046	0	0	0	0	0	0	0	0	0	0	0.00786212	0	0.130997	0.0623748	0.304289	0.26812	0	0.244206	0.347023	0.246593	0.311955	0.269848	4.30412	0.686524	0.443087	1.35521	1.72665	1.75648	0.672086	0.864219	5.27016	4.52159	9.21407	7.95902	3.40652	4.83384	11.4683	10.7486	8.81238	13.2979	10.3047	21.5028	11.0676
	Malate-4a	0	0	0	0	0	0	0	0	0	0	0	0	0	0	0	0	0	0	0.0214443	0.132481	0	0	0.272782	0.010144	0.143588	0.0399393	0.0313165	9.02728	0.352669	0.102936	0.549282	0.782608	0.95902	0.532162	0.476933	8.85225	7.60807	15.1057	13.0225	3.80878	5.59137	27.1464	25.2148	18.0401	19.4938	42.6339	36.1293	33.0075
	Aspartate-0	96.6815	96.677	96.6301	99.7746	45.3781	55.0139	62.3594	54.254	60.3073	25.2547	36.2314	14.7804	25.7433	n.d	45.4401	35.6011	29.7744	32.5834	41.8741	25.7681	23.5696	27.7531	22.8136	8.99184	10.7145	22.5862	28.2426	10.1436	14.5944	11.3768	12.4821	14.0293	19.4474	18.6449	16.0961	2.02372	2.26246	3.91388	14.4574	13.0225	5.41113	6.86828	0.957858	4.62785	6.63389	3.76263	0.799114	4.23917
	Aspartate-1	3.31853	3.32295	3.36986	0.225371	54.6219	44.9861	37.6406	45.746	39.6927	74.7453	63.7686	83.7734	74.2567	n.d	53.662	63.72	70.2256	66.914	58.1154	71.8516	76.4304	71.2924	72.7534	83.2708	81.7676	72.1657	66.0344	74.4457	77.249	79.4206	77.771	72.3876	67.0047	66.6027	74.3178	32.9209	35.5621	52.3259	33.1553	51.5226	46.6815	28.0306	29.7297	30.9089	31.5328	15.2219	19.4896	16.8017
	Aspartate-2	0	0	0	0	0	0	0	0	0	0	0	1.44624	0	n.d	0.754158	0.67897	0	0.502572	0.0104656	2.38026	0	0.954512	4.43298	7.66652	6.9353	4.70142	4.57599	14.781	7.31247	8.53611	9.27443	13.5831	10.9168	11.8309	7.6439	28.873	23.6613	20.4229	22	19.2676	25.8593	23.0003	21.05	16.6806	19.082	17.2866	18.3917	15.2845
	Aspartate-3	0	0	0	0	0	0	0	0	0	0	0	0	0	n.d	0.143732	0	0	0	0	0	0	0	0	0.0708555	0.582578	0.492527	0.664801	0.629675	0.844091	0.666516	0.472522	0	1.87152	2.27433	1.01328	18.8699	9.27641	9.419	11.9563	7.54162	9.78375	11.0507	13.4596	9.33245	19.539	8.72484	22.5876	18.018
	Aspartate-4	0	0	0	0	0	0	0	0	0	0	0	0	0	n.d	0	0	0	0	0	0	0	0	0	0	0	0.0541204	0.482189	0	0	0	0	0	0.75963	0.647184	0.928896	17.3125	29.2378	13.9183	18.431	8.64567	12.2643	31.0501	34.8028	38.4502	23.2123	55.0041	38.732	45.6566
	Pyruvate-0	100	100	100	100	100	100	100	100	100	100	100	100	100	100	100	100	100	100	100	99.2822	100	98.8381	99.5679	95.5691	94.6105	97.6306	96.9117	91.5067	93.9337	94.2338	92.8612	91.8734	90.7632	90.2391	89.5851	49.0368	45.5916	60.2921	54.1313	67.6997	65.13	31.0034	37.664	44.0537	40.8418	19.8126	21.2054	18.1272
	Pyruvate-1	0	0	0	0	0	0	0	0	0	0	0	0	0	0	0	0	0	0	0	0.717843	0	1.1619	0.432091	4.4309	5.38945	2.3694	3.08829	7.42257	4.66662	4.87374	6.0887	7.04242	7.55683	8.02323	9.06371	26.0105	25.1306	19.6906	19.9069	17.8135	19.7606	25.5025	22.1463	19.5028	19.4988	15.6267	17.1276	15.2148
	Pyruvate-2	0	0	0	0	0	0	0	0	0	0	0	0	0	0	0	0	0	0	0	0	0	0	0	0	0	0	0	0.29396	0.555972	0	0.328579	0.217978	0.41492	0.675068	0.73701	9.80707	9.91379	6.6489	8.6702	4.66074	5.01759	10.6292	10.1305	9.06615	10.1949	8.90541	10.8028	10.5068
	Pyruvate-3	0	0	0	0	0	0	0	0	0	0	0	0	0	0	0	0	0	0	0	0	0	0	0	0	0	0	0	0.77678	0.843743	0.892457	0.721476	0.866188	1.265	1.06265	0.614198	15.1456	19.364	13.3684	17.2916	9.82604	10.0919	32.8649	30.0592	27.3773	29.4645	55.6553	50.8642	56.1512
	Alanine-0	98.6332	99.2525	98.7027	98.33	99.1237	98.7696	100	98.8147	97.8606	98.9274	98.5394	99.0872	98.7721	98.3471	98.5136	97.8083	98.4094	98.014	98.1803	98.8259	98.6407	98.056	97.8314	99.1265	98.4929	97.9225	97.1519	96.6558	97.8509	97.4083	97.3233	98.4712	98.1115	96.3056	96.9316	78.9132	76.6575	81.1483	75.6993	86.2172	87.0512	61.5619	62.0466	64.4913	61.8489	40.7278	41.8863	36.9212
	Alanine-1	1.03212	0.747463	1.29735	1.55247	0.876281	1.23043	0	1.18528	1.81064	0.976901	1.31389	0.91282	1.22793	1.65285	1.48641	2.19175	1.59065	1.98598	1.81973	1.17408	1.35927	1.94401	1.85923	0.771655	0.745645	2.07754	2.31893	2.84072	1.94413	2.25952	2.34275	1.52881	1.7052	2.65259	2.42748	9.35408	9.36473	7.88656	9.70851	6.31593	5.9228	10.9435	11.158	10.4878	11.4949	9.86199	12.2568	11.4941
	Alanine-2	0.334694	0	0	0.117577	0	0	0	0	0.328783	0.0956859	0.14675	0	0	0	0	0	0	0	0	0	0	0	0.309405	0.101863	0.761472	0	0.52917	0.503475	0.205006	0.332132	0.333937	0	0.183259	1.04182	0.640899	11.7327	13.9778	10.9651	14.5922	7.46688	7.02601	27.4947	26.7954	25.0209	26.6561	49.4102	45.8569	51.5848
	PEP-0	99.8476	99.8665	99.893	99.4876	99.2314	98.712	97.4882	98.9844	98.7374	98.8247	97.9817	99.408	98.2775	98.1028	97.9488	95.4268	96.9005	97.1659	95.8677	93.892	94.5985	96.2321	96.0163	92.5393	91.7595	88.357	88.9792	81.3493	88.808	88.9924	84.208	77.6316	80.9569	80.9771	81.0372	39.523	35.3805	48.3923	36.3277	49.6105	53.5139	27.4137	29.0269	31.4592	28.906	17.9184	16.1171	13.4625
	PEP-1	0.152363	0.133485	0.106968	0.512447	0.768553	1.28801	2.51184	1.01564	1.26263	1.17526	2.01832	0.591996	1.72252	1.89719	2.0512	4.57322	3.09952	2.56137	4.13234	4.15162	5.40146	3.76794	3.86738	7.23684	7.85814	10.9541	10.266	15.1305	8.25166	9.612	11.9786	17.1865	13.7766	15.0341	15.3337	28.6588	29.0082	23.1328	27.33	16.2605	25.4568	22.5658	24.5589	23.4065	22.3165	14.3013	19.9573	16.2846
	PEP-2	0	0	0	0	0	0	0	0	0	0	0	0	0	0	0	0	0	0.272741	0	1.55862	0	0	0	0	0.19407	0.494673	0.250358	1.93559	2.22964	0.816609	1.93458	2.72227	2.90212	2.04169	1.67771	12.5118	11.978	9.1685	15.5992	18.9913	7.65691	13.192	13.2879	11.0642	13.3369	9.91875	13.1202	10.8695
	PEP-3	0	0	0	0	0	0	0	0	0	0	0	0	0	0	0	0	0	0	0	0.397731	0	0	0.116348	0.223815	0.188273	0.194203	0.504378	1.58458	0.710702	0.578951	1.87882	2.45962	2.36438	1.94712	1.95138	19.3064	23.6334	19.3064	20.7431	15.1378	13.3724	36.8284	33.1264	34.07	35.4405	57.8616	50.8053	59.3833
	3PGA-0	99.968	100	99.3191	99.1863	89.0657	90.1856	82.9902	88.4434	85.532	79.471	77.0255	66.975	70.3697	82.352	71.3687	66.9393	60.454	59.7683	65.2405	48.1685	56.4799	58.9936	50.6518	37.7013	36.7077	36.4148	34.7373	24.5471	22.6308	27.5188	21.2984	20.9245	18.22	19.6946	19.7166	8.7304	6.95836	8.0654	7.98946	8.97678	8.58616	3.45603	4.89532	5.73136	5.14893	2.75385	3.23055	2.23122
	3PGA-1	0.0319854	0	0.680938	0.81374	10.9343	9.81445	17.0098	11.5566	14.468	20.529	22.9745	33.025	29.435	17.648	27.9917	31.9325	37.9476	37.8019	32.8814	46.3703	39.6703	37.4558	42.4147	50.9289	52.5936	49.3411	50.5058	48.2837	47.0519	48.0311	44.4488	45.8264	45.0887	44.6815	45.5007	23.6369	21.3836	20.2932	20.6236	20.2559	21.0045	13.8293	13.2847	11.8496	12.2557	5.62381	8.50613	6.61601
	3PGA-2	0	0	0	0	0	0	0	0	0	0	0	0	0.195235	0	0.427172	1.04144	1.4877	2.38577	1.86336	4.52566	3.37568	3.0077	5.09992	8.01488	8.02442	10.0902	10.7069	15.7413	16.1235	14.5999	18.5013	17.5388	18.1904	19.0694	17.9777	21.6456	19.9693	20.5004	20.2079	21.3946	19.4962	16.6531	17.4704	17.0258	21.2002	10.5512	17.8852	12.9917
	3PGA-3	0	0	0	0	0	0	0	0	0	0	0	0	0	0	0.212444	0.086707	0.110675	0.044065	0.0147711	0.935521	0.474138	0.542948	1.83363	3.35484	2.67426	4.15387	4.05007	11.4279	14.1938	9.85025	15.7515	15.7103	18.5009	16.5546	16.805	45.9871	51.6888	51.141	51.179	49.3726	50.9131	66.0615	64.3495	65.3933	61.3951	81.0712	70.3781	78.1611
	Triose-P-0	99.7472	97.2353	98.3251	99.293	92.0109	93.8722	85.0853	92.0765	92.4819	84.0177	81.4984	69.8048	71.392	81.0696	74.3807	71.8754	60.7008	59.1024	66.3741	54.2714	55.9723	56.8098	45.793	34.551	31.6524	31.4064	32.1264	15.9317	19.172	22.4692	16.2456	10.432	15.2621	15.796	14.9752	4.94651	2.51892	6.43543	6.62338	7.0889	6.19816	3.80073	2.47225	1.99629	3.24114	1.45933	1.00444	1.93741
	Triose-P-1	0.252843	2.76469	1.6749	0.707002	7.98914	6.12781	14.9147	7.92349	7.51813	15.9823	18.5016	30.1952	28.608	18.9304	25.6193	27.6427	38.5885	40.0855	31.6534	43.0633	41.6964	40.5201	49.0715	54.7655	59.402	54.2751	56.1393	56.5298	51.1854	53.802	51.4162	54.7426	50.4269	49.4431	49.3952	24.888	24.1084	22.3637	21.3246	21.0885	21.1573	15.1803	13.8227	7.52296	11.053	5.74129	7.47731	7.52482
	Triose-P-2	0	0	0	0	0	0	0	0	0	0	0	0	0	0	0	0.481965	0.710678	0.812088	1.97255	2.28869	2.33124	2.51028	4.87736	8.72653	7.49736	11.3798	8.98592	17.9602	17.2751	14.6139	19.0034	20.1682	19.1059	19.7223	19.7729	23.8611	22.8838	20.8146	22.3956	22.1713	22.6411	17.2151	16.8801	18.9414	20.2656	12.5773	17.0014	14.5992
	Triose-P-3	0	0	0	0	0	0	0	0	0	0	0	0	0	0	0	0	0	0	0	0.376643	0	0.159821	0.258094	1.95697	1.44824	2.93869	2.74838	9.57828	12.3675	9.11493	13.3348	14.6571	15.2051	15.0387	15.8566	46.3044	50.4889	50.3863	49.6564	49.6513	50.0034	63.8039	66.825	71.5394	65.4403	80.2221	74.5169	75.9386
	FBP-0	100	100	100	99.1476	87.5817	86.9016	79.0569	86.8888	86.7948	79.3986	74.8143	58.4814	62.8972	74.5785	65.2059	58.9423	57.2826	49.1636	60.3496	44.8132	47.6497	50.4121	37.4376	35.7119	27.3147	22.9461	23.1687	13.0643	14.6856	20.8868	11.4749	11.9576	7.17688	10.6798	13.4536	6.77387	7.22182	4.3812	4.91012	9.79285	7.7901	6.39234	5.31932	5.22239	2.97299	3.09115	6.29899	3.32519
	FBP-1	0	0	0	0.852425	12.4183	12.9052	19.6667	13.1112	13.0604	18.9432	23.611	33.2509	30.6362	23.4776	29.6106	33.2906	31.1954	38.5588	30.7099	36.8076	37.2548	35.2209	40.759	32.0367	36.0424	32.6214	34.5927	23.5649	23.4697	26.5445	20.2222	17.1682	19.2657	18.0988	18.1996	6.12898	4.64815	4.64603	4.09236	6.3622	4.02221	3.41137	2.95123	1.5241	1.3871	1.44597	0.89482	0.730903
	FBP-2	0	0	0	0	0	0.193254	1.27638	0	0.14486	1.65813	1.57463	8.26775	6.19245	1.94393	5.03258	7.25556	10.3093	10.7226	7.92124	16.2421	12.7391	12.2897	17.1219	22.5099	26.7062	28.6796	29.7448	31.3542	25.0926	27.3144	28.9916	29.4297	26.8863	28.9625	28.9429	11.4276	10.0283	8.63884	8.72076	6.61949	9.77611	5.85844	5.15028	4.00099	2.95368	1.37438	2.24751	1.2746
	FBP-3	0	0	0	0	0	0	0	0	0	0	0	0	0.274127	0	0.150975	0.511511	1.21272	1.37349	1.01931	1.97024	1.98216	2.07726	2.5425	6.6199	7.04771	10.9841	8.54473	18.8969	20.5582	14.6703	21.507	22.1168	20.0264	20.4887	18.9083	17.8982	14.4501	16.8673	15.7311	13.1864	17.4	13.0246	11.8003	8.95983	11.7952	5.12687	7.46115	5.84526
	FBP-4	0	0	0	0	0	0	0	0	0	0	0	0	0	0	0	0	0	0.181569	0	0.166934	0.374206	0	0.757122	1.99156	2.68175	4.11982	3.10219	8.5782	13.1317	7.77261	11.8492	14.1404	18.2833	14.8198	14.7464	24.5522	23.5043	22.4079	26.5235	19.8645	23.1996	20.7177	21.3488	20.595	19.0762	10.3658	14.7797	12.3056
	FBP-5	0	0	0	0	0	0	0	0	0	0	0	0	0	0	0	0	0	0	0	0	0	0	0.733907	0.650463	0.0713661	0.582699	0.554637	3.26388	1.77727	1.71918	4.53783	3.45781	6.60514	6.00257	3.63904	16.3058	18.0612	19.6546	16.2485	21.9394	18.0617	17.9524	21.4147	22.6856	22.8032	17.6493	22.353	20.1837
	FBP-6	0	0	0	0	0	0	0	0	0	0	0	0	0	0	0	0	0	0	0	0	0	0	0.647915	0.479709	0.135868	0.0663816	0.292266	1.27755	1.28494	1.09216	1.41732	1.72945	1.75628	0.947881	2.11015	16.9133	22.0861	23.4041	23.7737	22.2351	19.7502	32.6431	32.0153	37.0121	39.0116	60.9465	45.9649	56.3347
	F6P-0	100	99.1046	98.7352	99.6951	93.1263	92.2125	85.255	90.8344	90.1306	83.272	78.73	72.8808	71.0403	84.5275	74.7776	70.087	62.6336	66.3833	68.6174	56.6801	62.1692	58.1485	56.589	50.5668	45.6735	39.7507	36.9005	31.439	33.0133	31.7169	27.0296	25.17	22.2333	20.9635	20.0026	22.1515	17.45	9.78615	18.2219	10.7295	7.66524	11.4178	6.49227	4.44778	6.49032	5.68142	4.13696	5.4258
	F6P-1	0	0.895378	1.26478	0.304945	4.95584	6.4461	11.3602	7.83934	8.90384	12.618	17.6695	21.2819	22.4299	11.0429	19.8287	22.7231	26.385	23.7626	23.9666	28.6987	25.8205	23.9186	21.8896	23.597	26.9075	26.4795	27.9015	20.0395	19.227	23.2676	20.0561	15.2799	15.4565	18.0244	18.0648	4.16736	3.67154	4.3193	3.30794	3.58261	3.82337	2.28529	1.78293	0.938404	1.31939	0.357457	0.177001	0.370673
	F6P-2	0	0	0	0	1.91789	1.34139	3.38485	1.32628	0.96552	4.11002	3.60057	5.83734	6.5298	4.42959	5.39375	6.42581	10.435	9.33083	6.7514	13.9486	9.99613	15.9505	15.3837	20.3164	21.2618	21.6989	24.8699	23.9199	22.8922	23.8387	23.4713	26.7558	26.4539	24.6263	27.4701	12.6298	8.71406	9.66777	8.45265	10.6936	11.0205	4.92261	5.73841	4.7536	6.25084	2.14957	3.75434	1.68811
	F6P-3	0	0	0	0	0	0	0	0	0	0	0	0	0	0	0	0.724634	0.543951	0.523184	0.550889	0.492424	1.49029	1.98248	4.80435	4.14006	5.05309	8.54215	8.09568	13.3358	11.5328	11.991	14.8309	17.6053	16.7778	16.4222	15.2792	11.3641	14.1744	14.9205	14.0524	15.8647	13.2887	7.49995	9.61355	8.115	8.34408	2.80255	5.4417	3.50082
	F6P-4	0	0	0	0	0	0	0	0	0	0	0	0	0	0	0	0.0395225	0.00245175	0	0.113763	0.117056	0.523884	0	0.447149	1.37983	1.10414	3.14972	1.74315	8.94855	9.52773	7.05401	10.2766	11.7008	12.677	14.7992	12.3795	21.1562	18.2113	22.3804	20.8919	21.296	21.4676	18.279	20.4892	17.9404	18.4811	8.51195	12.5329	11.8168
	F6P-5	0	0	0	0	0	0	0	0	0	0	0	0	0	0	0	0	0	0	0	0.0631613	0	0	0.886168	0	0	0.274088	0.489282	1.03594	2.68132	1.54982	2.4276	3.13558	3.72483	3.30138	4.47747	14.1487	16.9685	15.6361	14.9918	17.1575	16.5712	17.1085	21.8726	20.1143	24.2697	15.3296	24.1138	19.7038
	F6P-6	0	0	0	0	0	0	0	0	0	0	0	0	0	0	0	0	0	0	0	0	0	0	0	0	0	0.104962	0	1.28128	1.12557	0.581928	1.90795	0.352609	2.67664	1.86312	2.32623	14.3823	20.8103	23.2898	20.0814	20.6761	26.1635	38.4868	34.0111	43.6905	34.8446	65.1674	49.8433	57.494
	SBP-0	97.6775	100	98.0529	96.4492	91.4957	93.576	91.1117	91.7234	88.3239	96.1943	91.176	75.2278	80.4755	86.6229	82.829	77.1747	78.2514	80.2399	69.6046	73.0123	67.7222	82.1215	68.3921	76.6904	73.6768	55.8049	61.5272	60.6022	60.9031	76.3252	71.0046	60.3073	53.317	57.701	82.7856	65.2517	67.5084	68.287	78.4325	66.7266	63.1359	48.8801	64.7923	63.4137	58.0794	57.0364	59.6438	55.8701
	SBP-1	2.32247	0	1.94708	3.55085	8.50425	6.42398	8.07748	8.27662	10.2181	3.80572	7.40534	20.183	12.148	12.1364	13.7533	15.9655	11.9839	13.1316	20.8021	14.1756	16.9722	9.63365	14.8056	10.4174	10.4896	12.5295	7.32304	4.32178	8.16935	5.21677	3.26951	2.1393	2.73758	5.98718	0.267542	0.247661	3.39191	0.644639	0.0612065	0	0.350628	4.76826	2.59794	0	2.38814	0	1.7603	1.16969
	SBP-2	0	0	0	0	0	0	0.810837	0	1.45798	0	1.41862	4.58915	7.37653	1.24073	3.41771	5.32124	8.50955	4.56399	7.6808	7.04933	10.6738	3.92808	11.2754	6.11509	8.25434	15.6424	14.8832	7.03446	4.61211	4.92715	5.26369	6.74087	9.74889	7.45172	4.66858	1.81735	1.84732	0.441254	0.913331	1.92258	0	4.85503	1.14664	0	0.176497	0.3741	0	0
	SBP-3	0	0	0	0	0	0	0	0	0	0	0	0	0	0	0	1.53859	1.05254	1.68603	1.91251	4.87536	3.20981	3.85473	4.52185	4.6865	4.91472	9.90942	11.4733	9.73135	9.31662	7.36936	8.8258	14.158	10.8077	10.1786	4.202	6.77005	4.20851	2.82795	2.10206	1.09246	3.30581	9.65266	1.52654	1.61709	2.52967	1.04187	0.649283	0.935457
	SBP-4	0	0	0	0	0	0	0	0	0	0	0	0	0	0	0	0	0.052701	0.271178	0	0.88735	0.58014	0.31735	1.00513	1.36484	2.08899	4.17775	2.11926	5.51647	12.2551	4.08334	6.26389	9.79944	10.1484	8.21739	5.406	4.51472	3.47396	5.87965	5.76166	7.09983	6.27916	7.36185	4.65634	2.53173	3.89693	1.21061	2.76291	1.7798
	SBP-5	0	0	0	0	0	0	0	0	0	0	0	0	0	0	0	0	0.149846	0.107318	0	0	0.0601462	0.0299656	0	0.333936	0.332493	1.65071	1.21534	3.56764	4.74372	0.508282	1.98572	4.33585	7.12607	5.60242	1.64415	8.24559	7.48285	7.25546	1.4918	6.02198	9.52391	7.6771	7.66558	7.37778	7.61805	5.36155	7.35029	5.57888
	SBP-6	0	0	0	0	0	0	0	0	0	0	0	0	0	0	0	0	0	0	0	0	0.300985	0.0457454	0	0.170164	0.243084	0.247379	0.817989	1.94838	0	1.02215	2.72103	1.72048	4.28009	2.3954	0.619459	7.24721	6.62285	5.0371	6.40139	9.01309	6.95956	7.03434	6.69618	11.6262	12.1254	7.71495	9.61804	8.13609
	SBP-7	0	0	0	0	0	0	0	0	0	0	0	0	0	0	0	0	0	0	0	0	0.480663	0.0690002	0	0.221753	0	0.037908	0.640694	7.27772	0	0.5477	0.665786	0.798745	1.83436	2.46632	0.406673	5.90572	5.46415	9.62692	4.83603	8.12341	10.445	9.77061	10.9185	13.4335	13.186	27.2605	18.2154	26.53
	SBP-0a	96.6859	100	96.3553	92.8386	80.0443	86.6618	72.555	71.668	60.79	90.406	84.3514	28.8467	52.2306	69.0532	59.6207	66.4954	41.219	61.0234	40.7774	64.2519	35.7628	53.8246	38.2366	22.4477	19.6071	0	10.0821	28.1025	40.9778	31.1395	42.9828	0	12.3967	15.0425	72.6885	0	4.86585	50.4697	69.0009	66.7266	0	0	0.456925	88.0001	10.9291	4.93869	0	0
	SBP-1a	3.31412	0	3.6447	7.16141	19.9557	13.3382	24.9413	28.332	34.3139	9.59398	13.1328	57.9719	29.7217	28.0765	32.3422	23.4352	32.3896	25.9019	40.5309	18.7771	33.777	24.8811	28.9308	34.6591	32.0359	28.3505	17.1153	7.88686	12.3328	15.1735	6.42923	5.38966	5.13722	12.0252	0.424469	0.712729	9.93139	1.00682	0.0879726	0	0.951138	9.32761	7.34519	0	5.07421	0	4.36191	2.65057
	SBP-2a	0	0	0	0	0	0	2.50367	0	4.8961	0	2.51581	13.1814	18.0477	2.87033	8.03705	7.81088	22.9992	9.00244	14.9653	9.3376	21.2424	10.1452	22.0326	20.3452	25.2093	35.394	34.7847	12.8373	6.96263	14.3311	10.3506	16.9827	18.2943	14.9668	7.40693	5.23004	5.40889	0.689164	1.31274	1.92258	0	9.49736	3.24192	0	0.375012	0.827736	0	0
	SBP-3a	0	0	0	0	0	0	0	0	0	0	0	0	0	0	0	2.25844	2.84476	3.32568	3.72634	6.45795	6.38796	9.95571	8.83592	15.5922	15.0099	22.422	26.8152	17.7588	14.0647	21.4345	17.3552	35.6691	20.2812	20.4436	6.66669	19.4831	12.3224	4.41678	3.02131	1.09246	8.96756	18.8824	4.31601	0.530386	5.37493	2.30525	1.60888	2.11978
	SBP-4a	0	0	0	0	0	0	0	0	0	0	0	0	0	0	0	0	0.142438	0.534896	0	1.17539	1.15456	0.81963	1.96408	4.5409	6.37992	9.45297	4.95309	10.0671	18.5008	11.8768	12.3174	24.6883	19.044	16.5046	8.57689	12.9926	10.1716	9.18302	8.28128	7.09983	17.0333	14.4012	13.1649	0.830377	8.28	2.6786	6.8463	4.0331
	SBP-5a	0	0	0	0	0	0	0	0	0	0	0	0	0	0	0	0	0.404995	0.211684	0	0	0.119699	0.0773931	0	1.11102	1.01546	3.73505	2.84046	6.51063	7.16131	1.47839	3.90475	10.9235	13.3725	11.2525	2.60852	23.7295	21.9095	11.3318	2.14418	6.02198	25.8352	15.0178	21.673	2.41982	16.1865	11.863	18.2135	12.642
	SBP-6a	0	0	0	0	0	0	0	0	0	0	0	0	0	0	0	0	0	0	0	0	0.599	0.118148	0	0.566145	0.742395	0.559742	1.91179	3.55561	0	2.97302	5.35069	4.3345	8.03182	4.81117	0.982803	20.8563	19.3915	7.86711	9.20078	9.01309	18.879	13.7605	18.9322	3.81326	25.7634	17.0701	23.8328	18.4367
	SBP-7a	0	0	0	0	0	0	0	0	0	0	0	0	0	0	0	0	0	0	0	0	0.956583	0.178209	0	0.737784	0	0.0857743	1.49742	13.2812	0	1.59304	1.30922	2.01232	3.44228	4.9536	0.645207	16.9957	15.9989	15.0356	6.95087	8.12341	28.3339	19.1131	30.8699	4.40601	28.0169	60.3166	45.1365	60.1179
	S7P-0	100	100	99.5432	98.5884	91.4462	89.4702	82.3244	89.2158	85.765	79.7174	77.347	56.1888	68.6986	86.19	58.5071	49.5354	59.9303	42.5933	43.8753	26.6299	36.3586	33.2514	23.4304	45.9457	21.2047	12.9259	10.2253	5.34758	6.74201	5.87294	4.13894	7.23945	2.4084	3.32785	2.68775	2.87519	8.19774	2.03534	5.69137	5.13099	2.49725	2.87643	1.91516	2.74617	1.58914	0.49571	0.939425	0.400263
	S7P-1	0	0	0.456763	1.41157	8.55376	10.5298	15.0729	10.271	14.235	19.6736	20.2968	31.1785	24.3716	12.4665	34.0961	34.2797	27.3669	38.6546	38.9167	36.2843	35.8361	37.3129	38.3887	19.8049	27.9543	19.8732	27.1523	10.9001	8.90348	12.4314	7.29472	7.02716	7.05418	7.30202	7.63445	0.686794	1.55267	0.876767	0.0492112	0.966238	0.651749	0.386036	0.765475	0.147108	0.0590475	0	0.0275111	0.0166831
	S7P-2	0	0	0	0	0	0	2.60265	0.51323	0	0.609022	2.35617	12.2207	6.5127	1.34353	7.07249	14.6629	11.0703	14.0982	15.138	26.8757	22.9025	22.5645	23.3386	18.6775	26.7956	32.5521	33.6773	25.7912	21.776	27.7458	20.2198	18.1523	17.789	21.4758	20.2653	3.3931	2.71966	3.88184	3.78762	2.56559	2.73249	0.926779	0.955075	0.150621	1.23365	0	0.179686	0.114496
	S7P-3	0	0	0	0	0	0	0	0	0	0	0	0.411984	0.4171	0	0.324293	1.52197	1.60396	3.40438	1.8262	8.92681	4.90276	6.07702	10.1758	12.3587	18.8767	22.9303	19.6509	29.3046	26.0822	27.5144	29.1907	25.5011	28.8679	25.3341	29.5754	8.01246	10.3395	7.98456	6.44626	7.29412	7.37184	3.36653	3.02349	2.71007	3.39258	0.677193	0.929056	0.560305
	S7P-4	0	0	0	0	0	0	0	0	0	0	0	0	0	0	0	0	0.0285095	1.24954	0.243805	1.23586	0	0.794149	3.38371	2.58633	4.13684	8.29339	6.82218	18.5728	18.3913	14.5915	20.1583	21.703	20.7096	21.2652	20.516	17.3351	13.4137	14.5672	15.1548	13.9285	13.8783	10.1643	9.63651	7.17231	9.76204	1.939	5.75353	3.34114
	S7P-5	0	0	0	0	0	0	0	0	0	0	0	0	0	0	0	0	0	0	0	0.0474421	0	0	0.645117	0.626852	0.816338	3.29938	2.47197	7.21471	12.6712	9.25698	14.6408	16.4642	15.8273	16.3132	13.4743	28.4377	25.9035	26.1562	25.786	25.5907	24.2727	21.0447	21.3108	17.4442	19.6105	10.6996	14.236	11.8958
	S7P-6	0	0	0	0	0	0	0	0	0	0	0	0	0	0	0	0	0	0	0	0	0	0	0.637663	0	0.215509	0.125688	0	1.87546	4.03192	2.34435	3.50452	2.92459	5.88473	3.67359	4.42175	19.2084	21.8826	21.355	21.1348	22.2543	21.8734	22.8686	22.9733	27.6978	26.6203	18.8171	23.7809	23.5713
	S7P-7	0	0	0	0	0	0	0	0	0	0	0	0	0	0	0	0	0	0	0	0	0	0	0	0	0	0	0	0.993589	1.40186	0.242765	0.852261	0.988259	1.45877	1.3082	1.42505	20.0512	15.9906	23.143	21.9499	22.2695	26.7222	38.3667	39.4202	41.9317	37.7327	67.3715	54.1539	60.1
	R5P-0	97.2592	98.3192	99.857	99.1293	92.9178	97.201	90.6019	93.5161	94.0126	82.1862	89.048	74.717	87.6596	80.6613	86.54	84.9178	83.9681	72.987	83.1857	71.1791	67.9872	63.6114	53.8983	67.3755	58.1928	50.3667	47.7105	43.3587	51.168	34.8664	42.8082	40.1269	49.5933	31.7461	39.2316	23.4036	27.3003	25.0902	33.1117	32.3325	19.915	20.1556	18.405	8.42942	14.2201	10.7891	4.97728	8.01786
	R5P-1	2.74081	1.68076	0.143024	0.870705	7.08224	2.79902	9.39811	6.48385	5.98744	10.463	10.952	14.4908	10.1556	5.72896	13.46	13.4779	16.0319	17.7518	16.8143	23.9494	13.7758	17.2346	28.3534	15.5365	22.3643	25.6909	25.2816	20.9994	23.478	25.8909	17.6026	16.3617	22.1081	19.8126	18.6083	11.1398	10.1187	9.5629	9.14353	10.7486	9.86021	9.14444	5.74088	3.84773	4.12656	3.19178	1.45209	2.04956
	R5P-2	0	0	0	0	0	0	0	0	0	7.3508	0	10.7922	2.18478	13.6097	0	1.60439	0	9.26121	0	3.40206	14.2223	16.2448	12.9794	13.1373	14.4807	16.6893	21.5107	21.3167	11.335	23.4866	22.2468	28.7412	11.4247	26.0965	21.9228	23.7599	18.6525	19.2466	12.3731	10.775	22.382	12.9745	19.3732	8.08553	17.2281	6.01116	15.1322	12.5187
	R5P-3	0	0	0	0	0	0	0	0	0	0	0	0	0	0	0	0	0	0	0	0.503582	0.807521	0.549656	2.50336	1.27994	3.74791	6.02517	2.35473	8.75209	8.47074	11.4889	10.0438	9.51885	10.4293	13.9685	12.6907	21.3526	19.2594	19.3573	21.093	17.6796	20.5239	21.8613	18.2179	23.47	20.7964	13.6072	14.4742	12.7041
	R5P-4	0	0	0	0	0	0	0	0	0	0	0	0	0	0	0	0	0	0	0	0.687631	3.09416	2.35957	1.51347	2.36993	1.21423	1.03328	2.56268	4.30959	4.8342	3.36207	5.98057	4.05198	5.30975	6.64673	5.76097	10.5827	12.364	11.8496	12.9515	13.924	13.7704	12.8401	15.1209	20.1921	14.8649	16.8857	19.8295	18.4441
	R5P-5	0	0	0	0	0	0	0	0	0	0	0	0	0	0	0	0	0	0	0	0.278305	0.11303	0	0.752004	0.300892	0	0.194661	0.579874	1.26344	0.714092	0.905064	1.31796	1.19936	1.13491	1.72964	1.78562	9.76135	12.3051	14.8934	11.3272	14.5403	13.5485	23.0241	23.1422	35.9753	28.7639	49.5151	44.1347	46.2657
	Ru5P+X5P-0	97.9715	98.1622	99.1763	100	88.8931	89.4132	90.8363	92.1664	91.4327	87.204	83.2082	83.4343	78.4524	85.8993	77.2436	69.087	64.6322	55.8709	66.5792	51.7121	61.3879	58.324	44.8136	42.7106	40.2199	41.4986	33.8881	16.6919	26.6788	26.3018	15.7002	12.8667	15.5275	18.6822	17.3783	3.72171	2.06106	2.84199	3.39709	4.26635	4.80327	4.07107	0.781503	0.378264	1.97927	1.57756	0.240819	0.758992
	Ru5P+X5P-1	2.02853	1.83785	0.823712	0	10.8557	10.5868	9.16373	7.83359	8.56729	12.796	16.7918	16.5657	21.5476	13.1872	22.1138	29.0539	30.9589	39.6026	27.2278	39.3856	33.7961	35.466	40.5284	41.1032	41.6557	35.2782	45.0746	34.4753	30.0637	34.6125	29.3728	28.2915	26.7157	27.6432	27.8582	8.28509	3.7789	6.92454	5.6435	6.02531	9.40693	5.09457	2.68285	0.706817	2.36429	0.320676	0.332978	0.713149
	Ru5P+X5P-2	0	0	0	0	0.25126	0	0	0	0	0	0	0	0	0.91347	0.6426	1.85913	4.10528	4.19844	5.53396	7.45897	4.81598	5.43075	13.1334	12.5662	16.0873	14.9435	14.9885	22.9033	19.3931	20.9163	25.7643	23.0366	23.6726	21.1059	20.9806	13.5652	12.8759	13.1374	12.3295	13.3722	14.6663	8.1513	7.12535	5.35446	7.1476	2.29945	2.22053	2.44717
	Ru5P+X5P-3	0	0	0	0	0	0	0	0	0	0	0	0	0	0	0	0	0.303641	0.328119	0.537314	0.683445	0	0.139194	1.52455	3.62002	1.66776	7.19204	5.75336	21.9386	18.0963	13.6928	21.1903	30.251	23.0924	23.0271	23.0855	26.7485	28.8917	26.767	26.8894	29.2463	27.4569	24.0041	24.4062	19.4942	19.9144	10.5181	14.794	11.3383
	Ru5P+X5P-4	0	0	0	0	0	0	0	0	0	0	0	0	0	0	0	0	0	0	0.121663	0.70022	0	0.64005	0	0	0.369302	1.08774	0.243382	1.98372	4.45174	3.051	3.8551	4.43112	7.08534	6.91713	7.95448	21.8906	20.6515	20.8104	19.9826	20.8365	18.7013	17.4485	24.7803	22.0122	24.5332	16.9175	18.1972	19.2071
	Ru5P+X5P-5	0	0	0	0	0	0	0	0	0	0	0	0	0	0	0	0	0	0	0	0.0596583	0	0	0	0	0	0	0.0520964	2.0072	1.31641	1.42561	4.11733	1.1231	3.90651	2.62436	2.74294	25.7889	31.7409	29.5186	31.758	26.2534	24.9653	41.2305	40.2237	52.054	44.0612	68.3667	64.2144	65.5354
	RuBP-0	98.0128	99.9813	99.6282	99.2394	91.9966	90.8229	84.5128	89.5199	86.0981	78.2881	83.1691	74.9955	74.5802	86.1021	71.3017	58.1237	56.1957	62.1752	62.0929	55.2341	56.6389	57.3999	45.4271	32.9749	35.1212	32.9399	29.477	10.6753	14.4312	22.4395	12.2375	10.194	8.66888	15.2237	11.2007	2.1718	2.46374	3.30731	4.40198	2.92236	2.15807	3.16352	2.67416	3.12234	2.592	1.28381	1.3877	2.05353
	RuBP-1	1.9872	0.0186999	0.371797	0.760603	8.00336	9.17715	14.2733	9.77463	13.9019	20.5274	16.2141	23.0956	24.2332	13.8979	25.1893	39.9031	39.3865	32.154	35.098	33.3108	29.5956	32.7509	42.3348	44.4571	40.8414	38.8922	42.4473	38.5037	31.53	33.9205	34.1778	28.3934	25.7473	28.683	23.9035	8.34233	8.64827	4.90194	4.97467	5.00673	5.76356	2.98793	4.43421	0.730907	1.93599	0.647732	1.28821	0.916095
	RuBP-2	0	0	0	0	0	0	1.21392	0.545685	0	0.582248	0.616849	1.83007	0.833678	0	3.00839	1.06786	2.62856	4.67815	2.50742	8.35731	9.94627	7.78893	8.85013	16.5831	14.1822	17.8345	17.9504	23.9041	23.6759	22.0696	19.6198	22.1214	24.5505	22.6084	26.0338	13.4428	12.1574	13.0303	9.51133	12.591	11.4708	5.63318	7.6418	4.29128	5.67323	2.00814	2.82617	2.05119
	RuBP-3	0	0	0	0	0	0	0	0.159736	0	0.469836	0	0.0788576	0.352942	0	0.500587	0.539079	0.59672	0.992582	0.231804	2.22748	2.17814	2.06031	3.18955	4.10613	8.94835	8.56373	8.42763	18.533	19.9517	15.6592	21.1801	24.4208	27.6832	22.9745	26.0273	28.7999	26.1377	26.7861	25.2604	26.6734	25.8474	21.3244	19.8397	20.6542	18.9686	12.2419	14.0906	9.68351
	RuBP-4	0	0	0	0	0	0	0	0	0	0.132417	0	0	0	0	0	0.366272	1.00122	0	0.0698413	0.870279	1.6411	0	0.198373	1.45888	0.480592	1.41487	0.79877	5.39071	6.81871	4.40518	9.27922	9.78131	8.81181	6.61452	7.92402	20.7742	20.4232	21.2979	22.9649	18.8828	24.1362	22.6328	25.459	22.4525	26.5826	15.6869	22.5858	20.6849
	RuBP-5	0	0	0	0	0	0	0	0	0	0	0	0	0	0	0	0	0.191261	0	0	0	0	0	0	0.419842	0.426234	0.354867	0.898924	2.99321	3.5925	1.50602	3.50564	5.08905	4.53837	3.89583	4.91069	26.4689	30.1698	30.6765	32.8867	33.9237	30.624	44.2582	39.9511	48.7487	44.2475	68.1315	57.8215	64.6108
	G6P-0	99.6322	97.7903	98.7276	98.4659	96.2007	99.034	93.9872	98.0883	98.0729	93.9141	93.0761	90.9304	93.8716	90.639	89.0594	88.3559	86.4261	83.6481	82.8746	81.6538	81.0909	77.7808	75.9949	72.7739	69.7738	60.7264	64.0122	49.8368	54.1231	51.1114	40.2503	44.7906	39.3885	38.3805	39.2088	32.248	27.4289	15.3636	30.4791	19.2646	19.7784	26.2436	11.4966	7.91002	9.71232	13.443	11.6843	9.39339
	G6P-1	0.367812	2.20967	1.27235	1.53407	2.91497	0.966018	6.01283	1.91165	1.92713	3.77632	3.38314	4.74582	2.19021	6.33711	6.23966	7.41124	7.46226	11.5048	11.7431	12.7526	13.7846	14.4418	16.4706	17.6483	18.3575	21.1387	18.9842	23.3768	19.2741	22.2608	21.7969	21.0663	18.721	21.1166	20.461	8.51811	8.0813	7.15258	6.40552	6.1111	4.98877	3.0479	3.50766	2.61712	2.11084	0.884693	0.805468	0.235742
	G6P-2	0	0	0	0	0.884296	0	0	0	0	2.30956	3.54079	4.3238	3.60152	2.81061	4.70098	4.23283	6.11164	4.56433	5.38232	5.21919	5.12447	7.77732	7.47724	9.40611	10.9714	15.0481	15.7018	16.3007	15.9065	18.1989	22.9667	20.7122	21.8012	22.2816	22.4037	10.8205	11.0379	12.1375	12.0302	14.3893	15.5008	6.21154	7.62307	7.08886	6.76938	3.68108	4.50153	5.35818
	G6P-3	0	0	0	0	0	0	0	0	0	0	0	0	0.336625	0.21332	0	0	0	0.282692	0	0.374426	0	0	0.0572063	0.171648	0.495235	2.0799	0.945419	6.80597	6.87372	5.93933	8.70025	7.49535	12.1145	11.1137	9.84936	12.5942	10.8146	15.4404	10.3019	13.5363	12.2473	8.5543	10.7828	10.3725	9.79119	5.04645	4.80571	5.73452
	G6P-4	0	0	0	0	0	0	0	0	0	0	0	0	0	0	0	0	0	0	0	0	0	0	0	0	0.40209	1.00187	0.302118	2.30911	2.91338	2.14004	5.23033	4.57176	6.26534	5.26618	6.1622	14.7465	15.3081	19.6866	16.6925	16.3449	20.5304	14.9356	19.4853	15.9939	16.3327	10.0137	14.4073	10.6723
	G6P-5	0	0	0	0	0	0	0	0	0	0	0	0	0	0	0	0	0	0	0	0	0	0	0	0	0	0.00500105	0.0542982	0.429235	0.662598	0.099928	0.837179	0.629248	1.03539	1.44194	1.4531	10.1126	14.036	15.0277	10.2178	14.8377	12.8136	14.432	17.8952	18.7875	19.9251	13.628	15.8046	17.627
	G6P-6	0	0	0	0	0	0	0	0	0	0	0	0	0	0	0	0	0	0	0	0	0	0	0	0	0	0	0	0.941489	0.246565	0.249579	0.218423	0.734598	0.674098	0.399457	0.461739	10.9601	13.2931	15.1916	13.8729	15.516	14.1407	26.5751	29.2093	37.2301	35.3584	53.3032	47.9912	50.9789
	G1P-0	100	100	99.7065	100	98.4669	93.3865	98.2077	96.4469	94.6318	85.3602	83.5532	95.2461	85.9847	97.1416	84.0296	81.7958	80.891	77.3442	74.6203	77.0766	74.9022	72.7879	70.2797	70.5305	63.2636	76.594	57.4346	57.9368	63.8282	57.6535	49.7096	50.2307	45.7897	41.2644	40.9863	39.7145	42.6711	16.4962	42.4953	35.3983	40.135	37.5285	31.8015	32.4491	27.7018	31.7212	22.2973	26.0623
	G1P-1	0	0	0.293484	0	1.53306	3.97068	1.79225	3.55306	4.59772	11.8591	11.4295	4.75387	7.82743	2.85844	6.94739	13.5089	14.9714	12.6291	12.1494	13.1599	19.7351	13.0468	15.8401	14.5571	19.4108	10.2759	21.8374	16.549	8.61198	12.7095	17.7236	12.9797	10.3978	13.822	16.9737	5.60622	3.01491	4.70858	4.89964	1.06166	2.61669	1.03838	0	0	1.04677	0	0.371022	0
	G1P-2	0	0	0	0	0	2.64279	0	0	0.77048	2.78067	5.0173	0	6.18782	0	9.02297	4.69528	4.13753	10.0267	13.2303	9.02219	4.06231	9.71503	13.8802	11.3869	11.9824	9.53339	15.9337	14.6075	16.5187	22.4446	17.8561	12.7807	20.1181	25.6776	16.0333	8.30294	5.06091	8.07134	4.43476	14.3025	6.48643	5.07044	6.51725	12.5457	9.33346	1.3451	7.97911	9.60251
	G1P-3	0	0	0	0	0	0	0	0	0	0	0	0	0	0	0	0	0	0	0	0.741263	1.30042	0.296314	0	2.46717	3.95782	1.82127	3.27808	7.12594	3.28795	3.67123	7.96471	14.056	10.0652	9.08362	10.1291	10.5158	10.47	14.1192	10.2669	11.3703	10.1629	6.40413	7.20136	2.56873	5.29806	2.92083	4.81871	1.66872
	G1P-4	0	0	0	0	0	0	0	0	0	0	0	0	0	0	0	0	0	0	0	0	0	0	0	0.807663	1.38532	1.36886	1.27114	3.08272	6.48286	2.86893	6.15985	8.73887	8.04002	6.89694	9.72947	14.7895	15.289	22.3824	15.5444	14.6182	15.1043	16.1733	11.8499	13.9431	11.2499	8.99271	10.1106	6.1498
	G1P-5	0	0	0	0	0	0	0	0	0	0	0	0	0	0	0	0	0	0	0	0	0	4.00308	0	0.208697	0	0.359287	0.117267	0.698038	0.938833	0.437272	0	1.21408	4.19237	2.18898	5.67641	10.5946	10.9908	16.4879	9.2444	11.095	11.7033	9.81338	23.5821	13.399	16.083	14.6971	17.3748	13.8384
	G1P-6	0	0	0	0	0	0	0	0	0	0	0	0	0	0	0	0	0	0	0	0	0	0.150898	0	0.0419942	0	0.0472859	0.127836	0	0.331532	0.215003	0.586221	0	1.39681	1.06641	0.471635	10.4764	12.5033	17.7343	13.1147	12.154	13.7914	23.9719	19.0479	25.0943	29.287	40.3231	37.0485	42.6783
	G1P-0a	100	100	99.6922	100	98.4669	93.3865	97.403	95.2483	93.3025	85.3602	83.5532	95.2461	85.9847	97.1416	78.5362	81.7958	79.7185	77.2519	74.6203	77.0766	74.9022	68.7976	68.2425	54.2328	44.4035	72.1017	34.9903	57.5666	45.4085	36.6331	49.7096	50.2307	45.7897	30.8663	13.593	19.1652	28.9457	0	38.4798	16.2385	40.135	1.14299	28.3202	56.0379	7.26884	2.48819	0	0
	G1P-1a	0	0	0.307773	0	1.53306	3.97068	2.59697	4.7517	5.73625	11.8591	11.4295	4.75387	7.82743	2.85844	9.33712	13.5089	15.8901	12.6806	12.1494	13.1599	19.7351	14.9599	16.9259	22.6077	29.3761	12.2481	33.352	16.6946	12.9974	19.0184	17.7236	12.9797	10.3978	16.269	24.8527	7.51719	3.73673	5.63876	5.24177	1.37653	2.61669	1.64316	0	0	1.34261	0	0.477489	0
	G1P-2a	0	0	0	0	0	2.64279	0	0	0.961273	2.78067	5.0173	0	6.18782	0	12.1267	4.69528	4.3914	10.0676	13.2303	9.02219	4.06231	11.1396	14.8316	17.6842	18.1341	11.3631	24.3354	14.7361	24.9305	33.5858	17.8561	12.7807	20.1181	30.2234	23.4757	11.1331	6.27257	9.66584	4.74443	18.5444	6.48643	8.02363	6.84993	8.16472	11.9713	1.92099	10.2688	12.9873
	G1P-3a	0	0	0	0	0	0	0	0	0	0	0	0	0	0	0	0	0	0	0	0.741263	1.30042	0.339765	0	3.83161	5.98972	2.17083	5.00658	7.18867	4.96227	5.4936	7.96471	14.056	10.0652	10.6917	14.8309	14.1002	12.9767	16.9085	10.9838	14.7425	10.1629	10.1341	7.56896	1.67173	6.7954	4.17135	6.20147	2.25692
	G1P-4a	0	0	0	0	0	0	0	0	0	0	0	0	0	0	0	0	0	0	0	0	0	0	0	1.25433	2.09653	1.63159	1.9414	3.10986	9.7841	4.29303	6.15985	8.73887	8.04002	8.11792	14.2458	19.8308	18.9493	26.804	16.6298	18.9537	15.1043	25.5931	12.4547	9.07418	14.4294	12.8429	13.0119	8.31753
	G1P-5a	0	0	0	0	0	0	0	0	0	0	0	0	0	0	0	0	0	0	0	0	0	4.59008	0	0.324114	0	0.428245	0.179101	0.704182	1.41691	0.654329	0	1.21408	4.19237	2.5765	8.31132	14.206	13.6222	19.7452	9.88992	14.3856	11.7033	15.529	24.7858	8.72006	20.6284	20.9895	22.3606	18.7163
	G1P-6a	0	0	0	0	0	0	0	0	0	0	0	0	0	0	0	0	0	0	0	0	0	0.173026	0	0.0652184	0	0.0563614	0.195242	0	0.500357	0.321728	0.586221	0	1.39681	1.25519	0.690561	14.0475	15.4968	21.2377	14.0304	15.7586	13.7914	37.934	20.0203	16.3314	37.5641	57.5871	47.6798	57.7219
	ADPG-0	100	100	100	98.2353	92.6145	96.5748	87.2645	91.4731	90.5958	87.9711	95.1315	84.9217	78.2688	83.68	77.7207	73.7969	70.394	66.3128	65.885	50.5287	72.3543	60.8628	58.1646	56.8751	64.6524	32.261	51.4644	45.8559	23.9145	27.5998	19.287	25.5089	16.0093	19.1405	22.9174	12.4305	19.6754	11.1449	7.1433	4.91863	1.74625	14.4422	3.7262	2.06425	4.32081	0.496972	1.32314	0.0481038
	ADPG-1	0	0	0	1.76472	7.38548	3.4252	12.7355	8.52685	9.40416	12.0289	4.86847	14.6226	19.6718	14.5807	21.3739	22.9447	26.3551	28.2452	30.6139	35.1812	20.8834	29.2216	28.4004	27.4879	22.5056	29.2466	26.6537	20.8302	22.6925	25.527	12.5502	18.7578	14.4172	13.923	17.7919	2.43176	4.67874	0.972909	6.90947	3.77257	3.14152	2.66371	0.143917	0.197703	0.771443	0.235506	0.611269	0.0683867
	ADPG-2	0	0	0	0	0	0	0	0	0	0	0	0.4557	2.0594	1.73934	0.905473	2.87688	2.32487	4.71036	2.84446	11.2389	6.76229	9.45981	12.3033	12.3921	6.77571	21.183	17.9778	22.3311	25.6611	24.8165	24.1544	27.0471	23.9879	28.5045	29.2782	12.9368	9.01758	6.44599	7.01867	7.93225	7.14358	5.28583	2.50377	2.16533	1.45691	1.07379	0.430147	0.85014
	ADPG-3	0	0	0	0	0	0	0	0	0	0	0	0	0	0	0	0.381531	0.926008	0.731596	0.65664	3.05126	0	0.455777	0.708698	1.84782	6.06628	8.27055	2.98305	7.94992	13.173	10.5002	19.0653	17.1012	16.722	14.5452	14.4396	10.1157	12.7424	11.9605	11.6313	16.4291	16.8885	6.70524	14.9613	4.26932	6.91507	2.13851	4.38105	3.46598
	ADPG-4	0	0	0	0	0	0	0	0	0	0	0	0	0	0	0	0	0	0	0	0	0	0	0.422992	1.39713	0	9.03881	0.920978	3.03284	12.332	8.15759	21.0229	10.8377	20.6465	18.4774	9.02365	27.4172	17.2964	28.7084	20.0106	26.405	23.1523	18.1875	16.5189	17.3103	19.1454	9.78739	10.9111	10.9823
	ADPG-5	0	0	0	0	0	0	0	0	0	0	0	0	0	0	0	0	0	0	0	0	0	0	0	0	0	0	0	0	1.45061	2.42582	2.42673	0.747299	5.47687	2.53684	6.29124	17.8829	22.0562	19.8723	25.8822	21.2653	24.1649	18.1519	18.7954	22.4921	25.3674	16.7127	23.7108	20.9162
	ADPG-6	0	0	0	0	0	0	0	0	0	0	0	0	0	0	0	0	0	0	0	0	0	0	0	0	0	0	0	0	0.77633	0.973176	1.49353	0	2.74013	2.87261	0.258044	16.7852	14.5333	20.895	21.4044	19.2772	23.763	34.5637	43.3505	51.501	42.023	69.5551	58.6325	63.6689
	UDPG-0	99.014	99.2213	97.6905	98.7795	96.7922	97.4671	93.1373	96.0303	95.8791	96.2964	95.577	97.6079	94.2884	93.2644	94.867	91.5781	91.7505	87.7579	87.4259	87.5723	86.5384	87.3849	83.4886	78.6242	74.0829	66.3554	70.9694	53.5637	60.9459	55.844	47.7018	48.0438	42.2687	42.0997	47.2571	32.8132	36.1761	25.1882	31.7178	21.9841	21.709	25.4828	18.5374	12.1088	12.5005	16.3761	12.6655	10.0775
	UDPG-1	0.986032	0.778726	2.3095	1.22046	2.63213	2.53287	6.86269	3.96973	3.55756	2.7389	3.95086	2.03576	4.56798	6.14393	5.13297	7.27111	7.41266	10.9334	10.7817	9.59925	10.8406	10.2196	13.0492	14.3925	17.6804	20.7218	18.9357	19.8125	17.0094	21.2235	20.7108	18.9611	20.8625	20.9152	20.0382	8.06562	6.10897	6.3452	6.27673	7.39637	6.11604	3.43188	4.55202	2.6363	2.06035	1.25487	1.54433	0.97803
	UDPG-2	0	0	0	0	0.575685	0	0	0	0.563341	0.964652	0.443733	0.356365	1.14357	0.552824	0	1.03579	0.83683	1.30874	1.73319	2.82847	2.57529	2.19876	3.17048	5.59367	7.00316	10.1229	8.08005	15.4775	12.9688	15.2611	17.0018	18.5665	19.6052	19.7533	18.2524	12.087	8.67494	9.49735	8.41051	10.4912	10.2468	5.75143	5.71037	3.92453	4.58382	1.42541	2.28916	1.55587
	UDPG-3	0	0	0	0	0	0	0	0	0	0	0.0283737	0	0	0.0388005	0	0.0868285	0	0	0.0481723	0	0.04567	0.180783	0.291791	1.15938	0.834949	2.04817	1.64403	6.14894	5.21211	5.37579	8.38011	7.84489	9.68871	10.0779	7.86064	12.8107	12.33	14.3061	11.5023	15.3076	15.3602	9.01944	10.4476	10.1861	9.37162	4.1542	7.04125	5.38883
	UDPG-4	0	0	0	0	0	0	0	0	0	0	0	0	0	0	0	0.0282061	0	0	0.0110962	0	0	0.0159882	0	0.172052	0.379614	0.595095	0.286392	2.35218	2.91666	1.66459	4.52051	4.86467	5.45709	5.08878	4.80648	15.4324	15.5647	19.0807	15.6369	18.654	18.8336	16.0997	18.5238	16.9978	17.5731	10.134	11.8775	11.0417
	UDPG-5	0	0	0	0	0	0	0	0	0	0	0	0	0	0	0	0	0	0	0	0	0	0	0	0.0581155	0.0189927	0.156584	0.0844182	0.956473	0.633407	0.467723	1.33133	1.03421	1.37831	1.47958	1.25236	9.03173	10.0089	12.4412	12.2953	12.0695	12.699	14.4132	16.4391	18.1928	19.6295	13.8149	18.4106	16.9171
	UDPG-6	0	0	0	0	0	0	0	0	0	0	0	0	0	0	0	0	0	0	0	0	0	0	0	0	0	0	0	1.68874	0.313777	0.1633	0.353644	0.684791	0.739496	0.585544	0.532872	9.75953	11.1364	13.1412	14.1605	14.0972	15.0353	25.8015	25.7897	35.9536	34.2811	52.8406	46.1717	54.041
	UDPG-0a	99.014	99.2213	96.8229	98.7795	96.7922	97.4671	91.7248	96.0303	93.7106	96.2964	95.5622	97.6079	94.2884	92.7882	94.4416	89.4451	91.7505	86.2167	83.5652	87.5723	86.5384	87.3849	83.4886	73.0673	61.8112	66.3554	70.9694	38.8333	56.257	44.5094	22.4324	48.0438	33.8288	42.0997	37.3754	0	22.5527	0	0	21.9841	21.709	0	18.5374	12.1088	0	16.3761	0	0
	UDPG-1a	0.986032	0.778726	3.17712	1.22046	2.63213	2.53287	8.27523	3.96973	5.42964	2.7389	3.96415	2.03576	4.56798	6.57834	5.55843	9.11263	7.41266	12.3098	14.092	9.59925	10.8406	10.2196	13.0492	18.1341	26.052	20.7218	18.9357	26.0974	19.0516	26.6714	30.7178	18.9611	23.9124	20.9152	23.7924	12.0048	7.41295	8.48156	9.19234	7.39637	6.11604	4.60549	4.55202	2.6363	2.3547	1.25487	1.7683	1.08764
	UDPG-2a	0	0	0	0	0.575685	0	0	0	0.859785	0.964652	0.445226	0.356365	1.14357	0.591911	0	1.29812	0.83683	1.47351	2.26533	2.82847	2.57529	2.19876	3.17048	7.04784	10.3191	10.1229	8.08005	20.3872	14.5258	19.1785	25.2167	18.5665	22.4714	19.7533	21.6721	17.9901	10.5266	12.695	12.3173	10.4912	10.2468	7.71827	5.71037	3.92453	5.23868	1.42541	2.62114	1.73024
	UDPG-3a	0	0	0	0	0	0	0	0	0	0	0.0284692	0	0	0.0415439	0	0.108819	0	0	0.0629626	0	0.04567	0.180783	0.291791	1.46079	1.2303	2.04817	1.64403	8.09947	5.83788	6.75572	12.4292	7.84489	11.1051	10.0779	9.33338	19.0672	14.9618	19.1228	16.8453	15.3076	15.3602	12.1038	10.4476	10.1861	10.7105	4.1542	8.0624	5.99275
	UDPG-4a	0	0	0	0	0	0	0	0	0	0	0	0	0	0	0	0.0353498	0	0	0.0145031	0	0	0.0159882	0	0.21678	0.559361	0.595095	0.286392	3.09833	3.26684	2.09188	6.70473	4.86467	6.25488	5.08878	5.707	22.9693	18.8871	25.505	22.9004	18.654	18.8336	21.6053	18.5238	16.9978	20.0837	10.134	13.6	12.2791
	UDPG-5a	0	0	0	0	0	0	0	0	0	0	0	0	0	0	0	0	0	0	0	0	0	0	0	0.0732235	0.0279856	0.156584	0.0844182	1.25988	0.709455	0.587784	1.9746	1.03421	1.57981	1.47958	1.48699	13.4427	12.1454	16.63	18.0065	12.0695	12.699	19.3421	16.4391	18.1928	22.4339	13.8149	21.0805	18.813
	UDPG-6a	0	0	0	0	0	0	0	0	0	0	0	0	0	0	0	0	0	0	0	0	0	0	0	0	0	0	0	2.22444	0.351449	0.205218	0.524517	0.684791	0.847605	0.585544	0.632708	14.526	13.5135	17.5657	20.7382	14.0972	15.0353	34.625	25.7897	35.9536	39.1786	52.8406	52.8676	60.0973
	2PG-0	100	100	100	100	99.735	99.8328	100	95.4149	100	91.752	100	85.7141	92.0692	96.544	97.1062	90.3525	97.3673	100	93.8094	90.799	94.1488	79.8555	84.8126	69.4446	77.9792	84.3926	88.7251	72.8914	70.3627	54.8797	58.2964	54.4301	47.7784	66.0512	45.8954	24.9429	24.4405	34.9993	16.0332	0	8.68269	0	19.7647	0	12.3953	1.87949	4.1726	0
	2PG-1	0	0	0	0	0.264995	0.167239	0	4.58508	0	8.24802	0	14.2859	7.93079	0.698954	2.89383	9.64745	2.09864	0	6.1906	9.20103	5.64863	13.6411	15.1874	14.3201	0	15.1003	5.33764	20.1325	29.6373	25.6248	20.6336	14.9997	43.6223	14.5385	26.0691	14.6525	16.3088	16.8255	5.93106	0	36.2618	0	5.6624	0	11.4657	12.8635	6.14402	0
	2PG-2	0	0	0	0	0	0	0	0	0	0	0	0	0	2.75708	0	0	0.53409	0	0	0	0.202613	6.50334	0	16.2353	22.0208	0.507121	5.9373	6.97609	0	19.4954	21.07	30.5702	8.59926	19.4103	28.0355	60.4046	59.2507	48.1751	78.0357	100	55.0555	100	74.5729	100	76.139	85.257	89.6834	100
	Glycine-0	98.0935	100	98.6197	99.8448	100	95.7355	95.3836	98.2191	100	99.2735	98.9657	100	100	97.7348	100	99.4327	98.8283	99.5961	97.2637	100	97.9427	100	100	97.8236	99.1526	98.8182	97.4655	97.4535	92.1659	96.8881	97.4765	92.0558	92.2491	94.2046	93.5903	69.7957	67.4515	65.0359	67.0253	67.7445	65.37	46.8272	47.9392	44.3762	50.8897	26.8175	28.5378	25.6337
	Glycine-1	1.90645	0	1.38031	0.155235	0	4.26451	4.61643	1.78089	0	0.726504	1.03427	0	0	2.26517	0	0.567324	1.17174	0.403946	2.73631	0	2.05735	0	0	2.17639	0.847397	1.18177	2.53448	2.54651	7.83412	3.11192	2.52351	7.9442	7.75093	5.7954	6.40968	30.2043	32.5485	34.9641	32.9747	32.2555	34.63	53.1728	52.0608	55.6238	49.1103	73.1825	71.4622	74.3663
	Glycine-0a	97.981	100	98.3544	99.8076	100	95.0043	95.3836	97.7417	100	98.7905	98.8178	100	100	97.5105	100	99.314	98.8191	99.4301	96.9811	100	97.9427	100	100	97.7262	99.1526	98.3933	96.1846	96.1327	90.6395	96.1356	96.3474	90.686	90.0212	92.671	88.4542	69.7957	65.0287	65.0359	67.0253	64.9971	65.4106	46.8272	43.0889	43.7703	32.9757	25.3356	28.5378	5.62754
	Glycine-1a	2.01899	0	1.64564	0.192422	0	4.99567	4.61643	2.25831	0	1.20946	1.18219	0	0	2.48947	0	0.68598	1.18093	0.569939	3.01888	0	2.05735	0	0	2.27383	0.847397	1.60666	3.81542	3.86727	9.36046	3.86435	3.65258	9.31401	9.9788	7.32896	11.5458	30.2043	34.9713	34.9641	32.9747	35.0029	34.5894	53.1728	56.9111	56.2297	67.0243	74.6644	71.4622	94.3725
	Serine-0	100	100	100	100	100	100	100	100	100	100	98.6934	100	100	100	100	100	100	100	100	100	100	100	100	98.6801	99.0202	100	100	99.9823	99.9263	100	100	100	100	100	100	92.4396	86.626	83.588	87.7118	89.7181	88.9691	61.9561	63.1978	71.0791	83.8332	39.1709	46.2198	38.6921
	Serine-1	0	0	0	0	0	0	0	0	0	0	0	0	0	0	0	0	0	0	0	0	0	0	0	0.116278	0	0	0	0	0	0	0	0	0	0	0	3.17611	5.57947	7.04202	5.0639	4.24655	4.30952	12.1667	12.8378	8.77534	3.60157	11.4372	12.5724	12.7832
	Serine-2	0	0	0	0	0	0	0	0	0	0	1.30661	0	0	0	0	0	0	0	0	0	0	0	0	1.20366	0.979782	0	0	0.0176998	0.0736754	0	0	0	0	0	0	4.38433	7.79456	9.36995	7.22428	6.03532	6.72139	25.8772	23.9644	20.1456	12.5652	49.3919	41.2078	48.5247
	Serine-0a	100	100	100	100	100	100	100	100	100	100	98.6934	100	100	100	100	100	100	100	100	100	100	100	100	98.6801	99.0202	100	100	99.9707	99.9263	100	100	100	100	100	100	90.3257	85.7615	83.588	83.667	87.5905	88.9691	61.9561	63.1978	56.5869	60.0756	39.1709	34.498	23.8746
	Serine-1a	0	0	0	0	0	0	0	0	0	0	0	0	0	0	0	0	0	0	0	0	0	0	0	0.116278	0	0	0	0	0	0	0	0	0	0	0	4.06415	5.94014	7.04202	6.73074	5.12529	4.30952	12.1667	12.8378	13.1727	8.89419	11.4372	15.3126	15.8728
	Serine-2a	0	0	0	0	0	0	0	0	0	0	1.30661	0	0	0	0	0	0	0	0	0	0	0	0	1.20366	0.979782	0	0	0.0293156	0.0736754	0	0	0	0	0	0	5.6102	8.29841	9.36995	9.60223	7.2842	6.72139	25.8772	23.9644	30.2405	31.0303	49.3919	50.1894	60.2525
	Glycerate-0	99.6654	99.5397	99.5412	99.2201	99.6669	99.6237	99.8508	99.6402	99.7498	99.4072	99.9113	99.5464	99.586	99.5657	99.7724	99.5234	99.7628	100	99.7852	100	99.7603	99.0427	100	98.8253	99.2948	99.1666	99.4657	n.d.	100	99.4012	99.4891	99.4565	99.6509	99.5838	99.5826	98.3939	97.5826	98.586	97.6381	98.5673	99.2207	89.9281	93.5426	95.5646	96.0162	93.134	81.7335	87.7288
	Glycerate-1	0	0	0	0	0	0	0	0	0	0	0	0	0	0	0	0	0	0	0	0	0	0	0	0	0	0	0	n.d.	0	0	0	0	0	0	0	0.604467	1.12487	0.7525	1.25729	0.490931	0.0194873	5.87358	3.81734	2.24227	1.71638	1.8522	8.39016	5.25724
	Glycerate-2	0.334552	0.460289	0.458774	0.779926	0.333064	0.376257	0.149231	0.359753	0.250182	0.592755	0.0886679	0.453624	0.414016	0.434278	0.227613	0.476565	0.237168	0	0.214804	0	0.239724	0.957295	0	1.17469	0.705225	0.833353	0.534253	n.d.	0	0.598795	0.51086	0.543515	0.34915	0.416187	0.417409	1.00159	1.29255	0.661456	1.10459	0.941738	0.759808	4.19829	2.64003	2.19314	2.26747	5.01383	9.8763	7.01391
	Glycerate-0a	98.7692	98.4502	97.5478	97.6286	99.2707	98.9482	99.6759	99.057	99.2186	99.0689	99.7563	98.7624	98.1876	98.1919	99.1574	97.7793	99.5088	100	99.1951	100	98.7811	98.3987	100	98.5044	98.8853	97.3783	98.5149	n.d.	100	98.1468	98.4081	98.243	98.9027	98.5649	98.6613	97.6268	96.7955	96.9286	92.6478	95.6213	98.3211	88.9423	80.4284	81.2254	87.8565	76.2199	34.4538	47.9906
	Glycerate-1a	0	0	0	0	0	0	0	0	0	0	0	0	0	0	0	0	0	0	0	0	0	0	0	0	0	0	0	n.d.	0	0	0	0	0	0	0	0.893207	1.49111	1.63459	3.91375	1.50043	0.0419834	6.4485	11.5699	9.49129	5.23183	6.41499	30.1067	22.282
	Glycerate-2a	1.23083	1.54981	2.45219	2.37142	0.729252	1.05176	0.324129	0.942952	0.781431	0.931061	0.243728	1.23761	1.81237	1.80811	0.842572	2.22066	0.491243	0	0.80492	0	1.21886	1.60127	0	1.49559	1.11472	2.62174	1.48513	n.d.	0	1.85317	1.59193	1.75697	1.09731	1.43507	1.33874	1.48003	1.71338	1.43683	3.43842	2.87823	1.63693	4.60923	8.00166	9.28331	6.91164	17.3651	35.4395	29.7274
	Valine-0	100	100	100	98.1151	100	100	100	100	97.4441	100	100	100	100	99.1918	99.3527	96.0081	100	99.1639	98.3709	98.6084	100	100	99.4167	100	100	99.0718	100	99.6466	100	100	98.9108	100	100	98.0189	100	97.4919	98.1228	99.1545	99.7769	98.8345	100	98.3122	99.2293	100	100	96.4481	98.2044	98.9259
	Valine-1	0	0	0	0	0	0	0	0	0	0	0	0	0	0	0	0	0	0	0	0	0	0	0	0	0	0	0	0	0	0	0	0	0	0	0	0	0	0	0	0	0	0	0	0	0	0	0	0
	Valine-2	0	0	0	1.8849	0	0	0	0	2.55586	0	0	0	0	0.808202	0.647316	3.99188	0	0.836144	1.62914	1.39155	0	0	0.583289	0	0	0.928153	0	0.353397	0	0	1.08917	0	0	1.98106	0	2.50808	1.8772	0.845537	0.223082	1.16547	0	1.68777	0.770684	0	0	3.55192	1.79557	1.07408
	Threonine-0	98.8763	98.0335	99.0685	99.2974	97.9873	98.5949	97.7085	98.9852	97.2538	97.6111	98.4207	98.529	99.105	96.8213	96.0377	98.8689	100	95.3911	98.7282	98.061	98.286	98.5096	96.6668	98.6906	98.9058	99.1288	99.6613	95.1955	100	98.4306	96.8321	100	97.3744	98.6489	97.5452	99.3971	98.0112	98.418	97.5872	95.8231	97.5925	99.2632	99.035	97.4404	100	98.8187	97.0936	98.8342
	Threonine-1	1.12368	1.96648	0.931451	0.702553	2.0127	1.40514	2.29152	1.0148	0.87555	2.38887	1.57929	1.47098	0.895039	0.291678	1.3082	1.13114	0	1.26001	1.27175	1.93903	1.71398	1.49044	0.943859	1.3094	1.09424	0.871201	0.33868	1.15688	0	1.5694	0.953456	0	2.6256	1.35105	2.45483	0.602851	1.98878	1.58204	0.263797	1.24025	2.40747	0.736828	0.964953	2.55961	0	1.18133	2.90643	1.16582
	Threonine-2	0	0	0	0	0	0	0	0	1.87063	0	0	0	0	2.88703	2.65407	0	0	3.3489	0	0	0	0	2.38934	0	0	0	0	3.64766	0	0	2.21443	0	0	0	0	0	0	0	2.14904	2.93666	0	0	0	0	0	0	0	0
	Glutamate-0	100	98.8469	100	97.935	100	99.3518	99.0361	99.4049	98.6574	99.3358	99.3894	100	97.7016	98.2882	99.0654	98.2893	98.3524	96.8629	99.1293	98.7222	97.9512	99.1286	98.7485	96.917	98.2913	97.1131	97.7475	95.1541	98.8659	98.4822	98.1505	98.5456	99.0222	97.7484	98.2077	94.2328	94.8093	95.0245	94.1164	95.5311	95.2258	92.2786	90.4166	92.8907	91.2101	85.9901	81.0796	83.7474
	Glutamate-1	0	1.15304	0	2.06502	0	0.648231	0.963916	0.595078	1.34255	0.664229	0.610553	0	2.2984	1.71176	0.934604	1.71072	1.29143	3.13714	0.870657	1.27779	2.04878	0.819817	1.25148	3.08303	1.70874	2.88689	2.25246	4.84592	1.13414	1.51777	1.81223	1.39169	0.913223	2.216	1.7904	4.34127	4.00962	4.56719	4.57733	3.96336	4.77417	5.38266	7.66358	5.19333	5.57058	6.50734	9.14338	6.97366
	Glutamate-2	0	8.02569e-05	0	0	0	0	0	0	0	0	0	0	0	0	0	0	0.346561	0	0	0	0	0.0515953	0	0	0	0	0	0	0	0	0	0.047159	0	0	0	0.582285	0.959489	0.0457671	0.722729	0.180061	0	1.03736	1.01721	0.98185	1.15421	2.37736	2.47065	2.15443
	Glutamate-3	0	0	0	0	0	0	0	0	0	0	0	0	0	0	0	0	0.00957596	0	0	0	0	0	0	0	0	0	0	0	0	0	0.037239	0.015562	0.0645461	0.0355916	0.00191484	0.84362	0.221598	0.32679	0.365409	0.269757	0	1.0511	0.902568	0.6394	1.46918	3.38494	4.92656	4.76492
	Glutamate-4	0	0	0	0	0	0	0	0	0	0	0	0	0	0	0	0	0	0	0	0	0	0	0	0	0	0	0	0	0	0	0	0	0	0	0	0	0	0.0165732	0.137531	0.000251564	0	0.142865	0	0.135347	0.214913	0.574107	1.02651	0.991034
	Glutamate-5	0	0	0	0	0	0	0	0	0	0	0	0	0	0	0	0	0	0	0	0	0	0	0	0	0	0	0	0	0	0	0	0	0	0	0	0	0	0.0191465	0.0805951	0.0554539	0	0.107391	0	0.159325	0.380977	1.16614	1.35334	1.3686
	Fumarate-0	98.1486	95.2778	99.1186	100	95.5519	99.3842	96.4263	97.6462	96.4235	94.7506	95.0747	91.9794	93.6914	94.5677	89.0628	95.2493	93.901	89.903	97.0328	94.2874	93.6117	92.8125	88.617	91.3436	87.1365	87.5684	88.8113	81.224	89.2463	90.1302	84.8854	91.7793	84.2293	89.2492	83.015	80.0181	86.2466	80.302	96.1001	84.123	84.3874	90.8641	86.5651	92.6693	95.9872	70.9753	93.5789	88.7999
	Fumarate-1	1.85141	4.72221	0.881362	0	4.44807	0.615765	3.57366	2.35378	2.72559	5.24938	4.92535	8.02058	6.30861	5.43228	6.63573	4.75071	6.09897	10.097	2.96715	5.71262	6.38835	7.18748	11.383	8.65639	12.8635	12.4316	11.1887	13.6151	10.7537	9.86976	15.1146	8.22074	15.7707	10.7508	16.985	12.4547	13.7534	19.698	3.89994	12.6972	15.6126	9.13587	13.4349	7.33069	3.47056	7.86346	6.42108	11.2001
	Fumarate-2	0	0	0	0	0	0	0	0	0.850922	0	0	0	0	0	4.30147	0	0	0	0	0	0	0	0	0	0	0	0	5.16084	0	0	0	0	0	0	0	7.52719	0	0	0	3.17975	0	0	0	0	0.542209	6.74294	0	0
	Fumarate-3	0	0	0	0	0	0	0	0	0	0	0	0	0	0	0	0	0	0	0	0	0	0	0	0	0	0	0	0	0	0	0	0	0	0	0	0	0	0	0	0	0	0	0	0	0	0	0	0
	Fumarate-4	0	0	0	0	0	0	0	0	0	0	0	0	0	0	0	0	0	0	0	0	0	0	0	0	0	0	0	0	0	0	0	0	0	0	0	0	0	0	0	0	0	0	0	0	0	14.4183	0	0
	Fumarate-0a	94.3521	89.9475	97.8765	100	90.4028	98.2485	91.5069	93.8296	77.1176	89.8817	87.3557	82.2348	87.1761	85.1652	68.2465	79.2742	86.4286	74.7536	90.2638	88.1211	79.5542	87.4343	70.459	86.872	78.5846	66.4032	69.3699	34.2017	74.9814	82.6984	62.7525	72.5118	64.4172	76.0895	64.6018	50.1568	80.3459	69.4462	92.1342	49.3954	68.6672	80.1703	76.1453	83.2693	70.5245	11.6668	86.033	75.7489
	Fumarate-1a	5.64789	10.0525	2.12349	0	9.59719	1.75154	8.49306	6.17044	17.4382	10.1183	12.6443	17.7652	12.8239	14.8348	19.2652	20.7258	13.5714	25.2464	9.73624	11.8789	20.4458	12.5657	29.541	13.128	21.4154	33.5968	30.6301	47.7127	25.0186	17.3016	37.2475	27.4882	35.5828	23.9105	35.3982	31.0673	19.6541	30.5538	7.8658	40.4698	31.3328	19.8297	23.8547	16.7307	25.4927	23.9315	13.967	24.2511
	Fumarate-2a	0	0	0	0	0	0	0	0	5.44416	0	0	0	0	0	12.4883	0	0	0	0	0	0	0	0	0	0	0	0	18.0856	0	0	0	0	0	0	0	18.7759	0	0	0	10.1348	0	0	0	0	3.98275	20.5213	0	0
	Fumarate-3a	0	0	0	0	0	0	0	0	0	0	0	0	0	0	0	0	0	0	0	0	0	0	0	0	0	0	0	0	0	0	0	0	0	0	0	0	0	0	0	0	0	0	0	0	0	0	0	0
	Fumarate-4a	0	0	0	0	0	0	0	0	0	0	0	0	0	0	0	0	0	0	0	0	0	0	0	0	0	0	0	0	0	0	0	0	0	0	0	0	0	0	0	0	0	0	0	0	0	43.8804	0	0
	Succinate-0	100	99.7177	100	99.6041	98.5232	99.5659	99.22	99.6857	99.1607	98.7307	99.1925	99.5048	100	99.3355	99.2913	99.3637	98.7598	98.6071	99.3451	98.9461	99.2409	99.073	98.6216	98.9248	98.6219	97.9867	99.0351	96.7459	99.2389	99.0524	98.9426	99.6254	99.9123	99.4006	98.8341	97.8112	97.4036	98.2646	96.2051	98.5644	97.0112	90.2956	95.4532	95.8211	95.3394	88.6146	84.197	79.8922
	Succinate-1	0	0.282308	0	0.395921	1.47676	0.434146	0.780023	0.314334	0.839312	1.26925	0.807519	0.495242	0	0.664489	0.708686	0.636329	1.24021	1.39293	0.654913	1.05391	0.759073	0.927023	1.37844	1.07517	1.37812	2.01329	0.964917	3.2541	0.761051	0.947644	1.0574	0.374619	0.0876841	0.599389	1.14096	1.38587	1.42494	1.37559	2.85623	1.06916	2.54537	5.18383	2.24297	2.14164	2.0707	2.79763	4.83043	4.34429
	Succinate-2	0	0	0	0	0	0	0	0	0	0	0	0	0	0	0	0	0	0	0	0	0	0	0	0	0	0	0	0	0	0	0	0	0	0	0	0.649777	1.0243	0.2988	0.703097	0.304002	0.40269	3.56049	1.8039	1.70584	1.96952	5.74045	7.46307	10.2627
	Succinate-3	0	0	0	0	0	0	0	0	0	0	0	0	0	0	0	0	0	0	0	0	0	0	0	0	0	0	0	0	0	0	0	0	0	0	0.00493761	0.0752676	0.049025	0.00710704	0.112666	0.0339404	0	0.239983	0.237856	0.209479	0.346942	1.20279	1.58789	2.54284
	Succinate-4	0	0	0	0	0	0	0	0	0	0	0	0	0	0	0	0	0	0	0	0	0	0	0	0	0	0	0	0	0	0	0	0	0	0	0.0199628	0.0778554	0.0981707	0.0539512	0.122878	0.0285307	0.0406998	0.72013	0.262072	0.121907	0.273397	1.64455	1.92165	2.95799
	2OG-0	99.5214	100	99.7471	97.0712	99.2017	100	99.0706	99.4109	98.1304	97.2388	99.3982	99.3764	100	100	98.177	98.4322	99.9405	98.2427	97.4797	98.2407	96.1341	97.9863	97.8978	99.0782	97.0145	95.9454	98.3086	93.1416	97.329	97.3245	100	97.7236	98.3908	98.0881	98.0955	95.6174	99.2845	95.4999	92.8032	95.3542	99.2209	94.2038	95.3323	93.8915	91.874	85.1983	87.4561	85.2342
	2OG-1	0.478624	0	0.252903	2.9288	0.798305	0	0.929415	0.589068	1.86963	2.76117	0.601832	0.623642	0	0	1.823	1.56777	0.0594977	1.75726	2.52028	1.75929	3.8659	2.01366	2.10223	0.921798	2.98552	4.05456	1.69137	6.85842	2.67102	2.67553	0	2.27636	1.60918	1.91193	1.90445	4.38259	0.715505	4.40073	5.75363	4.6458	0.779105	4.66094	4.66773	6.10846	5.60636	7.2326	6.99926	5.93669
	2OG-2	0	0	0	0	0	0	0	0	0	0	0	0	0	0	0	0	0	0	0	0	0	0	0	0	0	0	0	0	0	0	0	0	0	0	0	0	0	0.0630876	0.646661	0	0	0.313495	0	0	1.12488	2.6751	0.514605	1.68611
	2OG-3	0	0	0	0	0	0	0	0	0	0	0	0	0	0	0	0	0	0	0	0	0	0	0	0	0	0	0	0	0	0	0	0	0	0	0	0	0	0.0362744	0.539641	0	0	0.512065	0	0	0.971626	2.52835	3.46651	4.00957
	2OG-4	0	0	0	0	0	0	0	0	0	0	0	0	0	0	0	0	0	0	0	0	0	0	0	0	0	0	0	0	0	0	0	0	0	0	0	0	0	0	0.1553	0	0	0.252565	0	0	0.385056	0.666387	0.444576	1.13773
	2OG-5	0	0	0	0	0	0	0	0	0	0	0	0	0	0	0	0	0	0	0	0	0	0	0	0	0	0	0	0	0	0	0	0	0	0	0	0	0	0	0.101573	0	0	0.0571699	0	0	0.0380984	1.69924	1.11899	1.99569
	Glucose-0	95.444	95.3201	95.2008	95.4099	95.222	95.2951	95.4132	95.5109	95.7727	95.4536	95.2728	95.4512	95.3002	95.3873	95.321	95.3438	95.2321	95.5171	95.6201	95.218	95.4044	95.3611	95.5615	95.2489	95.1953	96.4276	95.2287	88.6136	95.2587	95.2774	95.2715	95.4994	95.484	95.2547	95.3363	95.2079	95.2172	94.9719	94.7745	95.4289	95.3515	95.1963	95.2206	95.2119	95.1502	95.1928	95.062	95.2907
	Glucose-1	4.55602	4.67994	4.79916	4.59014	4.77802	4.70487	4.58679	4.48906	4.22732	4.54644	4.72715	4.54883	4.69983	4.6127	4.67899	4.6562	4.76793	4.48287	4.37992	4.78204	4.59557	4.63887	4.43848	4.75112	4.80472	3.5724	4.77127	7.08619	4.74132	4.72257	4.72854	4.50058	4.51601	4.74533	4.66371	4.79205	4.78276	5.02814	5.07134	4.57107	4.6485	4.80372	4.77936	4.78815	4.84979	4.80089	4.85922	4.70931
	Glucose-2	0	0	0	0	0	0	0	0	0	0	0	0	0	0	0	0	0	0	0	0	0	0	0	0	0	0	0	4.30022	0	0	0	0	0	0	0	0	0	0	0.154192	0	0	0	0	0	0	0.00629662	0.0788013	0
	Fructose-0	99.8644	99.6946	99.897	98.5576	100	100	100	99.4494	99.3531	100	100	98.8043	99.7387	99.9019	99.3516	100	100	99.505	100	100	100	100	99.7309	99.4723	100	99.7494	99.6757	92.7223	99.4037	98.8533	99.9112	100	99.8272	99.6839	99.8709	100	100	99.9374	98.4704	99.969	99.2638	99.9564	100	99.7664	99.9663	99.8286	98.1419	99.2965
	Fructose-1	0	0	0	0	0	0	0	0	0.574573	0	0	0	0	0	0	0	0	0	0	0	0	0	0	0	0	0.250629	0	0.105972	0	0	0	0	0	0	0	0	0	0.0625728	1.52965	0	0	0.043601	0	0	0	0	0	0
	Fructose-2	0	0	0	0	0	0	0	0	0.0723191	0	0	0	0	0	0	0	0	0	0	0	0	0	0	0	0	0	0	0	0	0	0	0	0	0	0	0	0	0	0	0	0	0	0	0	0	0	0	0
	Fructose-3	0.135567	0.30539	0.102953	1.44243	0	0	0	0.550615	0	0	0	1.19566	0.261285	0.09814	0.64836	0	0	0.495031	0	0	0	0	0.269124	0.527656	0	0	0.324345	7.17178	0.596323	1.14669	0.088824	0	0.172761	0.316129	0.129065	0	0	0	0	0.030981	0.73621	0	0	0.233576	0.0337107	0.171383	1.85813	0.703493
	Raffinose-0	95.9123	95.5148	96.1075	95.4916	95.707	96.1706	96.0492	95.2921	94.9632	96.2862	96.461	95.7146	96.1233	95.4807	95.9763	95.2611	94.8975	95.1019	95.1518	94.9579	94.4906	95.1821	95.3325	94.7366	94.5987	95.1545	94.9573	88.6159	94.4379	94.8139	95.3486	97.4265	96.9352	95.0931	95.1606	96.0418	95.9607	94.4082	91.5932	95.4937	95.6947	94.9203	93.7877	95.0131	95.5877	94.3739	94.3964	95.0466
	Raffinose-1	3.2312	4.31486	3.77254	4.309	3.9986	3.68714	3.87381	4.42867	4.62015	3.47872	3.27211	4.06771	3.77589	4.29267	3.90985	4.36615	5.00866	4.71167	4.71917	4.91258	5.22796	4.20962	4.49202	4.85762	4.92692	4.74001	4.49285	6.3921	4.70625	4.51898	4.52727	2.40648	2.96428	4.60426	4.44451	3.82475	3.80711	5.19188	7.002	3.89248	4.09258	4.93948	5.80603	4.60219	4.19758	4.9298	4.67133	4.3917
	Raffinose-2	0	0	0	0	0	0	0	0	0	0	0	0	0	0	0.0479715	0	0	0	0	0	0	0.379375	0	0.261215	0.265265	0	0.254717	0.295711	0	0.341523	0.0311614	0	0	0	0.151632	0	0	0.336827	0.968563	0.0153665	0	0	0	0.193545	0.00606089	0	0.221044	0
	Raffinose-3	0.189554	0	0	0	0	0	0	0	0	0	0	0	0	0	0	0	0	0	0	0	0	0	0	0	0	0	0	0.751383	0	0	0	0	0	0	0	0	0	0	0	0	0	0	0	0	0	0	0	0
	Raffinose-4	0.431849	0.121622	0.10165	0.112123	0.0962899	0.0525901	0.0334644	0.164961	0.223771	0.160426	0.14164	0.110746	0.0654457	0.108862	0.0450702	0.251417	0.0172523	0.119695	0.00840691	0.0703684	0.189264	0.101627	0.0944041	0.0924707	0.0768268	0.057727	0.104343	1.52822	0.328666	0.1621	0.061679	0.113239	0.0812058	0.121418	0.118931	0.0646522	0.142041	0.00263801	0.229126	0.247799	0.0784494	0.0941759	0.230554	0.0659979	0.11991	0.390938	0.366252	0.338369
	Raffinose-5	0.235084	0.0486956	0.0182892	0.0872986	0.198112	0.0896327	0.0435465	0.114304	0.19291	0.0746272	0.125265	0.106919	0.0353724	0.117779	0.020769	0.121373	0.0765666	0.0667018	0.120602	0.0591978	0.0921604	0.12732	0.0810477	0.0520671	0.13227	0.0477532	0.190835	2.4167	0.527195	0.163524	0.0312499	0.0537428	0.0192796	0.181176	0.124352	0.0688285	0.0901933	0.0604774	0.207071	0.35064	0.134248	0.0460244	0.175734	0.125211	0.0887492	0.305327	0.345	0.223294
	Raffinose-6	0	0	0	0	0	0	0	0	0	0	0	0	0	0	0	0	0	0	0	0	0	0	0	0	0	0	0	0	0	0	0	0	0	0	0	0	0	0	0	0	0	0	0	0	0	0	0	0
	myoinositol-0	97.4843	97.4807	97.0598	97.2707	97.5177	97.434	98.2278	97.2524	97.3518	97.9527	97.3172	97.403	97.6164	97.1119	97.3973	97.4993	97.5587	97.3192	97.3983	97.1604	97.2199	97.3684	97.337	97.479	97.3172	97.3738	97.1897	94.8366	97.7368	96.9088	96.8182	97.6817	97.4628	97.106	97.5501	97.318	97.6606	96.6379	96.6929	97.2185	97.3367	97.5831	97.334	97.1067	97.1001	97.2602	96.8817	97.4483
	myoinositol-1	2.51575	2.51933	2.71535	2.70279	2.48235	2.56602	1.77224	2.74759	2.6482	2.04731	2.68281	2.59702	2.38359	2.65265	2.50735	2.50069	2.44126	2.68076	2.60172	2.83957	2.78014	2.56361	2.62355	2.52099	2.68276	2.62624	2.6491	2.93161	2.26321	2.84741	2.84709	2.31835	2.53721	2.89405	2.44994	2.68196	2.33944	2.95151	2.95875	2.69656	2.66332	2.41686	2.66605	2.64355	2.67358	2.73979	2.86304	2.55168
	myoinositol-2	0	0	0.224808	0.0265247	0	0	0	0	0	0	0	0	0	0.235415	0.0953574	0	0	0	0	0	0	0.0679669	0.0394368	0	0	0	0.161245	0.385913	0	0.243823	0.334677	0	0	0	0	0	0	0.410559	0.348319	0.0849597	0	0	0	0.249785	0.226342	0	0.255292	0
	myoinositol-3	0	0	0	0	0	0	0	0	0	0	0	0	0	0	0	0	0	0	0	0	0	0	0	0	0	0	0	1.84593	0	0	0	0	0	0	0	0	0	0	0	0	0	0	0	0	0	0	0	0
[truncated: 12 more columns]

## Sheet: 3-amounts isotopomer LL
Supplemental Data. Medeiros et al. (2022) 13CO2 Labelling kinetics in maize reveal impaired efficiency of C4 photosynthesis under low irradiance.
	Supplemental Dataset S3. Amounts of unlabelled form and 13C-isotopomers for each metabolite in LL. Amounts are expressed as nmol g-1 FW. The number associated to a metabolite represents the number of 13C atoms incorporated in the metabolite. Duration of labelling is indicated in seconds. For malate, SBP, G1P, glycine, serine, and fumarate, all labelled isotopomers were summed at each time points …
	Compounds	Kinetic (s)																																														Active pool used for correction
		0	0	0	0	10	10	10	10	30	30	30	30	60	60	60	60	60	60	180	180	180	180	600	600	600	600	600	2400	2400	2400	2400	2400	2400	3600	3600	3600	3600	3600	3600	7200	7200	14400	14400	14400	14400
	Malate-0	5725.77	4352.47	4061.64	3771.28	5085.23	3697.65	1949.94	4875.17	7035.11	2974.08	4633.15	4391.32	6799.44	7584.21	4692.08	4503.59	3391.56	3384.82	4038.03	2287.98	4320.19	3448.28	3073.94	5997.31	1327.42	3221.89	7121.66	4632.84	2945.04	3861.19	1008.61	4044.47	4861.89	3931.15	5428.69	2682	2670.76	4969.14	4845.19	5288.22	2729.58	2024.65	1882.32	2036	3252.32
	Malate-0a	1441.41	1438.5	1470	1487.07	1180.33	1220.18	1294.58	1214.72	556.634	979.628	897.482	780.043	0	466.222	331.39	507.57	951.431	776.411	0	583.25	400.092	534.563	239.614	0	722.735	566.8	0	0	83.3556	0	355.757	157.207	265.802	851.311	567.057	64.7291	0	16.9899	0	0	254.135	186.253	83.512	0	0
	Malate-1	74.111	77.0264	45.5167	28.4494	335.19	293.045	220.94	300.802	936.815	516.533	602.546	716.415	1457.81	998.297	1122.84	918.224	517.649	675.969	1055.64	549.95	680.507	655.652	350.523	356.975	184.768	196.19	478.447	177.546	138.864	230.591	79.0977	211.838	128.47	129.277	165.96	104.742	131.21	143.904	175.486	131.492	77.8042	61.6918	73.1734	131.421	61.4208
	Malate-2	0	0	0	0	0	2.29559	0	0	22.0724	19.3599	15.4932	19.0639	54.5105	51.0022	51.9841	85.6871	42.823	59.2351	393.716	259.203	319.916	252.579	411.379	506.441	290.597	332.491	671.552	165.353	133.294	335.475	94.7927	154.895	147.366	62.0702	90.8722	92.1533	124.254	115.584	145.471	105.48	75.9175	67.7945	96.4383	100.174	78.4792
	Malate-3	0	0	0	0	0	0	0	0	0	0	0	0	5.18173	0	8.14269	4.04039	2.25885	3.38003	84.4727	82.1728	68.2468	48.2464	206.472	293.921	141.033	166.428	373.062	295.756	237.035	347.473	131.295	212.708	207.823	84.1055	122.134	159.365	173.847	242.385	294.825	226.68	153.26	142.71	191.745	247.162	172.31
	Malate-4	0	0	0	0	0	0	0	0	0	0	0	0	0	0	1.16471	0	1.35951	0.526585	41.6616	40.946	46.7603	24.4807	307.535	568.609	176.388	253.613	622.06	1105.4	922.973	2173.42	854.579	778.874	766.062	388.758	569.498	1094.53	1201.16	996.66	1142.35	1718.25	954.404	1057.07	1070.65	1694.57	1296.82
	Malate(L)	74.111	77.0264	45.5167	28.4494	335.19	295.341	220.94	300.802	958.887	535.893	618.039	735.479	1517.5	1049.3	1184.13	1007.95	564.09	739.11	1575.49	932.272	1115.43	980.958	1275.91	1725.95	792.787	948.722	2145.12	1744.05	1432.17	3086.96	1159.76	1358.31	1249.72	664.211	948.464	1450.79	1630.47	1498.53	1758.13	2181.91	1261.39	1329.27	1432.01	2173.33	1609.03		1515.52
	Malatei	4284.36	2913.97	2591.64	2284.21	3904.9	2477.47	655.36	3660.45	6478.48	1994.45	3735.66	3611.27	6801.42	7117.98	4360.69	3996.02	2440.13	2608.41	4098	1704.73	3920.1	2913.71	2834.33	6207.73	604.689	2655.09	7751.26	4861.38	2861.68	5432.63	652.852	3887.26	4596.09	3079.84	4861.64	2617.27	2785.71	4952.15	5087.8	5954.6	2475.45	1838.39	1798.8	2693.81	3345.83
	Aspartate-0	302.873	400.179	278.315	204.493	537.848	423.046	55.4161	117.406	286.912	324.096	116.395	159.848	304.121	239.711	113.207	44.1711	58.9744	54.9602	120.438	77.5105	47.8455	48.0657	38.6517	35.2373	0.936296	25.614	35.3859	13.6623	11.2758	38.3721	0.816385	n.d.	43.8774	38.3715	32.5264	2.94788	2.04222	19.0787	22.1619	13.7099	9.93917	19.7254	3.92788	26.7616	3.99319
	Aspartate-1	14.7315	22.0444	6.69823	9.83962	316.088	242.447	83.7258	124.382	364.316	583.892	233.878	422.15	896.064	585.771	380.471	222.757	275.806	203.45	647.294	355.875	173.974	326.54	277.077	140.479	124.821	119.846	95.6103	39.0413	34.9062	46.0821	7.64777	n.d.	26.1204	82.9916	76.8994	21.8421	13.6434	20.3777	34.6168	22.1931	23.3633	7.17161	4.21136	81.5719	5.87232
	Aspartate-2	0	0	0	0	0	9.92443	0.556393	1.40093	19.8766	17.507	3.46633	17.2195	62.0863	28.2996	22.1495	25.5017	32.6427	18.8673	271.934	211.088	80.5736	129.237	408.77	283.383	153.761	255.215	178.791	51.9958	58.2213	121.633	11.8381	n.d.	45.6624	78.1639	61.7185	37.937	33.8432	30.925	67.9911	40.0025	36.8894	5.53168	8.7634	36.7904	7.87076
	Aspartate-3	0	0	0	0	0	0	0	0	0	0	0	0	0	0	0	0	0	0	69.8219	54.5351	17.3358	19.9652	232.065	163.342	71.6315	117.53	100.579	124.014	186.774	201.525	40.2014	n.d.	67.3229	171.194	106.533	89.5359	34.4255	135.05	181.607	109.759	73.6861	24.8292	36.1113	100.046	29.9402
	Aspartate-4	0	0	0	0	0	0	0	0	0	0	0	0	0	0	0	0	0	0	28.7088	29.3812	9.19766	7.71115	312.974	309.167	109.234	177.092	148.794	423.503	710.357	1286.56	357.483	n.d.	269.298	718.567	559.692	651.389	413.776	478.283	678.129	899.162	553.65	275.163	252.823	820.307	364.588
	Pyruvate-0	253.427	312.532	252.541	290.473	236.776	229.911	358.781	389.109	224.696	306.883	270.12	218.449	87.2188	158.352	403.936	247.191	237.774	184.594	93.8145	116.895	87.3325	116.667	53.7106	46.9084	49.5696	47.735	45.7381	34.565	26.9246	27.9806	19.7263	41.8701	32.114	44.4198	42.7101	22.9399	20.9569	24.2346	32.3478	19.6528	26.802	15.7964	18.1423	20.0618	16.8473
	Pyruvate-1	0	6.29015	0.154212	1.47808	9.55619	9.08584	0.791933	3.80215	11.761	16.3797	7.97806	10.1769	4.09483	14.5952	18.4554	26.3842	22.6263	20.7679	31.1171	55.343	34.6218	29.3881	37.6852	45.1758	77.0297	52.4755	47.0709	11.7892	12.5507	25.5605	13.2057	16.7183	18.143	5.02341	11.6497	12.3615	8.05651	10.339	12.9243	8.07328	6.38572	6.24825	6.58259	7.85004	5.81084
	Pyruvate-2	0	0	0	0	0	0	0	0	0	0	0	0.683635	0	3.5143	1.18872	0	0.85342	0.716621	7.25212	13.9299	7.20566	4.46725	15.2623	25.5548	30.9421	23.1817	29.3425	23.9719	23.5173	26.7696	17.3121	25.4821	27.1751	7.22403	14.9451	19.1288	16.1678	15.3136	26.2457	17.1408	14.9677	14.5203	14.9982	14.0004	17.0921
	Pyruvate-3	0	0	0	0	0	0	0	0	0	0	0	0	0	0	0	0	0	0	6.35179	9.72057	5.57756	1.11502	28.2404	55.3121	53.2262	39.9199	50.6712	129.096	156.811	222.297	161.439	162.964	137.13	87.4601	119.954	163.942	136.011	138.44	189.658	190.715	145.676	144.43	128.279	131.78	136.167
	Alanine-0	637.683	791.374	405.256	335.787	625.124	577.487	469.075	432.133	780.736	771.11	528.241	392.284	1164.46	761.601	650.413	284.361	529.198	542.704	528.899	657.399	264.118	297.919	435.592	281.208	177.662	152.29	221.346	101.165	97.6626	103.65	47.351	105.483	98.6945	179.448	180.633	48.5105	49.3525	68.7764	119.505	67.9966	50.8832	35.2015	32.6346	93.2429	44.8441
	Alanine-1	15.5056	19.062	6.82469	7.84148	20.6024	19.5575	7.86648	7.33132	31.159	31.1248	6.15999	7.44352	12.2595	9.09866	9.13031	7.03847	9.57643	10.0109	51.3258	83.8298	17.508	16.6378	116.405	93.6195	43.4599	43.6185	68.4845	69.1735	90.9257	65.6877	28.8062	45.3226	73.0716	51.2135	59.2494	36.2568	32.7903	49.4655	95.8482	59.2033	41.7769	21.9491	23.4636	33.4643	39.8731
	Alanine-2	1.14844	0	0.474429	0.498906	0.688047	0.686209	0.924954	0	1.57533	1.21499	0.723224	0.262546	0.120557	0.862499	0.171054	0.200252	0.0512428	0.025611	10.8494	26.2932	7.7778	4.24457	166.077	178.111	62.5051	59.1822	118.666	398.507	591.154	464.024	203.671	253.797	349.587	423.316	480.441	270.655	255.112	389.04	673.498	573.97	323.089	140.873	155.894	257.386	318.938
	PEP-0	238.462	228.699	186.556	208.965	253.395	223.302	n.d.	194.833	232.568	237.377	177.579	141.596	243.304	117.958	234.447	116.756	176.34	157.786	141.827	109.822	78.79	103.666	49.917	26.4603	23.9521	22.9415	21.1681	11.1686	7.93822	n.d.	4.0587	26.1255	10.9735	29.7107	23.3731	4.0431	0	5.1081	11.8957	8.76957	3.8998	8.25784	1.82565	7.58424	2.04025
	PEP-1	6.62931	4.33319	0.846386	1.28253	13.3592	9.86621	n.d.	7.98426	23.4665	19.6806	20.4974	6.46093	44.6076	19.0103	25.0649	61.5463	33.9255	34.0793	86.4223	88.6878	50.2732	44.5518	85.864	70.6872	47.728	60.5516	63.8889	13.9359	11.2739	n.d.	7.29899	18.5532	18.6784	24.4164	25.8212	11.7735	10.3257	8.27341	14.7864	8.4631	7.77018	5.10138	4.84066	4.18453	4.09712
	PEP-2	0	0	0	0	0	0	n.d.	1.2581	5.00062	0	1.20362	11.0404	3.93568	2.55653	0	0	3.56734	3.49037	24.8326	27.5232	13.9025	10.6396	43.664	45.8064	20.8337	34.3225	42.279	29.2842	26.6053	n.d.	15.1996	18.099	33.5883	50.3079	46.3113	23.7674	28.7334	21.7664	25.6405	19.1237	18.6744	11.6012	12.4295	11.0827	4.24441
	PEP-3	0	0	0	0	0	0	n.d.	0	0	0	0	0	0	0	0	0	0	0	9.48093	11.4518	10.2827	6.51994	83.5971	91.9278	44.7948	54.7703	67.5542	180.321	179.532	n.d.	143.593	223.216	161.419	493.558	454.206	167.97	102.528	165.315	204.968	201.268	164.474	117.139	121.463	116.416	142.195
	3PGA-0	566.468	623.597	511.455	610.337	644.277	682.375	439.282	621.538	485.435	625.882	492.537	385.746	408.863	295.886	376.457	195.047	288.322	250.148	172.114	85.2241	58.45	112.562	51.9205	28.9576	26.805	28.7721	25.5625	13.2433	12.3287	10.1941	7.71273	22.6611	13.2595	20.9289	14.8342	6.02961	7.34928	9.72954	10.2565	5.57184	4.43993	7.05533	5.82405	13.0108	4.48255
	3PGA-1	7.22873	11.9873	0	1.45372	43.5043	47.3416	38.9966	56.5502	119.477	181.992	139.653	152.818	253.935	182.482	177.684	188.266	232.32	221.788	287.574	175.71	126.554	145.201	155.373	115.775	110.939	106.522	100.195	30.8526	28.1588	37.8674	15.4469	26.0119	30.7817	20.0289	26.7487	16.7764	16.2302	19.0918	27.6417	13.6436	13.6761	6.9113	9.26301	10.4025	11.7029
	3PGA-2	0	0	0	0	0	0	0	0	2.96239	3.04909	0.206528	1.80095	33.2914	24.2536	10.9778	26.5879	27.5911	30.0375	169.853	104.686	73.6559	71.2529	153.049	127.872	103.37	108.695	114.823	92.8875	96.136	70.6216	48.3439	71.7341	83.6138	52.7071	74.2924	58.2449	46.3527	65.6614	86.4613	53.9046	50.0104	31.1556	34.2807	31.7228	43.6237
	3PGA-3	0	0	0	0	0	0	0	0	0	0	1.14109	0.455533	3.59178	3.48624	1.6546	3.34382	3.45245	6.09164	119.253	106.062	57.9073	48.2625	356.496	367.979	244.943	236	275.164	541.054	651.332	624.716	459.926	442.153	401.446	402.814	540.616	514.607	383.322	546.286	643.426	574.161	420.855	334.925	322.257	314.23	433.861
	Triose-P-0	262.58	200.036	236.947	168.65	205.442	269.046	96.7999	201.666	187.926	240.106	154.429	167.781	150.17	160.879	167.599	90.9206	123.807	108.183	96.5363	53.5231	42.6997	53.2327	20.6505	18.3807	5.75611	15.3046	17.2838	4.30477	3.79333	1.60101	3.18746	3.96018	5.84422	7.82265	6.4914	1.82269	0	5.63171	5.05573	2.78	2.26182	0.514539	1.02154	0.386187	0.489751
	Triose-P-1	4.5586	4.76766	6.85823	1.28449	18.5275	26.5267	4.72039	18.0176	53.1304	73.399	47.8358	65.2834	131.857	140.161	110.043	112.182	116.384	98.4238	193.885	142.031	93.7269	134.291	103.798	93.7358	57.5253	98.1443	83.8134	17.1904	22.414	22.0887	4.06556	11.288	25.4819	28.1622	20.4313	11.9484	2.80062	16.5022	29.1019	10.1072	12.3601	1.63389	1.1946	4.43831	2.64439
	Triose-P-2	0	0	0	0	0	0	0.0190363	0	0.426545	0.97137	0.349887	3.04165	21.8086	16.3629	2.92516	9.89329	8.51486	11.5515	121.718	94.8888	51.2758	55.4924	102.189	101.18	66.6754	102.41	99.9068	57.5301	100.514	52.7379	50.4093	46.2137	68.9241	103.702	67.3507	45.6287	16.6025	62.3887	93.9179	44.0499	44.7042	35.1437	26.4291	40.0907	15.3692
	Triose-P-3	0	0	0	0	0	0	0	0	0	0	0	0	0.51374	5.4228	0	1.32832	1.30273	1.66346	81.011	83.6987	41.9103	33.5424	233.429	291.655	121.46	213.794	213.828	315.754	653.58	561.612	468.519	264.846	358.716	812.615	499.804	395.085	180.512	522.305	648.28	428.862	384.395	335.078	259.745	526.752	173.271
	FBP-0	6.11626	6.59612	5.91762	5.63794	3.38745	11.2224	0.576659	8.6906	3.93233	11.0142	7.69556	4.22444	2.68927	6.75819	2.58302	0.245718	3.92189	4.60843	1.63803	0.550819	0.570649	1.05936	0.776548	0.181034	0.270499	0.49117	0.375887	0.264545	0.604396	0.998115	0.567061	0.266091	0.52205	0.353388	0.165418	0.121331	0.165248	0.311202	0.231648	0.450304	0.297814	0.277967	0.263865	0.192783	0.0821593
	FBP-1	0.137879	0.29946	0.163656	0	0.291164	1.20085	0.049226	0.905452	1.63783	4.43917	3.55912	1.67558	2.60494	6.5675	1.59114	0.286766	3.85858	6.49476	2.65896	0.812582	1.01267	1.41842	1.17139	0.157754	0.065085	0.306192	0.15281	4.26527e-05	0.0382951	0	0.166747	0.0313159	0.0826151	0.0260727	0.0349821	0.0230372	0.065675	0.0107238	0.0110341	0.043437	0.0280372	0.0087817	0.0457015	0.0453424	0.0231381
	FBP-2	0	0	0	0	0	0.0279534	0.0993655	0	0.202019	0.609737	0.547642	0.387231	0.773702	2.45754	0.403759	0.150955	1.65352	3.05993	3.69001	1.41399	1.10253	1.61896	2.4669	0.468891	0.312624	0.97238	0.421434	0.0664133	0.108563	0.0390828	0.0619984	0.11265	0.160721	0.0814348	0.0140892	0.0276815	0.145951	0.0624173	0.0621381	0.0615092	0.0584667	0.130925	0.0996967	0.109481	0.0812862
	FBP-3	0	0	0	0	0	0	0	0	0	0	0	0	0.140329	0.483151	0.12697	0.0429889	0.403219	0.758784	3.29808	1.62931	1.2346	1.02673	4.09015	0.881899	0.374624	1.58015	1.17895	0.379042	0.341279	0.0963481	0.119755	0.274543	0.686322	0.316523	0.092275	0.254764	0.0634431	0.559741	0.300003	0.207729	0.270264	0.129497	0.147695	0.0673654	0.0394262
	FBP-4	0	0	0	0	0	0	0	0	0	0	0	0	0.0247121	0.0952929	0	0.038873	0.084233	0.182623	2.39262	1.20512	0.836884	0.582887	6.81271	1.83978	0.786764	2.56627	1.92413	1.13574	1.1508	0.286347	0.342085	0.652933	1.61368	0.508444	0.32771	0.770446	0.138814	1.17411	0.657954	0.750007	1.03894	0.338303	0.541207	0.297656	0.111541
	FBP-5	0	0	0	0	0	0	0	0	0	0	0	0	0	0.0667733	0	0.0268325	0	0.0312637	0.882571	0.557578	0.311638	0.320095	4.67524	1.74448	0.437843	1.87985	1.52041	2.58548	3.35691	0.47847	0.916811	1.48974	2.89894	1.36936	0.73087	2.18424	0.222995	3.29273	1.73775	2.48635	2.19406	1.02551	1.72312	0.72091	0.302888
	FBP-6	0	0	0	0	0	0	0	0	0	0	0	0	0	0.0138728	0	0	0	0	0.318012	0.290465	0.0948525	0.110313	5.45466	2.36879	0.543802	1.96306	2.16895	8.2811	11.0059	2.25395	3.2699	4.4484	7.60934	6.12717	3.02467	8.64569	1.20114	12.0308	6.2432	12.6162	10.2732	5.41701	6.22144	3.1124	1.55036
	F6P-0	100.997	104.357	127.054	150.746	62.9674	74.1302	73.2651	105.631	58.6239	88.9555	96.6532	110.59	44.3122	53.383	91.9465	78.6223	63.7396	55.3009	29.9898	16.1626	22.1127	40.6353	12.0517	9.95705	14.0991	20.7284	12.8451	7.71387	9.26189	19.7211	7.68099	22.3286	19.8268	12.8332	6.37752	7.03794	8.33944	18.7121	15.2229	10.727	9.97794	2.58904	6.78894	20.0971	2.85106
	F6P-1	5.26655	5.92718	0	3.20772	8.3984	9.60313	2.32011	1.75422	11.3163	18.5851	14.5677	20.3523	19.9511	20.2949	28.7641	41.9459	24.5378	20.4384	17.2195	12.1208	10.7907	23.0302	5.20076	3.59358	6.47708	4.47251	5.35265	0	0.357296	0.736134	1.48171	2.28305	1.65077	0.894206	0.232296	1.08645	1.50683	1.26401	0.359495	0.459708	1.10483	0.517932	0.580067	0.454099	0.142288
	F6P-2	0	0	0	0	3.59074	2.99559	2.18895	3.17527	2.32829	6.91028	4.9636	7.01137	9.46542	15.147	9.14305	23.8284	13.0915	11.775	25.257	21.3004	16.2064	24.0142	10.1816	9.095	11.7296	15.813	7.71289	2.55948	6.47902	7.5768	0.76817	3.10582	5.33759	6.00142	4.85412	2.87885	2.41799	3.23798	5.61668	4.94679	4.72572	2.23766	3.36446	3.44861	2.4637
	F6P-3	0	0	0	0	0.241397	0	0	0	0.180158	0	0	0.119291	1.01562	0.244418	0.552706	2.1446	1.59792	2.72353	19.8817	15.2406	14.2368	16.6959	14.6488	14.9786	19.0419	19.3337	18.2198	4.51944	3.04034	5.01826	1.95733	2.86286	6.64551	3.0996	3.90552	2.51941	2.44734	3.60026	5.67455	1.54319	2.16622	0.619868	1.16101	1.35734	0.884999
	F6P-4	0	0	0	0	0.109319	0	0	0	0	0	0	0	0	0	0	0	0.394228	0	10.0926	11.711	11.5916	8.41834	24.7012	28.2784	33.8344	29.1538	27.4693	9.34746	9.4654	18.326	7.72809	10.7927	16.7768	7.46796	8.95476	5.54249	5.59634	11.9154	20.826	7.27252	7.43815	3.28846	8.16909	5.66506	2.63222
	F6P-5	0	0	0	0	0	0	0	0	0	0	0	0	0	0	0	0	0	0	4.48495	5.26235	5.33722	2.65373	18.4771	23.4387	22.592	21.7358	25.9733	22.8841	29.874	33.627	30.8309	24.0295	29.9802	23.0068	20.8186	21.0309	22.9869	28.6261	41.1905	15.1278	19.0978	14.792	23.2863	27.3179	13.0168
	F6P-6	0	0	0	0	0	0	0	0	0	0	0	0	0	0	0	0	0	0	1.072	2.56047	1.40592	2.19429	19.9919	34.511	36.1829	24.1715	31.1473	64.7336	100.664	155.119	107.194	81.8618	85.2512	83.9377	79.5201	86.3189	104.701	114.669	154.416	86.7073	77.0053	97.5008	91.3118	128.077	76.4113
	SBP-0	7.12522	9.10097	15.4993	13.885	4.99384	13.646	1.77409	12.8713	1.87917	10.6959	14.1698	6.54216	5.44362	12.7733	4.43732	0.288512	12.687	14.1561	6.66209	3.29896	6.248	6.40066	10.0099	4.30684	3.90648	8.30907	5.968	5.09066	8.59136	n.d.	1.16681	9.56254	9.71281	6.65356	3.9494	9.01191	n.d.	7.78526	8.55642	6.2564	5.90641	6.18443	4.71815	6.83145	1.86615
	SBP-0a	3.62923	3.87623	3.75261	4.3163	3.83695	3.02619	1.77409	3.60653	1.87917	2.48087	1.41479	3.04127	3.08346	0	3.04509	0.288512	0	0	0	2.65074	2.6673	1.57948	0	2.60654	3.3722	0	1.96539	1.82802	0	n.d.	1.16681	0	0	1.49328	2.6083	0	n.d.	0	0	0	0	0	0	1.14647	1.86615
	SBP-1	0.633497	0.440073	0.563692	0	0.479356	1.29012	0	0.709778	0.820913	1.60324	2.27759	0.959284	0.999663	2.87642	1.11496	0.0697046	2.46407	3.08033	1.22279	0.055024	0.578669	0.76626	0.334742	0.271301	0.087566	0.530384	0.341929	0.196317	0.252098	n.d.	0	0.0269956	0.658494	0.0299024	0.0423526	0.0722582	n.d.	0.482786	0.400728	0.357032	0.0861178	0	0.0104921	0	0
	SBP-2	0.0535772	0	0	0	0	0	0.0394672	0	0.0537608	0.147532	0.404258	0.221712	0.165375	1.27257	0.156256	0.0187041	1.55579	1.36279	0.985462	0.191091	0.392026	0.576798	0.373923	0	0.11185	0.170397	0	0.0933424	0	n.d.	0.0289283	0.0864672	0.00253631	0.0979563	0.0163784	0	n.d.	0	0	0	0	0.156589	0	0	0.21511
	SBP-3	0	0	0	0	0	0	0	0	0.0562726	0.0846661	0.152609	0.0940336	0.0678107	0.229651	0	0	0.422597	0.464377	1.25418	0.666352	0.0735801	0.69649	0.823637	0.0746651	0.161981	0.122342	0.193935	0	0.115197	n.d.	0.00859675	0.108692	0.498742	0	0.0394545	0.0532925	n.d.	0.0237724	0.119267	0.0153738	0.0158468	0.0178955	0.175549	0.233291	0
	SBP-4	0	0	0	0	0	0	0	0	0	0	0.067054	0	0	0.356145	0	0	0.014831	0.117057	1.08043	0.503934	0.246546	0.363794	1.41384	0.0952571	0.171099	0.719916	0.425782	0.0914792	0.322301	n.d.	0.0289412	0.0557439	0.235354	0.0619109	0.133132	0	n.d.	0.052294	0.23161	0.12351	0.0348081	0.20198	0.212182	0	0
	SBP-5	0	0	0	0	0	0	0	0	0	0	0	0	0	0.110392	0	0	0.0256972	0	0.388208	0.0821746	0.348634	0.18826	1.43635	0.273195	0.223297	1.05003	0.590377	0.317669	0.490043	n.d.	0	0.677541	0.351701	0.331264	0.0182659	0.289671	n.d.	0.436001	0.238387	0.235971	0.495813	0.264938	0.368222	0.176295	0.0307438
	SBP-6	0	0	0	0	0	0	0	0	0	0	0	0	0	0.0244778	0	0	0	0	0.13419	0.15362	0.00954571	0.145224	1.72082	0.48493	0.0933849	0.847524	0.466002	0.507914	1.55366	n.d.	0.0699517	0.778529	1.42591	0.483368	0.338166	0.63393	n.d.	1.62411	0.720518	1.34289	1.48688	0.975022	1.31885	0.456146	0.296979
	SBP-7	0	0	0	0	0	0	0	0	0	0	0	0	0	0	0	0	0	0	0.0913423	0.0133695	0	0	1.23163	0.510421	0.0949241	0.565015	0.332887	1.28156	5.03465	n.d.	0.244089	2.68242	2.41825	1.81862	1.12025	3.38785	n.d.	4.12938	3.15746	5.75226	4.82878	5.41787	4.44231	2.3041	1.01874
	SBP (L)	0.687074	0.440073	0.563692	0	0.479356	1.29012	0.0394672	0.709778	0.930947	1.83544	2.90151	1.27503	1.23285	4.86966	1.27121	0.0884087	4.48299	5.02455	5.1566	1.66556	1.649	2.73683	7.33495	1.70977	0.944101	4.0056	2.35091	2.48828	7.76795	n.d.	0.380507	4.41639	5.59098	2.82302	1.708	4.437	n.d.	6.74834	4.86797	7.82703	6.94825	7.0343	6.52761	3.16984	1.56157		4.3163
	SBPi	3.49599	5.22474	11.7467	9.5687	1.15689	10.6198	0	9.26477	0	8.21503	12.755	3.50089	2.36017	13.3267	1.39223	0	12.8537	14.8644	7.50239	0.648222	3.5807	4.82118	13.0286	1.70031	0.534281	7.99837	4.00261	3.26265	12.043	n.d.	0	9.66263	10.9875	5.16028	1.3411	9.1326	n.d.	10.2173	9.10809	9.76713	8.53836	8.90242	6.92945	5.68498	0
	S7P-0	49.0913	35.3407	72.6879	71.7794	17.2355	26.0471	16.8736	40.9347	8.26412	18.4415	22.6272	22.8588	8.57064	11.3188	16.9904	12.5593	9.4899	5.89473	1.65746	1.60854	0.967365	3.16915	1.02517	0.725888	1.66967	1.78872	0.792025	0.341872	0.715111	1.08377	1.10507	0.886075	1.03374	0.810475	0.580064	0.934626	1.38856	0.468053	0.973085	0	0.177009	0	0.959719	0.741226	0
	S7P-1	1.45951	0.610744	2.03938	1.3461	2.20727	2.81833	2.41178	2.12405	5.93433	10.8417	10.9072	10.0027	13.5873	13.7672	16.2556	13.2941	13.9746	10.8331	2.47772	1.27216	2.24433	4.63399	0.110084	0.379883	0.221392	0.0618755	0.292499	0.0636287	0	0.340323	0.0567578	0.21772	0	0.0883892	0.160021	0	0.569795	0	0.0629487	0	0	0	0.397466	0.80497	0
	S7P-2	0	0	0	0	0	0.235624	0	0	1.41401	2.56605	2.32682	4.07516	7.00607	10.1866	5.60476	11.3726	11.2895	10.9749	9.01445	3.339	4.05817	6.96294	0.929551	1.20649	1.69987	0.802717	0.537003	0.0707676	0	0.261825	0.0249477	0.226444	0.27712	0	0.126765	0	0.251391	0.20539	0.0979741	0	0	0	0	0	0
	S7P-3	0	0	0	0	0	0	0	0	0.0993423	0	0	0.653927	1.4826	2.27228	0.95405	3.61413	3.8499	3.36543	10.7554	6.0826	6.7462	9.10825	3.05369	3.50258	4.95654	4.84381	2.33522	0.0895615	0.283167	0.460555	0.354787	0.420285	0.486302	0	0.161026	0	0.97245	0.294745	0.501824	0	0.302667	0	0.590978	0.696586	0.14932
	S7P-4	0	0	0	0	0	0	0	0	0	0	0	0.0234155	0.443484	0.515877	0.130433	0.577399	0.166489	0.562894	9.99405	6.59769	8.61524	9.08952	7.01338	6.52033	6.9783	9.52569	6.10574	1.2072	1.0686	2.0529	0.607382	0.877557	2.98103	1.70341	1.56102	1.20768	1.48458	1.41142	2.42338	0.856266	0.969847	0.389886	0.878455	0.518634	0.0620791
	S7P-5	0	0	0	0	0	0	0	0	0	0	0	0	0.129629	0	0.0113873	0	0.176056	0.362523	7.1597	4.90999	4.82319	5.24083	12.2919	12.3626	15.7744	13.8787	13.3693	5.40057	5.28895	7.46949	5.59682	6.33857	8.79104	3.12888	6.08419	4.25922	3.37267	5.93887	8.78459	3.37293	3.98404	3.14505	4.16048	2.15092	1.7434
	S7P-6	0	0	0	0	0	0	0	0	0	0	0	0	0	0	0	0	0	0	2.6054	2.33908	2.24247	2.35289	9.19721	13.9459	13.3473	13.2863	11.1708	12.8907	17.945	13.4223	15.7985	15.5691	16.3665	8.52133	15.2689	13.2789	9.87944	21.186	27.7534	9.51621	13.5681	11.6713	10.3553	12.1754	7.57055
	S7P-7	0	0	0	0	0	0	0	0	0	0	0	0	0	0	0	0	0	0	0.807636	1.58161	0.962102	0.405757	10.2855	17.3543	13.4388	11.014	12.2873	36.2047	52.386	66.5723	52.8805	49.145	46.1799	26.427	54.4425	56.377	38.6247	72.8915	83.364	48.9837	48.4201	62.5281	42.5894	47.777	27.3365
	R5P-0	3.15067	3.55176	6.40946	6.91591	3.31113	3.51874	4.88843	6.91758	2.07029	2.94991	5.89037	4.49099	1.72398	2.57152	2.64973	2.53986	2.32583	2.38242	1.40171	1.18316	1.41726	2.60185	0.646042	0.636636	1.02413	0.668812	0.580374	0.32705	0.484066	0.245974	0.183699	0.533012	0.341189	0.359663	0.401441	0.23551	0.324882	0.386242	0.153083	0.369997	0.260152	0.242245	0.196673	0.366541	0.181702
	R5P-1	0.159935	0.0543976	0.044418	0	0.2276	0.197568	0.0377203	0.191291	0.344858	0.543418	0.889425	0.913261	0.451557	0.663739	0.57046	0.755158	0.996325	1.16666	0.737015	0.556643	0.728528	1.41017	0.179901	0.189652	0.878069	0.327879	0.243901	0.0355786	0.0155762	0.0858202	0.00857447	0.0861897	0.0688528	0.0264911	0.0250071	0.0278626	0.033218	0.016004	0.0285465	0.0744699	0.0645882	0	0.0509115	0.0505443	0.0244102
	R5P-2	0	0	0	0	0	0	0	0	0.096579	0	0.511316	0.235851	0.652614	0.654082	0.16365	0.198189	0.409097	0.733735	1.21601	0.914984	1.47013	2.16229	1.08963	0.742401	1.77719	1.05212	0.900608	0.601489	0.587475	0.849521	0.182742	0.675016	0.899194	0.768822	0.59885	0.103802	0.557962	0.775694	0.56766	0.063072	0.0970245	0.395473	0.309547	0.418405	0.443443
	R5P-3	0	0	0	0	0	0	0	0	0	0	0	0.0220352	0.009206	0.0581914	0.0126717	0.0446589	0.0736276	0.118186	0.47812	0.3709	0.969438	0.824081	0.616924	0.901142	2.97277	1.04495	0.912408	0.377459	0.464206	0.56641	0.505862	0.479468	0.765626	0.209178	0.431313	0.305627	0.561559	0.290257	0.379719	0.24215	0.424465	0.417943	0.475239	0.562955	0.497023
	R5P-4	0	0	0	0	0	0	0	0	0	0	0	0	0.122066	0.136894	0	0.0079853	0.0377906	0.1209	0.214611	0.276248	0.371378	0.424964	0.451864	0.551841	2.46222	0.833223	0.703289	0.417029	0.608225	0.528295	0.835975	0.908324	0.773684	0.37195	0.748676	0.51701	1.09043	0.493085	0.647427	0.528409	0.69981	1.06893	1.1621	1.39785	0.921179
	R5P-5	0	0	0	0	0	0	0	0	0	0	0	0	0	0.00402111	0	0	0	0	0.0383231	0.0874845	0.124294	0.0612274	0.584692	1.06668	3.1048	0.876217	0.846697	1.15496	2.24375	2.5622	4.09247	2.96447	2.05355	1.35209	1.91931	2.12266	5.18628	1.64646	2.03169	2.44051	2.70428	5.71691	5.74541	7.59481	4.00788
	Ru5P+X5P-0	127.104	192.746	415.73	268.885	65.4493	69.6235	223.975	310.939	47.6329	101.91	177.79	198.152	22.6592	17.4348	160.725	235.728	87.1492	57.0306	9.41685	3.45528	11.6105	34.1675	2.44452	3.46679	1.14239	4.28923	11.1492	0.777194	0.354829	0	0	2.90735	5.64557	0.924367	0.292947	0.921065	0	1.45176	1.56463	0.112469	0.240265	0.160847	0	0	0
	Ru5P+X5P-1	5.12574	7.73571	1.20049	6.98509	5.77546	4.63019	7.15569	17.4893	10.9231	27.4813	39.879	65.2756	25.79	23.1058	87.5323	202.847	50.3447	47.507	14.5644	11.4846	33.8963	71.961	5.53824	4.42832	25.0076	20.8035	11.3602	1.01484	0.483758	0.286602	0	2.27439	2.09294	1.37999	0.336161	0.531318	0.135449	0.63122	0.687331	0.745204	0.15851	0.42035	0	0	0.924536
	Ru5P+X5P-2	0	0	0	0	0	0	0	0	0.663114	0.925174	3.09514	3.04648	7.79819	6.89491	19.7492	51.7684	15.0195	16.7871	15.5593	16.3874	41.6943	66.9694	11.9263	9.94146	69.2168	47.4398	27.5219	1.06981	1.10725	3.76073	2.82385	4.50378	10.0996	1.401	0.795086	0.806771	0.644691	2.46123	6.07275	0.634766	0.700274	1.71496	1.73924	2.31884	0.362513
	Ru5P+X5P-3	0	0	0	0	0	0	0	0	0	0	0.0163982	0	0	4.07391	0	7.21533	4.34062	3.34625	16.061	15.4977	38.6408	57.1775	25.7039	31.9613	170.664	113.228	67.5573	8.33444	6.40932	24.3791	30.6093	16.1999	38.2838	8.50534	5.36745	12.0924	17.037	12.1595	25.1099	2.31284	4.91915	9.17339	16.0743	12.7879	6.08027
	Ru5P+X5P-4	0	0	0	0	0	0	0	0	0	0	0	0	0	0	0	0.22295	0	0.0385265	6.00208	9.19543	16.4027	17.3294	21.0089	37.4549	138.007	80.3906	72.3226	17.6823	27.0759	58.1007	95.6336	35.2733	61.4314	24.2695	11.6266	23.3774	59.319	27.9302	69.0931	8.37742	19.6647	42.7176	51.658	76.2399	45.3877
	Ru5P+X5P-5	0	0	0	0	0	0	0	0	0	0	0	0	0	0	0	0	0	0	2.20824	3.96053	9.54989	6.0814	27.9949	56.7407	187.871	104.164	99.148	73.1388	104.158	303.368	482.492	151.109	206.632	126.434	65.8883	158.025	313.22	160.746	283.305	65.284	100.348	305.298	288.749	434.222	290.268
	RuBP-0	63.1482	104.757	89.0334	77.8862	14.8764	33.8721	5.21773	151.346	7.81047	42.3956	62.3455	66.4851	6.12419	20.7314	55.5719	18.4862	91.1158	37.1323	7.49155	2.27425	5.97636	14.2946	4.5511	2.80786	0.106769	5.27601	4.63603	3.59377	2.30491	1.36564	1.20867	7.29743	6.959	2.16698	2.59786	1.65812	0.784922	3.20224	4.57831	2.13847	2.31779	1.04043	1.90835	2.45624	2.39953
	RuBP-1	1.7546	3.72338	0	2.17246	1.71851	3.20141	0.765745	7.12995	2.77936	13.2714	18.4806	18.6372	6.04216	19.9627	30.0871	11.1916	72.6131	33.1574	9.65296	1.6129	15.0484	30.9903	6.01184	2.69783	2.09727	13.9988	2.31396	0.438143	0.855586	0	0.0158737	0.588277	2.45868	0.248122	0.0173022	0.270668	0.311369	0.940145	1.71273	0	0.456026	0.907616	0.142991	1.11514	0.210986
	RuBP-2	0	0	0	0	0.383054	0	0.861844	0	0.00780033	0.638798	0.938596	2.66847	1.9747	4.37163	5.07258	4.14256	18.3005	9.9488	9.91109	3.68644	15.3785	27.8734	9.45571	5.02858	4.2778	32.3862	9.21948	0.643264	1.27215	0.739768	0.683181	3.46499	5.2278	2.14009	0.969791	1.05786	0	3.98062	2.32437	0.757672	1.97893	0.614267	0.527163	0.954214	0.252996
	RuBP-3	0	0	0	0	0	0	0	0	0	0	0.532356	0	0.332038	1.68818	0.388767	0.963644	5.11548	3.25941	11.9662	3.17888	14.6578	25.0786	21.3835	10.7193	5.62191	74.899	24.058	2.35287	4.38462	0.328592	3.8949	15.5051	14.7552	5.62981	1.35009	4.78894	0	15.012	18.5773	4.39602	4.63174	2.80225	4.89558	2.02209	0.220738
	RuBP-4	0	0	0	0	0	0	0	0	0	0	0	0	0.188145	0.413548	0	0.607602	0.553873	1.13275	3.7575	1.33928	6.33609	11.1896	17.3009	13.3725	6.44484	55.9894	20.0474	4.4903	14.0561	2.66777	13.3927	29.5832	36.8733	14.6921	4.29048	18.6958	0.169832	34.8605	42.9391	8.30908	13.2515	14.9674	14.1262	8.94749	1.0224
	RuBP-5	0	0	0	0	0	0	0	0	0	0	0	0	0.652797	1.28257	0	0.369669	2.41969	0.746333	2.03268	1.22681	3.59142	3.73588	24.2244	19.1778	11.4742	67.8711	28.3742	20.6361	43.7932	7.65239	50.4867	110.468	122.44	62.1105	22.504	92.406	2.72284	185.108	180.636	63.4719	57.5444	89.4465	74.4205	47.6131	12.9008
	G6P-0	166.843	203.924	184.648	139.685	129.892	162.72	121.355	164.532	126.43	184.463	195.097	191.869	130.059	136.515	224.977	141.634	144.508	147.608	77.3345	55.9701	50.1731	88.066	27.1212	26.2137	36.233	53.4651	34.4252	21.0467	12.5805	36.1957	27.9532	58.387	53.0348	23.9131	16.3618	17.2943	15.0103	32.3292	30.2505	27.8825	26.8377	9.6769	14.8488	58.2835	6.85583
	G6P-1	5.58903	10.3728	2.52714	0	13.1271	13.8414	0.959812	2.06031	18.9934	22.2973	12.7691	11.6057	30.7729	33.7693	26.1784	25.906	29.9501	30.1169	48.3492	25.651	32.6787	45.9996	9.54394	6.95491	6.24614	12.6439	8.11276	0.760782	1.01396	2.2541	0.917966	4.79383	3.14747	2.73889	1.45029	0.452311	1.32206	1.76471	2.13223	0.857814	1.68731	0	0.218792	0	0.55299
	G6P-2	0	0	0	0	3.82035	7.08123	5.78465	8.35946	8.86549	6.19248	6.60067	3.72883	19.1361	14.1433	15.6426	14.7054	16.6915	16.9394	50.004	31.8967	37.1296	43.2233	21.5091	22.4593	19.2493	26.8419	23.6899	8.90264	7.11551	7.64677	10.286	10.4166	11.8009	9.1051	8.34322	6.37451	6.26965	9.96515	9.7525	5.61574	8.80121	9.09623	9.66938	6.9192	5.62324
	G6P-3	0	0	0	0	0.248374	0	0	0	0	0	0	0.349771	0	0.479157	0	0	0.572158	0.500746	28.2851	26.7984	20.8097	23.42	26.9534	27.9294	21.338	28.985	31.8035	7.90646	5.86937	6.78644	4.59608	7.73045	9.80907	10.0776	6.28348	6.41622	2.19702	8.26642	15.5389	4.79909	3.96599	1.21319	2.78109	4.3039	3.32268
	G6P-4	0	0	0	0	0	0	0	0	0	0	0	0	0	0	0	0	0	0	21.3452	18.8838	14.391	11.5142	39.0412	50.0454	39.6891	41.7372	48.6682	16.4739	16.9574	24.001	14.4236	16.627	25.5933	13.8912	16.9631	9.99977	7.66136	22.1379	28.4042	12.1721	11.8748	6.01596	9.77359	11.1741	4.65852
	G6P-5	0	0	0	0	0	0	0	0	0	0	0	0	0	0	0	0	0	0	5.97753	5.73183	5.48168	3.50575	30.5623	40.3261	23.9106	28.0378	38.0101	40.297	40.7827	46.276	36.0264	37.2574	47.9636	45.5845	28.6455	29.9392	19.9514	49.9547	62.7836	29.4332	29.4082	23.9246	24.4695	34.4715	19.7413
	G6P-6	0	0	0	0	0	0	0	0	0	0	0	0	0	0	0	0	0	0	1.83833	2.25479	1.71242	1.32389	31.8142	56.7204	28.7683	33.731	48.2844	116.111	138.88	179.881	140.88	128.427	121.435	188.656	128.436	123.921	91.2212	216.779	246.141	169.904	125.072	128.4	108.423	160.494	82.8097
	G1P-0	35.6929	33.2748	33.9337	38.1174	34.4373	42.4308	26.6268	40.7371	29.0195	41.855	33.3635	40.0188	26.0453	44.4256	37.8627	19.0572	31.8223	26.7835	39.7188	21.9142	16.5283	20.5992	27.9422	28.4012	6.87477	13.4764	17.9876	17.4543	21.0452	16.6544	3.50949	18.74	23.8866	27.7444	20.8437	13.3151	5.97978	30.9577	19.5601	24.7623	16.8746	8.03765	8.20713	5.6256	5.25323
	G1P-0a	28.7779	28.5845	29.0292	28.4643	27.3209	28.3593	26.6268	28.0604	25.4726	22.6799	24.9107	23.3055	25.24	19.4809	20.612	19.0572	22.2998	21.6018	6.75061	7.70657	8.54995	9.28275	6.07974	0.257073	6.87477	9.01393	6.49103	0	0	0	3.50949	5.64066	0	0	0	0	4.19261	0	0	0	3.75268	8.03765	8.20713	5.6256	5.25323
	G1P-1	0.251295	0.444689	0	0.564891	1.70824	0.669809	0	0.968772	1.92446	3.77123	2.20426	4.00562	1.54002	5.10571	5.86748	5.42081	3.01914	3.92427	5.35572	5.36247	3.36244	4.56732	0.803973	0.967305	0.987135	0.917203	0.402098	0	0	0.155206	0	0.789994	0.534842	0	0.141646	0	0	0.078029	0.248892	0	0.107052	0	0.11917	0	0
	G1P-2	0	0	0	0	0	0	0	0	1.63212	2.57803	1.73281	1.71806	2.24919	4.44256	2.42269	2.12457	3.7102	3.33366	7.33796	6.48719	8.86421	8.9546	4.07886	4.85716	1.51406	3.61043	4.38554	2.27813	3.21092	1.2113	0.663004	2.34581	4.97533	3.73701	2.2639	0.995422	0.957025	4.08184	2.61144	1.44205	4.00521	0.661208	0.653315	0.485146	0.415136
	G1P-3	0	0	0	0	0	0	0	0	0	0	0.181376	0	0	0	0	0	0	0.0900873	5.11377	5.1417	3.20205	3.3874	3.37179	1.95603	2.80166	2.54585	2.57798	0.624452	0.873658	0.645985	0.424734	0.376091	0.87311	1.45257	0.915773	0.416194	0	1.37469	0.774414	0.293534	0	0	0.10686	0	0.522517
	G1P-4	0	0	0	0	0	0	0	0	0	0	0	0	0	0	0.126999	0	0	0.0793312	3.21441	2.82517	3.32021	1.31071	5.7617	7.91832	4.17901	5.00764	6.08749	2.9969	1.26547	4.83444	1.35239	2.26153	3.68357	1.86622	2.07897	1.49715	1.61155	3.17688	5.80464	1.73853	1.94767	0.391925	0.664689	0.182302	0.207778
	G1P-5	0	0	0	0	0	0	0	0	0	0	0	0	0	0	0	0	0	0	1.02939	1.25253	1.44183	1.31898	3.85757	6.30567	2.52534	4.75938	4.72878	6.30339	9.03733	4.59928	4.78078	5.60283	8.50824	5.98565	6.68361	3.93806	4.86517	7.81404	12.0977	3.87573	4.12716	2.93254	3.27035	3.50281	2.30243
	G1P-6	0	0	0	0	0	0	0	0	0	0	0	0	0	0	0	0	0	0	0.227278	0.253517	0.288469	0.207383	5.07551	6.76759	3.47409	3.17473	4.35622	21.7348	24.4838	23.6022	13.1799	12.0122	18.8945	26.7671	17.6971	24.2478	17.4028	45.1468	32.6433	22.3734	15.0894	12.4124	14.2676	15.4147	13.9125
	G1P (L)	0.251295	0.444689	0	0.564891	1.70824	0.669809	0	0.968772	3.55658	6.34927	4.11844	5.72368	3.7892	9.54827	8.41717	7.54538	6.72934	7.42735	22.2785	21.3226	20.4792	19.7464	22.9494	28.7721	15.4813	20.0152	22.5381	33.9376	38.8712	35.0484	20.4008	23.3885	37.4695	39.8085	29.781	31.0946	24.8365	61.6723	54.1803	29.7232	25.2765	16.3981	19.082	19.5849	17.3604		29.0292
	G1Pi	6.91508	4.69037	4.90453	9.65316	7.11642	14.0715	0	12.6767	3.54696	19.1751	8.45277	16.7133	0.805363	24.9447	17.2507	0	9.52244	5.18165	32.9682	14.2076	7.97839	11.3165	21.8625	28.1441	0	4.46242	11.4965	22.3628	30.8872	22.6737	0	13.0994	32.327	38.5238	21.5955	15.3806	1.78716	63.6008	44.7113	25.4564	13.1219	0	0	0	0
	ADPG-0	0.339147	0.387193	2.9787	1.24278	0.140094	0.191426	1.02776	1.13869	0.163592	0.186349	0.259798	0.657266	0.0484294	0.0910525	0.576209	0.953178	0.276264	0.283253	0.00916704	0.0685759	0.0999512	0.220938	0.0159419	0.000757985	0.0624833	0.073813	0.0241395	0	0.00900842	0.0254926	0.135841	0.0235837	0.0298513	0.019382	0.0269283	0.0204231	0.0604097	0.00890295	0.00128616	0	0.0164949	0.0151465	0.0210511	0.0100359	0
	ADPG-1	0	0	0.0994976	0	0.0280106	0.0400441	0.0447163	0.0210466	0.0476819	0.030368	0.0311256	0.10951	0.0194831	0.025909	0.130223	0.491102	0.114714	0.132984	0.0111513	0.0252927	0.0583898	0.153603	0.00765941	0.0119305	0.0851765	0.0222821	0.0139226	0	0	0	0	0.0018078	0.0115093	0	0	0	0.00489267	0	0.00273181	0	0.0142165	0.00209096	0.00201737	0.0207152	0.0192911
	ADPG-2	0.00249402	0	0.0159371	0	0	0.00370617	0	0.0126782	0.00991368	0.000213416	0.00303798	0.017958	0.00479666	0.00441151	0.032169	0.23275	0.029667	0.0520458	0.0324879	0.0179683	0.102348	0.105158	0.00284366	0.0240883	0.0902146	0.0224761	0.0503395	0	0	0	0.00549653	0.00236223	0.0108622	0	0.00777588	0.00214647	0.00776069	0	0.00255704	0	0	0	0.00256933	0.0152083	0
	ADPG-3	0	0	0	0	0	0	0	0	0	0	0	0	0.00287944	0	0.00262955	0.0512408	0	0.0106345	0	0.0284291	0.0974032	0.0841373	0.0681962	0.0410386	0.266673	0.16301	0.0536993	0.0083855	0.00431652	0.0101065	0.069984	0.0121835	0.0129592	0.00584693	0	0.00225615	0.0232923	0.009939	0	0.0107845	0	0	0.00875841	0	0.0027427
	ADPG-4	0	0	0	0	0	0	0	0	0	0	0	0	0	0	0	0	0	0	0	0.0402663	0.0196834	0.0641261	0.104507	0.108276	0.534455	0.182177	0.0936566	0.00744458	0.0155899	0.0187968	0.240477	0.0531156	0.0347565	0.0124618	0.0164971	0.043464	0.109764	0.0102455	0.0171093	0.000391197	0.0160146	0.0156171	0.0178412	0.00389522	0.0181761
	ADPG-5	0	0	0	0	0	0	0	0	0	0	0	0	0	0	0	0	0	0	0	0	0.0312924	0.0413875	0.0500498	0.0443076	0.274672	0.216937	0.0996206	0.035814	0.0694501	0.0767037	0.796873	0.111337	0.0657413	0.0742451	0.0803724	0.104372	0.195432	0.0703684	0.0724331	0.0222556	0.0477776	0.143893	0.0979391	0.156073	0.0646853
	ADPG-6	0	0	0	0	0	0	0	0	0	0	0	0	0	0	0	0	0	0	0	0	0	0	0.138759	0.147899	0.484149	0.161448	0.112505	0.0976984	0.284438	0.357349	3.24695	0.448901	0.186894	0.3435	0.261705	0.652968	0.866451	0.181539	0.303155	0.18643	0.197396	1.1024	0.523022	1.01947	0.813784
	UDPG-0	81.8186	75.1441	116.086	53.1421	76.2666	90.5781	93.6475	77.8271	75.61	82.2354	72.6027	94.13	51.773	46.8724	68.8613	61.2863	62.4362	67.4334	26.1476	36.2769	31.0418	40.2165	12.1376	12.2558	10.2282	22.553	16.5913	8.41404	8.28638	27.3765	11.7121	15.4767	19.9908	7.89105	10.9726	11.4325	11.0888	11.2741	13.1576	14.1279	10.1098	14.5201	12.4524	17.9266	16.0741
	UDPG-0a	72.0239	74.0273	74.9008	53.1421	69.6747	69.3132	74.5959	76.5245	66.5283	67.2786	72.6027	72.4386	51.773	46.8724	68.0624	61.2863	61.0648	61.9671	12.3214	12.0518	24.9134	25.8602	0	0	10.2282	7.06222	0	7.92534	0	0	11.7121	7.60556	0	0	0	11.4325	11.0888	0	0	14.1279	10.1098	14.5201	12.4524	1.97984	16.0741
	UDPG-1	4.69404	2.69065	1.81717	0.0582771	7.04324	7.40472	2.12204	0.193494	10.1897	9.43938	3.81398	4.27939	11.0955	8.00171	8.31439	6.73665	13.0071	12.1893	19.581	17.0487	16.4158	20.6065	4.78215	3.26801	2.71008	5.28947	4.63286	0.903138	0.649465	1.19722	0.491404	1.36661	2.25222	0.561643	0.936448	0.754296	0.394131	1.08435	1.36774	0.766414	0.55248	0.577376	0.336376	0.393225	0.247747
	UDPG-2	0	0	0	0	0	0	0	0	0	0	0	0	1.70282	0	0.341143	0.498232	2.64607	2.56159	19.7502	18.3938	14.8911	16.0631	8.51451	6.33315	4.97284	7.6679	9.3557	0.765195	0.709825	1.24319	0.408284	0.97014	1.66291	0.753295	0.874911	0.554826	0.331307	0.605818	1.02084	0.346814	0.369743	0.270668	0.449524	0.402817	0.483884
	UDPG-3	0	0	0	0	0	0	0	0	0	0	0	0	0	0	0	0.221933	0	0	13.0456	14.5946	11.5043	9.17775	14.9668	11.7614	6.52357	11.9491	16.0409	2.70001	2.47683	3.38883	1.61897	2.49139	4.44764	2.54253	3.35851	1.72119	1.29194	2.97844	4.28917	1.00436	1.49391	0.920349	1.60402	1.53942	1.11006
	UDPG-4	0	0	0	0	0	0	0	0	0	0	0	0	0	0	0	0	0	0	8.93742	10.5444	5.93352	4.0966	22.0053	21.7128	10.0228	18.3171	26.0672	6.11065	7.23839	10.0451	4.18462	5.53674	10.5979	5.47984	6.87926	3.83944	3.28879	7.33662	11.0873	2.5488	2.91351	2.31885	3.60333	3.24251	2.50944
	UDPG-5	0	0	0	0	0	0	0	0	0	0	0	0	0	0	0	0	0	0	2.99115	3.87034	1.5448	0.730506	15.6002	18.6203	7.26135	13.579	21.7721	14.7291	18.381	18.2326	10.3077	13.6919	18.7349	15.1915	17.9071	8.98429	8.11078	19.6725	27.6081	6.88159	8.85831	7.70341	9.46477	10.7772	8.41837
	UDPG-6	0	0	0	0	0	0	0	0	0	0	0	0	0	0	0	0	0	0	0.0912187	0.214374	1.51503	0.183372	17.1594	26.9296	7.43694	12.8532	24.8876	43.5845	59.7815	74.6855	40.9989	45.0557	51.0634	71.4191	75.0876	44.1767	34.5488	82.4122	100.874	37.4287	35.1749	40.5215	38.6269	58.383	37.2471
	UDPG (L)	4.69404	2.69065	1.81717	0.0582771	7.04324	7.40472	2.12204	0.193494	10.1897	9.43938	3.81398	4.27939	12.7983	8.00171	8.65553	7.45682	15.6532	14.7509	64.3966	64.6662	51.8046	50.8578	83.0284	88.6252	38.9276	69.6557	102.756	68.7926	89.237	108.792	58.0099	69.1124	88.759	95.9479	105.044	60.0308	47.9657	114.09	146.247	48.9766	49.3629	52.3121	54.0849	74.7381	50.0167		76.718
	UDPGi	9.7947	1.11676	41.1851	0	6.59191	21.2648	19.0516	1.30264	9.08177	14.9569	0	21.6915	0	0	0.798882	0	1.37139	5.46635	13.8262	24.2251	6.12842	14.3563	18.448	24.1631	0	15.4908	42.6298	0.488702	20.8055	59.451	0	7.87111	32.0319	27.121	39.2984	0	0	48.646	82.6865	0	0	0	0	15.9468	0
	2PG-0	0.402423	0.286313	0.850201	0.809136	0.398075	0.518968	0.0655379	0.208151	0.0516803	0.251461	0.330033	0.100848	0.213475	0.174874	0.11457	0.0166141	0.306567	0.360331	0.142037	0.042449	0.112464	0.0506788	0.0751287	0.0256317	0.0948091	0.128986	0.0450445	0	0.0420306	0.0117519	0.0272088	0	0.0380365	0.0102804	0	0	0.00259345	0.030792	0	0	0	0.0211046	0.0167238	0.0370304	0.0368245
	2PG-1	0	0	0	0	0	0.00289146	0.0252105	0.0265968	0	0.0341101	0	0	0.0705437	0.0954399	0.0219535	0	0.0438122	0.0309792	0.0424565	0.0436349	0.209973	0.164054	0.0348146	0.0129019	0.0981329	0.179916	0.0764453	0.00539925	0.0633144	0.0877883	0	0.0707667	0.0488683	0.0804224	0	0	0.0402942	0.0155004	0.0282948	0	0.00214624	0.0349286	0.0131266	0.021711	0.0203407
	2PG-2	0	0	0	0	0	0.00539693	0	0	0	0.0120716	0	0	0	0	0	0	0	0.0204402	0.0781801	0.0869979	0.148696	0.0407616	0.336394	0.143828	0.347166	0.353142	0.164521	0.325637	0.606646	0.136594	0.192253	0.393441	0.771137	1.12373	0.694885	0.124954	0.166873	0.715334	0.434655	0.0760733	0.12727	0.565328	0.262052	0.473715	0.418413
	Glycine-0	118.345	101.528	94.5133	112.962	91.3249	82.4288	73.5667	96.1789	75.2739	67.7765	145.619	139.004	71.1172	60.6257	79.3086	79.5445	170.418	156.111	79.1517	90.0461	130.326	96.117	53.0863	49.1426	68.0069	86.682	369.322	46.8621	38.686	24.739	28.028	32.2549	43.7824	54.0234	35.218	21.0725	22.4345	37.7975	38.151	21.2607	24.3424	21.9084	21.507	23.6294	27.2111
	Glycine-0a	83.7213	83.7213	82.1098	83.7213	83.7213	81.8965	73.5667	83.7213	75.2739	67.7765	83.7213	83.7213	71.1172	60.6257	79.3086	79.5445	83.6751	82.994	70.0737	61.9499	56.9852	71.3505	41.2729	38.4901	33.6895	11.3915	0	1.34581	0	24.739	9.41866	0	0	0	0	21.0725	18.1109	0	0	21.2607	21.11	9.34026	21.507	8.51573	0
	Glycine-1	0	0	1.61142	0	0	1.82478	0	0	0.126349	0	0	0	2.55306	0.622107	0.307489	0	0.0461331	0.727239	13.6475	21.7714	26.7361	12.3708	42.4484	45.2311	50.0317	72.3298	103.726	82.3755	94.0594	52.0458	74.3026	93.3167	107.593	156.564	101.554	62.1322	65.6104	98.2278	108.233	57.4579	62.6113	74.381	57.0834	75.2055	84.2302
	Glycine (L)	0	0	1.61142	0	0	1.82478	0	0	0.126349	0	0	0	2.55306	0.622107	0.307489	0	0.0461331	0.727239	13.6475	21.7714	26.7361	12.3708	42.4484	45.2311	50.0317	72.3298	103.726	82.3755	94.0594	52.0458	74.3026	93.3167	107.593	156.564	101.554	62.1322	65.6104	98.2278	108.233	57.4579	62.6113	74.381	57.0834	75.2055	84.2302		83.7213
	Glycinei	34.6241	17.8065	12.4034	29.2407	7.60364	0.532279	0	12.4576	0	0	61.8982	55.2824	0	0	0	0	86.7424	73.117	9.07792	28.0962	73.3406	24.7665	11.8134	10.6525	34.3174	75.2905	389.327	45.5163	49.0241	0	18.6094	41.8504	67.6544	126.866	53.0504	0	4.3236	52.3041	62.6624	0	3.23241	12.5681	0	15.1136	27.72
	Serine-0	244.786	281.842	238.133	198.707	259.269	239.174	234.927	205.201	245.687	215.611	363.714	365.723	237.656	208.539	173.888	187.683	481.054	488.833	336.715	321.685	348.1	280.527	190.485	134.033	124.475	182.687	186.371	61.8557	45.5439	31.8489	27.5551	51.128	66.1653	49.8085	45.5468	30.8399	22.1118	43.9306	61.9955	40.5629	35.8322	24.3053	22.7764	29.845	37.7961
	Serine-0a	191.034	191.278	194.291	194.128	189.486	192.788	194.291	194.291	189.632	191.048	194.291	194.277	192.774	194.053	173.888	187.683	194.291	194.291	159.934	157.107	169.561	180.164	67.9171	80.5844	111.752	57.9683	17.3741	0	0	31.8489	27.5551	3.89204	0	0	14.5131	30.8399	22.1118	0	0	0	14.8835	24.3053	22.7764	0	0
	Serine-1	3.25661	3.01333	0	0	4.80484	1.50321	0	0	4.65864	3.24326	0	0.0136824	1.51647	0.238243	0	1.68369	0	0	28.4425	29.3975	16.8716	10.4365	53.5295	39.375	32.1327	55.6922	66.6184	36.6196	32.6654	16.4238	18.602	30.1645	46.4972	24.5177	25.3969	20.1576	17.4239	31.4043	47.3469	25.6173	24.4978	20.222	15.4464	23.9679	36.0865
	Serine-2	0	0	0	0.162588	0	0	0	0	0	0	0	0	0	0	0	0.0922252	0	0	5.91451	7.78696	7.85843	3.69081	72.8444	74.3315	50.4061	80.6305	110.298	178.657	176.576	102.905	119.858	160.234	209.996	170.07	154.381	136.283	116.9	195.386	269.61	179.269	154.91	143.44	105.001	178.998	251.706
	Serine (L)	3.25661	3.01333	0	0.162588	4.80484	1.50321	0	0	4.65864	3.24326	0	0.0136824	1.51647	0.238243	0	1.77591	0	0	34.357	37.1844	24.73	14.1273	126.374	113.707	82.5387	136.323	176.917	215.276	209.242	119.329	138.46	190.399	256.494	194.587	179.778	156.44	134.324	226.791	316.957	204.886	179.407	163.662	120.447	202.965	287.793		194.291
	Serinei	53.7521	90.5646	43.8417	4.57873	69.7829	46.3861	40.6361	10.9104	56.0548	24.5634	169.423	171.445	44.8814	14.4862	0	0	286.763	294.542	176.781	164.578	178.539	100.363	122.568	53.4489	12.7229	124.719	168.997	82.841	60.4946	0	0	47.2359	128.368	50.105	31.0337	0	0	76.4302	184.661	51.1579	20.9487	0	0	38.5196	131.298
	Glycerate-0	1698.33	1322.32	763.215	897.271	410.57	481.774	358.847	807.009	848.285	1099.64	1463.98	1444.81	851.446	1137.22	1385.24	874.3	1364.82	1056.45	541.447	305.271	1638.33	1468.87	853.32	600.007	531.402	725.586	1161.02	436.463	374.862	1098.4	155.661	748.83	845.59	1044.59	627.266	524.536	272.668	872.291	993.807	388.746	268.446	157.378	119.321	165.857	217.875
	Glycerate-1	66.1848	55.7228	23.155	28.2914	13.3711	17.3727	10.0354	24.8184	39.4909	53.0971	51.8141	49.9618	29.7365	37.396	44.2583	27.2585	45.9927	32.2461	29.8771	16.264	70.1438	55.3302	63.1752	55.3012	97.894	98.7618	90.4595	71.6097	64.721	237.425	77.4435	246.087	257.757	111.695	84.8919	188.778	100.507	217.816	275.318	142.486	128.034	120.485	64.0184	123.044	153.633
	Glycerate-2	31.1225	23.5404	11.8526	15.5496	7.0685	6.18109	5.99009	12.7696	15.8552	18.1241	27.1077	26.182	14.4218	22.018	23.8594	16.0978	23.3434	19.9579	10.132	6.53055	29.0727	25.8198	28.2849	30.2436	43.9231	47.5276	46.8864	128.473	152.409	503.102	248.48	664.896	481.066	241.8	176.623	622.135	358.696	629.395	686.592	468.356	425.758	651.064	274.213	645.392	667.137
	Valine-0	57.1633	60.1957	66.0282	43.167	80.0238	68.3147	65.7466	54.6569	93.9021	109.3	116.444	102.429	48.2774	47.3575	87.0698	46.8287	92.5317	132.306	76.184	126.075	95.1137	91.4495	95.3929	112.683	62.2597	89.6089	93.9108	87.5495	73.8217	42.938	51.1474	90.0996	100.824	66.9463	70.2177	48.3827	52.341	58.5563	90.25	50.1461	68.4888	42.0442	45.0213	61.9426	65.7149
	Valine-1	0	0	0	0	0	0	0	0	0	0	0	0	0.0259404	0	0	0	0	0	0.0986835	0	0	0	0	0	0	0	0	0	0	0	0	0	0	0	0	0.129449	0	0.0318797	0	0	0.0227138	0	0.0262125	0	0
	Valine-2	0.78714	0.503345	0.797446	0.591472	0.725301	0.905823	0.66076	0.598846	1.19618	0.979649	1.40241	1.00291	0.589557	0.558822	0.942503	0.504191	0.813307	1.2785	0.838355	4.83552	0.85874	1.01475	0.613505	1.26368	0.462757	0.866353	1.00678	0.961436	0.856922	1.25794	0.668036	0.945034	1.05014	0	1.01318	0.777841	0.894347	1.09168	1.29264	0.682545	0.843325	0.634621	0.75368	0.658067	1.01069
	Threonine-0	58.2825	66.5575	54.3376	43.1812	82.3005	75.094	50.2906	49.1022	93.0952	93.8889	97.7281	74.6982	90.4628	63.7638	104.512	44.9588	82.5564	97.7651	102.773	121.092	70.431	80.9528	139.214	90.0553	51.0486	83.9919	87.065	88.7677	74.2156	82.0174	50.2305	88.4548	109.095	79.9609	75.1257	56.2813	52.0873	68.8138	94.7529	64.5144	58.3382	32.5968	37.2064	53.0362	56.1351
	Threonine-1	0.494753	0.514468	1.00725	0.704806	0.867794	0.520317	0.246018	0.948683	1.28581	0.811683	0.625615	0.585642	0.562683	0.704641	1.05858	0.493771	0.592179	0.778344	1.31014	1.19531	1.39526	0.587331	3.94494	1.46465	0.767657	0.728001	0.779619	2.29447	2.23968	3.37387	1.06637	0.918846	1.57067	2.20884	1.42073	1.49245	1.68772	2.44761	2.78538	2.7198	1.22562	0.51313	1.1843	1.27274	1.23622
	Threonine-2	1.46588	1.4854	1.53045	0.688854	1.85618	1.37179	0.655539	1.2199	1.52705	1.85364	1.95673	1.60561	1.78155	1.03873	2.11288	0.915927	1.49979	1.7295	1.92864	2.06326	1.46761	1.73446	3.19336	2.07613	0.93384	1.61726	1.58935	3.52359	3.12039	4.25578	1.81976	2.07626	3.07524	6.17385	3.81397	2.78294	2.37748	5.25278	5.0936	7.84658	2.90223	1.29814	2.3862	2.0722	2.19733
	Glutamate-0	1741.07	1470.55	1403.33	794.844	1693.01	1553.49	814.81	891.554	1679.4	1500.52	1598.02	1569.95	1694.14	1627.55	1071.17	848.952	1366.14	1192.29	1786.77	1530.34	1380	1329.85	1674.44	1869.3	834.275	1450.18	1963.61	1359.41	1588.73	1259.26	610.825	808.73	1478.05	1538.55	1447.04	577.569	562.481	1294.55	1891.78	739.485	610.821	194.787	179.348	573.294	320.31
	Glutamate-1	35.3567	26.9629	18.5016	15.54	46.7205	57.3334	16.3234	20.3486	41.2845	65.4532	41.4419	43.8577	24.8914	30.7909	20.0462	18.6527	38.3835	24.7549	61.1405	39.606	35.0599	52.3678	72.0974	74.2074	49.2685	83.084	91.4531	93.0728	93.6229	68.6359	53.8972	96.5306	123.608	85.3625	95.5004	45.5269	43.7227	68.0717	117.172	56.6353	64.8379	20.6778	22.898	66.8229	25.6895
	Glutamate-2	0	0	0	0	0	0	0	0	0	0	0	0	0	0	0.210158	0	0	0	0	0	0	1.51125	2.89469	7.92916	4.3429	11.7033	8.24294	26.07	23.0259	22.3963	37.1449	36.1596	49.8817	19.7484	27.8994	13.1742	35.8377	32.5487	52.9981	50.1307	62.9737	25.6756	32.4497	65.6356	53.3688
	Glutamate-3	0	0	0	0	0	0	0	0	0	0	0	0	0	0	0	0	0	0	0	0	0	0	5.22276	9.53158	5.78504	16.1528	12.7838	50.9	61.9455	53.6777	70.8709	78.7669	79.1234	67.7462	80.6088	68.6866	69.9291	82.5856	134.839	221.184	265.147	124.086	152.559	262.947	188.576
	Glutamate-4	0	0	0	0	0	0	0	0	0	0	0	0	0	0	0	0	0	0	0	0	0	0	0.970284	1.11194	1.4901	1.7682	2.29333	14.985	18.6535	15.6661	21.5138	31.8322	36.8722	22.0598	25.5004	22.4307	20.243	36.989	64.2605	58.7944	60.6411	39.47	48.3118	88.313	102.682
	Glutamate-5	0	0	0	0	0	0	0	0	0	0	0	0	0	0	0	0	0	0	0	0	0	0	0.298219	0.873556	0	2.01668	1.57678	30.1858	41.8628	51.1923	58.7248	71.0938	63.6187	76.7985	77.9891	63.9956	61.4248	104.515	168.408	263.358	195.245	143.496	146.465	290.391	253.915
	Fumarate-0	4.98609	3.68749	3.43809	2.67241	6.1014	5.18546	2.10994	2.38418	5.95956	3.18187	4.21594	2.54708	5.13726	5.78028	3.99143	1.69019	3.13315	2.61052	6.05018	4.39228	2.90614	2.55139	2.76298	2.23448	1.43594	2.33677	3.24431	3.54517	3.3289	2.57443	1.0838	2.75864	2.85836	3.686	5.15205	2.62055	1.46518	3.01296	3.09938	2.17555	1.59518	1.06611	0.985477	0.848773	1.34942
	Fumarate-0a	1.39947	1.47662	1.47662	1.42703	1.24887	1.16741	1.22214	1.23345	0.912947	0.821431	0.824069	0.946001	0.448889	0.620086	0.635751	1.05777	0.261075	0.799894	0	0.398781	0.42281	0	0	0.617197	0.139246	0.091615	0	0	0.0845586	0	0.390555	0	0.0617301	0.704237	0.764151	0.0793709	0.0473376	0.0825313	0	0	0.297723	0	0	0.610561	0.0715393
	Fumarate-1	0.0771462	0	0	0.0495891	0.178594	0.309207	0.180585	0.243167	0.563671	0.655186	0.652548	0.530616	0.951412	0.852936	0.840866	0.418851	0.992552	0.676724	1.4239	0.836696	0.905939	1.15122	0.471701	0.156543	0.348843	0.482705	0.541944	0.163933	0.111244	0.0840117	0.12196	0.370603	0.167267	0.130123	0.145234	0.0873887	0.233261	0.106048	0.171263	0.083318	0.138913	0.257803	0.182024	0	0.0969962
	Fumarate-2	0	0	0	0	0.0491519	0	0.0738923	0	0	0	0	0	0.0763162	0.00359562	0	0	0.0567247	0	0.347144	0.24114	0.147869	0.330703	0.531132	0.185912	0.420331	0.678216	0.861653	0.170347	0.0204171	0.292786	0	0.126646	0.146544	0.0349818	0	0	0.0459842	0.0271584	0.0628999	0	0	0.106065	0.144524	0	0
	Fumarate-3	0	0	0	0	0	0	0	0	0	0	0	0	0	0	0	0	0.166266	0	0.104757	0	0	0	0.259378	0.197626	0.223942	0.224081	0.493717	0.237498	0.20962	0.268992	0	0.2419	0	0.186777	0	0	0	0	0.286066	0	0	0.401437	0.286624	0	0
	Fumarate-4	0	0	0	0	0	0	0	0	0	0	0	0	0	0	0	0	0	0	0	0	0	0	0.442554	0.319339	0.344257	0	0.680745	1.15901	1.05078	1.67196	0.964102	0.894953	1.10108	0.420498	0.567232	1.30986	1.15004	1.26088	1.2793	1.57474	1.03998	1.3174	1.21299	0.866056	1.30808
	Fumarate (L)	0.0771462	0	0	0.0495891	0.227746	0.309207	0.254477	0.243167	0.563671	0.655186	0.652548	0.530616	1.02773	0.856532	0.840866	0.418851	1.21554	0.676724	1.8758	1.07784	1.05381	1.48192	1.70477	0.85942	1.33737	1.385	2.57806	1.73079	1.39206	2.31775	1.08606	1.6341	1.41489	0.77238	0.712466	1.39725	1.42928	1.39409	1.79953	1.65806	1.17889	2.0827	1.82616	0.866056	1.40508		1.47662
	Fumaratei	3.58661	2.21087	1.96147	1.24538	4.85253	4.01805	0.887804	1.15073	5.04662	2.36044	3.39187	1.60108	4.68837	5.16019	3.35568	0.632427	2.87208	1.81063	6.44937	3.9935	2.48333	2.55669	2.99113	1.61728	1.2967	2.24515	4.34575	3.79934	3.24434	3.41556	0.69325	2.91612	2.79663	2.98177	4.3879	2.54118	1.41784	2.93043	3.4223	2.35699	1.29745	1.67219	1.33502	0.238211	1.27788
	Succinate-0	39.8631	35.0136	59.1688	46.8616	52.821	50.6193	70.4918	50.7902	57.8836	39.2936	45.6292	86.3673	34.3114	21.6058	43.0489	55.8638	53.4851	60.4211	43.6069	41.6409	44.6031	58.1541	31.0332	30.8145	21.9675	43.3861	47.7879	34.3185	43.3418	40.9	20.3737	71.8858	56.2242	41.4474	50.1805	15.3328	26.1204	28.8268	41.3003	20.0204	17.9734	15.842	7.75225	30.5828	9.10515
	Succinate-1	1.71991	0	0	1.23756	0.290744	0.310547	0	0	2.75612	0	1.02194	0	0	0	0	0.346935	0	1.74074	3.42116	0	2.25247	0	1.04621	1.37394	1.90362	0	3.21675	1.34968	1.25769	2.04711	1.11496	4.59679	2.69878	1.86499	1.79613	0.793353	1.38469	1.32862	2.64299	0.828528	1.22947	1.05473	0.918969	1.89351	0.74258
	Succinate-2	0	0	0	0	0	0	0	0	0.249879	0	0	0	0	0	0	0	0	0	0	0	0	0	0	0.648091	0	0	1.18309	2.20189	2.76233	5.12724	2.86142	6.45827	4.715	3.04469	3.57022	2.57098	3.73628	3.53678	6.70216	4.52539	5.11244	7.36755	4.57243	6.58954	4.05826
	Succinate-3	0	0	0	0	0	0	0	0	0	0	0	0	0	0	0	0	0	0	0	0	0	0	0	0	0	0	0	1.03209	1.45166	2.55754	1.43134	2.91369	2.05681	1.28309	1.73383	1.20234	1.83529	1.74499	3.15607	1.76768	2.02269	2.66183	1.77012	3.12568	1.81751
	Succinate-4	0	0	0	0	0	0	0	0	0	0	0	0	0	0	0	0	0	0	0	0	0	0	0	0	0	0	0	1.59492	2.37171	4.49083	2.09455	4.91532	3.14398	3.14019	2.98115	2.88608	4.19766	4.17476	5.7499	6.46811	4.96424	8.14288	4.46303	8.76204	5.32474
	2OG-0	1145.47	1314.97	818.81	797.569	931.489	1017.86	578.588	868.507	958.514	1385.07	1115.45	1050.88	882.442	541.564	910.957	1157.55	1615.73	753.749	622.088	590.947	760.769	951.641	428.093	814.552	421.233	853.213	1039.07	604.491	869.593	917.768	388.098	592.517	1307.63	730.441	983.679	329.002	374.317	861.041	1661.5	355.6	349.095	170.739	149.428	362.502	229.481
	2OG-1	35.4159	24.797	16.2576	16.9489	19.64	34.4444	3.48774	14.9456	28.8257	68.75	28.6689	18.735	20.8845	13.952	0	23.1509	34.2323	17.9327	25.4061	13.5268	22.7686	51.0154	19.7168	39.7277	22.0541	53.5246	61.9194	39.0156	48.8183	60.5501	28.936	58.9901	98.2615	48.2341	52.9739	16.689	16.4581	54.0221	124.412	30.6547	45.1484	12.0703	15.3996	46.9564	38.61
	2OG-2	0	0	0	0	0	0	0	0	0	0	0	0	0	0	0	0	0	0	0	0.115968	0	0	0	3.2483	0	3.06456	2.66581	14.0179	17.0276	7.7004	9.43149	20.7365	30.1069	15.4287	20.4551	4.81618	10.9173	13.873	45.918	26.5533	33.5081	28.6586	27.0109	36.5379	22.3163
	2OG-3	0	0	0	0	0	0	0	0	0	0	0	0	0	0	0	0	0	0	0	0	0	0	0	3.54246	0	5.35154	7.01804	19.7736	33.27	52.3647	19.9178	49.0388	61.777	36.4444	48.0448	23.3902	17.8938	50.3453	132.69	101.979	161.317	110.387	141.607	186.048	157.245
	2OG-4	0	0	0	0	0	0	0	0	0	0	0	0	0	0	0	0	0	0	0	0	0	0	0	1.46085	0	2.02545	3.4335	7.64578	11.5395	15.598	14.0649	24.2541	31.8655	11.885	16.6057	9.73483	2.08921	22.3455	60.7158	26.6594	38.5339	37.0842	31.2043	59.0019	82.2286
	2OG-5	0	0	0	0	0	0	0	0	0	0	0	0	0	0	0	0	0	0	0	0	0	0	0	0.219006	0	0.579157	0.535574	12.196	19.3419	30.9114	22.871	50.0439	55.6076	40.2478	55.1838	30.5403	32.088	67.3749	154.204	130.208	127.33	110.244	122.855	207.083	189.017
	Glucose-0	985.757	2545.2	5457.11	3150.72	3089.04	5135.62	7029.75	4967.74	1774.16	3799.77	3185.2	5693.13	1165.21	287.59	5415.56	5744.76	2634.76	4050.65	1333.63	1379.48	2636.96	4747.96	1249.37	992.853	5874.69	4067.68	1544.99	2992.69	1964.28	7461.62	6589.27	5317.24	2064.19	1851.95	1191.71	7516.44	6246.07	2675.66	2046.63	2568.22	1324.15	5775.82	6931.04	7149.16	5975.3
	Glucose-1	62.1319	150.389	280.362	168.267	162.237	269.397	363.994	260.33	95.6969	205.223	196.867	326.062	70.685	16.5932	285.407	309.372	165.056	241.859	72.2682	73.6936	156.221	284.983	74.4347	57.2137	310.957	247.596	99.9482	174.313	116.12	421.669	356.594	326.025	135.416	122.243	78.6665	416.128	347.936	173.259	145.253	203.017	125.635	370.67	407.165	426.49	368.421
	Glucose-2	0.813671	3.19952	5.98277	3.86154	2.46691	5.84778	14.3379	6.90953	0.812026	3.54622	5.4899	8.22603	1.35742	0	7.5346	9.87127	4.52126	6.60992	0.60642	1.39259	4.00533	6.9709	2.34149	3.1196	10.2401	8.0477	3.97717	17.8668	19.6296	25.0741	22.1514	26.7958	14.9676	35.8988	23.3898	30.519	28.84	35.2152	32.7048	82.9159	71.8062	115.773	86.0105	94.9157	104.276
	Fructose-0	154.939	204.024	2372.31	418.128	392.167	638.439	3586.91	898.561	309.849	503.908	211.541	456.435	322.823	125.557	530.078	1356.49	232.22	333.696	194.056	283.863	272.062	294.778	144.972	188.957	2245.44	223.242	188.119	394.304	263.841	1405.49	2760.01	338.097	154.195	282.075	173.272	1452.88	2506.76	140.345	144.835	719.684	393.263	1548.43	2589.88	2940.38	1969.36
	Fructose-1	3.26309	2.6879	15.6368	0	0	1.53329	41.8458	1.32323	3.10339	0.774762	1.36371	5.07992	3.75508	4.65815	0.480689	6.24696	3.48905	3.39626	5.35998	0	3.48685	1.2201	8.02503	2.06136	17.8442	6.45039	1.95707	4.97518	2.15026	12.4982	32.738	4.75278	3.04631	9.2682	3.86786	13.0424	27.9762	3.99018	4.32851	11.5003	6.30725	17.252	28.8707	31.3169	20.7687
	Fructose-2	1.08408	0.862136	5.00559	0	0	0	25.4342	0	0	0	2.00223	0	1.13111	0.893487	0.721748	0	0.961072	0.4249	3.53454	0.419397	1.25398	0	3.86975	0.905169	8.61722	0.622734	1.16316	1.61432	2.03609	2.52068	17.8342	2.59761	0.610392	5.45678	2.80578	2.63266	13.3641	3.53228	2.96983	5.9591	9.11021	11.1738	19.2088	21.6428	9.2205
	Fructose-3	0	2.32722	1.27371	1.27156	0.247733	3.36569	0	0	1.48245	1.70522	1.26736	2.04422	2.1769	0.723074	3.48705	0	2.15321	1.05975	1.53584	2.306	2.0159	0.640589	1.80274	2.73824	1.58487	3.40365	0.610813	9.18912	8.59826	12.2627	9.89463	9.50075	5.79744	18.3081	11.3131	13.3912	12.165	14.6034	11.5943	41.567	31.6048	65.1416	58.0968	61.3078	49.7815
	Raffinose-0	796.441	955.657	1802.79	969.463	498.788	600.72	1672.1	899.486	636.426	818.165	836.126	1053.71	304.881	211.675	946.824	1205.91	1455.58	1140.63	559.132	530.78	763.764	839.766	604.279	515.995	1149.48	754.665	575.482	594.783	619.105	1023.03	1575.64	830.298	915.954	275.707	270.824	823.012	1569.62	598.048	863.569	116.368	157.07	400.32	506.313	1152.15	1176.81
	Raffinose-1	63.4403	78.7661	82.2292	45.3666	29.2186	49.7989	70.8483	31.9503	51.901	77.5082	83.118	70.2289	13.3529	11.3409	42.1718	55.6222	115.545	95.6826	53.8195	47.8464	52.7213	67.8824	60.5622	53.3121	48.9276	65.1024	50.1949	51.8552	69.6433	51.2011	78.2208	69.4403	81.8853	29.3517	26.6298	45.0977	88.4357	54.529	77.0825	8.37276	8.24796	16.6835	23.9718	42.1234	49.3101
	Raffinose-2	12.5669	14.5139	26.4327	12.4629	4.58526	7.64248	28.1694	10.651	10.1129	9.76531	10.1025	18.4878	1.83259	0.78215	10.7192	10.2302	26.6478	18.718	15.5386	8.00912	17.5595	12.1485	9.80364	11.3932	13.943	13.0784	8.02975	13.788	19.3355	16.0151	29.4517	14.8796	17.5226	7.42253	10.6934	15.9796	28.7651	15.9588	18.4747	2.5036	5.13449	8.35161	14.1029	24.1678	27.4458
	Raffinose-3	2.38235	8.38249	2.95215	1.61313	2.32268	1.47959	3.85871	4.57183	3.09661	1.56201	3.56031	2.54615	1.77804	1.84445	4.78042	4.2352	3.53945	2.24807	2.41397	1.4229	3.48842	3.59537	3.79299	5.26477	7.12381	3.7624	3.32337	14.0825	9.23717	6.63847	8.92997	5.44721	6.63361	9.74679	8.48372	8.54345	14.3612	8.17841	15.0992	5.79755	9.36697	12.106	18.1771	26.943	33.1657
	Raffinose-4	2.05984	1.51378	4.20967	3.99457	1.62335	1.86911	2.3972	2.95755	2.77869	2.15786	2.35634	2.91283	1.04296	0.41331	0.753614	3.3517	5.67358	3.78291	2.57494	2.65616	2.62563	2.58927	2.99085	3.11714	3.55054	3.38791	2.13827	13.805	15.7872	7.6966	10.4203	7.77726	8.30019	13.5524	12.6194	11.75	20.2507	11.0362	12.3625	11.8301	18.2934	28.8744	36.7202	53.7361	67.8746
	Raffinose-5	0	0.496038	1.62062	0.476928	0.0498756	1.5093	2.30111	0.495042	0.838839	0.849907	0.581076	0.91649	0.169259	0.143971	0.569368	0.970994	1.14088	1.27009	1.03388	0.302135	1.01934	0.449389	0.298306	1.9401	0	1.56911	0.315618	13.7508	16.5729	5.7997	8.49077	6.05098	6.83442	17.4415	17.5251	15.7642	17.7265	11.4164	13.0862	23.3412	38.6344	71.5481	78.9544	114.178	139.392
	Raffinose-6	0	0	0	0	0	0	0	0	0	0	0	0	0	0	0	0	0	0	0	0	0	0	0	0	0	0	0	0	0	0	0	0	0	0	0	0	0	0	0	0	0	0	0	0	0
	myoinositol-0	1326.4	1402.57	1370.21	1033.64	1179.11	1190.82	1184.57	1116.24	1168.47	1268.82	1281.43	1189.97	1107.97	863.104	1319.34	1060.18	1267.55	1308.92	912.827	1106.26	1252.97	1244.24	1291.85	1184.41	1055.85	1258.23	1257.99	1123.85	1148.12	1138.21	1136.41	1257.37	1270.12	1075.41	960.947	1017.12	1041.69	1218.31	1324.05	996.843	1004.16	834.652	786.791	1201.17	1177.35
	myoinositol-1	24.6246	30.091	25.4564	17.098	16.258	15.8255	21.659	19.9378	18.7376	22.3216	31.376	26.2471	23.4242	18.2437	18.0148	18.0788	30.4492	28.4374	16.8669	15.3154	26.6837	25.4341	28.125	20.2013	17.7533	24.0046	22.6124	23.9262	17.3183	23.6213	20.9371	23.8102	27.9044	15.8026	18.2204	18.9867	19.8199	28.9653	27.6836	26.5725	23.2587	18.8592	16.0181	25.2196	25.0639
	myoinositol-2	11.1751	10.7157	11.367	8.2321	7.96629	9.68191	10.2676	10.5349	9.0064	11.1396	13.9455	12.3622	8.98797	3.78567	10.3048	9.4433	12.295	13.4499	8.24105	9.09485	12.3679	11.1824	9.45516	10.8886	8.20481	9.92469	12.0228	11.2991	13.1094	8.90162	12.004	11.1667	13.8172	11.5431	11.4592	11.4421	11.5939	14.6564	15.7223	16.309	17.7774	11.1491	13.407	21.0941	22.1768
	myoinositol-3	1.46039	1.36287	0.991211	0.923406	1.07291	2.31727	1.34918	0.271132	0.964981	1.46643	1.77359	3.11549	2.73841	2.35668	1.62429	0.948632	0.368202	1.27303	1.40938	1.96936	1.24696	0.71831	2.23394	1.5626	1.50563	0.414629	1.78777	6.58406	9.29001	6.06199	5.55007	4.68829	6.42922	17.3507	13.8372	11.4922	9.76109	10.5304	11.4676	30.6852	37.4749	30.619	30.1249	44.0237	50.2745

## Sheet: 4-isotopomer abundance LL
Supplemental Data. Medeiros et al. (2022) 13CO2 Labelling kinetics in maize reveal impaired efficiency of C4 photosynthesis under low irradiance.
	Supplemental Dataset S4. Relative isotopomer abundance (%) in LL. Relative isotopomer abundance is the proportion of the total pool that is present as the unlabelled form or a given isotopomer, and is calculated from the amount of each isotopomer and their summed amount for each metabolite (Supplemental Dataset S3). The number associated to a metabolite represents the number of 13C atoms incorpor…
	Compounds	Kinetic (s)
		0	0	0	0	10	10	10	10	30	30	30	30	60	60	60	60	60	60	180	180	180	180	600	600	600	600	600	2400	2400	2400	2400	2400	2400	3600	3600	3600	3600	3600	3600	7200	7200	14400	14400	14400	14400
	Malate-0	98.7222	98.2611	98.8918	99.2513	93.8162	92.6035	89.8226	94.1885	88.0049	84.7323	88.2305	85.6542	81.7541	87.8462	79.8487	81.712	85.7396	82.0775	71.934	71.0497	79.4793	77.8527	70.6678	77.6526	62.6081	77.2522	76.8515	72.6504	67.2813	55.5715	46.5146	74.859	79.5517	85.546	85.1272	64.8956	62.0929	76.8304	73.3751	70.7916	68.394	60.3667	56.7933	48.3687	66.9015
	Malate-1	1.2778	1.73894	1.10823	0.748722	6.18384	7.339	10.1774	5.81151	11.719	14.7162	11.4745	13.9739	17.5282	11.5631	19.1083	16.66	13.0863	16.3914	18.8053	17.0779	12.5194	14.8028	8.05828	4.62208	8.71463	4.7041	5.16304	2.78421	3.17244	3.31873	3.64779	3.9209	2.10206	2.8132	2.60242	2.53441	3.05052	2.22497	2.65754	1.76024	1.94951	1.8394	2.20779	3.12215	1.26345
	Malate-2	0	0	0	0	0	0.0574906	0	0	0.276112	0.551568	0.295041	0.371848	0.655416	0.590747	0.884654	1.55469	1.08258	1.43637	7.01372	8.04916	5.88554	5.70255	9.45731	6.55735	13.7061	7.97223	7.24687	2.59301	3.04519	4.82826	4.3716	2.86694	2.41124	1.35071	1.42496	2.22981	2.8888	1.7871	2.20299	1.41202	1.90223	2.02135	2.90974	2.3798	1.61435
	Malate-3	0	0	0	0	0	0	0	0	0	0	0	0	0.0623033	0	0.13857	0.0733078	0.0571044	0.0819613	1.50481	2.55175	1.25555	1.08927	4.74665	3.80566	6.65182	3.9905	4.0258	4.63792	5.41522	5.00095	6.05501	3.93702	3.40047	1.83023	1.91518	3.85612	4.04181	3.74763	4.4648	3.03448	3.84018	4.25503	5.78535	5.87176	3.54449
	Malate-4	0	0	0	0	0	0	0	0	0	0	0	0	0	0	0.0198207	0	0.0343689	0.012769	0.742166	1.27152	0.860257	0.552708	7.07001	7.3623	8.31937	6.08096	6.7128	17.3344	21.0859	31.2806	39.411	14.4162	12.5345	8.4598	8.93027	26.4841	27.926	15.4099	17.2996	23.0017	23.9141	31.5176	32.3038	40.2576	26.6762
	Malate-0a	95.1099	94.9175	96.9966	98.1228	77.8828	80.5123	85.4215	80.1519	36.7289	64.6397	59.2194	51.4703	0	30.7631	21.8664	33.4914	62.7791	51.2306	0	38.4851	26.3996	35.2726	15.8106	0	47.6889	37.3997	0	0	5.50012	0	23.4742	10.3731	17.5386	56.1728	37.4167	4.27107	0	1.12106	0	0	16.7688	12.2897	5.51044	0	0
	Malate-1a	4.89013	5.0825	3.00337	1.8772	22.1172	19.3363	14.5785	19.8481	61.8147	34.0829	39.7583	47.2718	96.0664	65.8715	74.0894	60.588	34.1565	44.603	67.0039	36.2879	44.9025	43.2624	23.1289	20.6829	12.1917	12.9454	22.304	10.1801	9.1628	7.46983	5.21917	13.9779	8.47692	8.53018	10.9507	6.91126	8.04736	9.49532	9.98139	6.02649	5.13382	4.07066	4.82826	6.04701	3.81725
	Malate-2a	0	0	0	0	0	0.151472	0	0	1.45642	1.27744	1.0223	1.25791	3.59213	3.36532	3.43011	5.65396	2.82563	3.90856	24.9901	17.1032	21.1093	16.6662	27.1444	29.3428	19.1747	21.939	31.306	9.48098	8.79525	10.8675	6.25479	10.2205	9.72376	4.09563	5.9961	6.08063	7.62074	7.62668	8.27416	4.83428	5.00933	4.47334	6.36337	4.60923	4.87741
	Malate-3a	0	0	0	0	0	0	0	0	0	0	0	0	0.341465	0	0.537286	0.2666	0.149048	0.223028	5.36168	5.42208	4.50319	3.18348	13.6238	17.0296	9.30588	10.9816	17.3912	16.9579	15.6405	11.2562	8.66338	14.0353	13.713	5.54961	8.05888	10.5155	10.6624	15.9935	16.7692	10.3891	10.1127	9.41657	12.6521	11.3725	10.7089
	Malate-4a	0	0	0	0	0	0	0	0	0	0	0	0	0	0	0.0768518	0	0.089706	0.0347461	2.64436	2.70178	3.08543	1.61533	20.2923	32.9448	11.6388	16.7344	28.9988	63.381	60.9013	70.4065	56.3884	51.3931	50.5477	25.6518	37.5777	72.2215	73.6695	65.7635	64.9752	78.7502	62.9753	69.7497	70.6458	77.9713	80.5964
	Aspartate-0	95.3617	94.779	97.6499	95.4092	62.9846	62.6347	39.6684	48.2777	42.7522	35.0186	32.9043	26.6761	24.0932	28.0764	21.9468	15.1048	16.0508	19.8213	10.5815	10.6413	14.546	9.04309	3.04455	3.78241	0.203373	3.6839	6.32839	2.09475	1.12586	2.26494	0.195314	n.d.	9.70134	3.52262	3.88436	0.36681	0.410307	2.79045	2.25107	1.26379	1.42491	5.93386	1.28431	2.5117	0.968598
	Aspartate-1	4.63833	5.22103	2.35015	4.59082	37.0154	35.8959	59.9333	51.1463	54.286	63.0897	66.1158	70.4503	70.9882	68.609	73.7593	76.1745	75.065	73.3742	56.8701	48.8578	52.8914	61.4352	21.825	15.0792	27.1124	17.2367	17.0989	5.98595	3.48527	2.72003	1.82967	n.d.	5.77525	7.61889	9.18345	2.71785	2.74112	2.98044	3.51616	2.04577	3.34945	2.15739	1.377	7.6559	1.42441
	Aspartate-2	0	0	0	0	0	1.46938	0.398282	0.576067	2.96177	1.89164	0.97991	2.87366	4.91862	3.31462	4.29396	8.72061	8.88422	6.80448	23.8917	28.9801	24.496	24.3147	32.1983	30.4187	33.3984	36.7059	31.9749	7.97218	5.81321	7.1795	2.83217	n.d.	10.096	7.17569	7.37052	4.72058	6.7995	4.52309	6.90612	3.68746	5.28859	1.66406	2.86539	3.45295	1.90915
	Aspartate-3	0	0	0	0	0	0	0	0	0	0	0	0	0	0	0	0	0	0	6.13443	7.48708	5.27042	3.75625	18.2795	17.5334	15.5591	16.9036	17.9875	19.0142	18.6488	11.8952	9.61786	n.d.	14.8852	15.7161	12.7224	11.1411	6.91649	19.7524	18.4465	10.1176	10.5639	7.46921	11.8074	9.38983	7.26237
	Aspartate-4	0	0	0	0	0	0	0	0	0	0	0	0	0	0	0	0	0	0	2.5223	4.03371	2.79627	1.45078	24.6526	33.1863	23.7268	25.4699	26.6103	64.9329	70.9269	75.9404	85.525	n.d.	59.5422	65.9667	66.8393	81.0536	83.1326	69.9536	68.8801	82.8853	79.3732	82.7755	82.6659	76.9896	88.4355
	Pyruvate-0	100	98.0271	99.939	99.4937	96.1206	96.1983	99.7798	99.0323	95.0261	94.933	97.1312	95.2638	95.5156	89.7374	95.3624	90.3558	91.0127	89.5746	67.7187	59.6742	64.8168	76.9382	39.8156	27.1223	23.5186	29.2293	26.4653	17.3326	12.2494	9.24649	9.3188	16.9491	14.9672	30.8198	22.567	10.505	11.5662	12.8683	12.3855	8.34224	13.8275	8.72752	10.7988	11.5502	9.57684
	Pyruvate-1	0	1.97293	0.0610268	0.506276	3.87939	3.80165	0.220243	0.967689	4.97385	5.06699	2.86879	4.43805	4.48436	8.27104	4.35701	9.64425	8.66066	10.0777	22.4615	28.2524	25.6957	19.3805	27.936	26.1206	36.5472	32.132	27.2365	5.9117	5.70998	8.44676	6.23845	6.76761	8.45584	3.4854	6.15545	5.66074	4.4464	5.48991	4.94849	3.42695	3.29447	3.45216	3.91815	4.51951	3.30317
	Pyruvate-2	0	0	0	0	0	0	0	0	0	0	0	0.298127	0	1.99154	0.280636	0	0.326663	0.347742	5.23484	7.11117	5.34793	2.946	11.3139	14.7757	14.6807	14.1947	16.9784	12.0207	10.6992	8.84632	8.17834	10.3152	12.6654	5.01225	7.89662	8.75973	8.92303	8.13136	10.0491	7.27593	7.72201	8.02249	8.92736	8.06044	9.71602
	Pyruvate-3	0	0	0	0	0	0	0	0	0	0	0	0	0	0	0	0	0	0	4.58496	4.9623	4.13958	0.735319	20.9345	31.9813	25.2535	24.4439	29.3198	64.735	71.3414	73.4604	76.2644	65.9681	63.9115	60.6825	63.3809	75.0746	75.0644	73.5104	72.617	80.9549	75.1561	79.7978	76.3557	75.8698	77.404
	Alanine-0	97.4548	97.6479	98.2308	97.5764	96.7064	96.6132	98.1603	98.3318	95.976	95.9749	98.7137	98.0734	98.948	98.709	98.5901	97.5176	98.2132	98.1842	89.481	85.6521	91.2628	93.4497	60.6611	50.857	62.6393	59.7003	54.1855	17.7842	12.525	16.365	16.9215	26.0708	18.9304	27.4395	25.0767	13.6487	14.6336	13.5578	13.4449	9.6976	12.2389	17.7764	15.3942	24.2761	11.1095
	Alanine-1	2.36967	2.35207	1.65425	2.27866	3.18719	3.27197	1.64617	1.66824	3.83038	3.87389	1.15113	1.86093	1.04173	1.17925	1.38398	2.41375	1.77728	1.81114	8.68348	10.9221	6.04968	5.21886	16.2107	16.9313	15.3229	17.0992	16.765	12.1603	11.661	10.3713	10.2942	11.2018	14.0157	7.83107	8.22539	10.2011	9.72272	9.75109	10.7834	8.44351	10.0486	11.0841	11.0681	8.71254	9.87802
	Alanine-2	0.175512	0	0.114998	0.144977	0.106441	0.114802	0.193559	0	0.193655	0.151221	0.135151	0.065638	0.0102441	0.111786	0.0259286	0.0686736	0.00951008	0.00463346	1.83555	3.42572	2.68752	1.33141	23.1282	32.2117	22.0378	23.2005	29.0495	70.0555	75.814	73.2637	72.7843	62.7274	67.0538	64.7295	66.6979	76.1503	75.6437	76.6911	75.7717	81.8589	77.7125	71.1395	73.5376	67.0114	79.0125
	PEP-0	97.2952	98.1405	99.5484	99.39	94.9919	95.7686	n.d.	95.4711	89.0945	92.3439	89.1103	88.9996	83.3669	84.5426	90.3415	65.4822	82.4663	80.7686	54.0164	46.2438	51.4133	62.6845	18.9768	11.2654	17.444	13.2928	10.8615	4.7585	3.52262	n.d.	2.38537	9.13497	4.88451	4.9684	4.25188	1.94797	0	2.54815	4.62346	3.69052	2.00177	5.81133	1.29885	5.44581	1.3372
	PEP-1	2.70484	1.85948	0.451642	0.610012	5.00807	4.23138	n.d.	3.91241	8.98979	7.65612	10.2857	4.061	15.2846	13.625	9.65848	34.5178	15.8654	17.4447	32.9149	37.3447	32.8051	26.9395	32.6427	30.0948	34.7596	35.0849	32.782	5.93752	5.00282	n.d.	4.28974	6.48727	8.31408	4.08307	4.69723	5.6725	7.29285	4.12715	5.74697	3.56155	3.98843	3.59002	3.44386	3.00467	2.68529
	PEP-2	0	0	0	0	0	0	n.d.	0.616489	1.91569	0	0.603983	6.93944	1.34854	1.83231	0	0	1.66828	1.78667	9.45777	11.5894	9.07188	6.43351	16.5996	19.5019	15.1729	19.8872	21.6937	12.4768	11.8062	n.d.	8.93306	6.32844	14.9508	8.4128	8.42466	11.4512	20.2938	10.8581	9.96556	8.04786	9.58555	8.16418	8.84292	7.95787	2.78183
	PEP-3	0	0	0	0	0	0	n.d.	0	0	0	0	0	0	0	0	0	0	0	3.61091	4.82214	6.70981	3.94246	31.7809	39.1379	32.6235	31.7351	34.6627	76.8272	79.6683	n.d.	84.3918	78.0493	71.8506	82.5357	82.6262	80.9284	72.4133	82.4667	79.664	84.7001	84.4243	82.4345	86.4144	83.5916	93.1957
	3PGA-0	98.74	98.114	100	99.7624	93.6747	93.5123	91.8465	91.6603	79.8577	77.1815	77.744	71.3261	58.4356	58.463	66.421	47.1989	52.262	49.2354	22.9855	18.0681	18.4637	29.8353	7.24298	4.5205	5.51478	5.99433	4.95642	1.95318	1.56465	1.37128	1.45132	4.02821	2.50605	4.21546	2.25961	1.01226	1.62145	1.51842	1.33585	0.860806	0.907996	1.85644	1.56718	3.52248	0.908006
	3PGA-1	1.26003	1.88603	0	0.237617	6.32531	6.48767	8.15352	8.33965	19.6549	22.4425	22.0433	28.2567	36.293	36.056	31.3501	45.558	42.1109	43.6535	38.4049	37.2518	39.977	38.4864	21.6747	18.0733	22.8243	22.1926	19.4272	4.55027	3.57366	5.09383	2.90667	4.62383	5.81774	4.03419	4.07449	2.81646	3.58082	2.97952	3.60018	2.10783	2.79686	1.81854	2.49257	2.8163	2.3706
	3PGA-2	0	0	0	0	0	0	0	0	0.487335	0.376002	0.0325992	0.333003	4.75808	4.79217	1.93689	6.43394	5.00124	5.91215	22.6836	22.1942	23.2671	18.886	21.3506	19.9618	21.2671	22.6453	22.2636	13.6995	12.2007	9.49983	9.09694	12.7514	15.803	10.6162	11.3166	9.77825	10.2267	10.2473	11.2611	8.32784	10.2274	8.19783	9.22455	8.58846	8.83661
	3PGA-3	0	0	0	0	0	0	0	0	0	0	0.180115	0.08423	0.513345	0.688832	0.291933	0.80916	0.625802	1.19899	15.926	22.486	18.2922	12.7923	49.7318	57.4443	50.3938	49.1678	53.3527	79.7971	82.661	84.0351	86.5451	78.5966	75.8732	81.1342	82.3493	86.393	84.5711	85.2548	83.8028	88.7035	86.0677	88.1272	86.7157	85.0728	87.8848
	Triose-P-0	98.2935	97.6721	97.187	99.2441	91.7277	91.0253	95.3324	91.7984	77.8217	76.3511	76.2181	71.0618	49.3413	49.8346	59.7358	42.422	49.5212	49.214	19.5754	14.3056	18.5964	19.2483	4.48859	3.64009	2.28947	3.56207	4.16646	1.09042	0.486137	0.250927	0.605771	1.21363	1.27334	0.821445	1.09269	0.401046	0	0.928057	0.651214	0.572252	0.50974	0.138179	0.354223	0.0675546	0.255379
	Triose-P-1	1.70645	2.32791	2.813	0.755876	8.27235	8.97468	4.64883	8.20159	22.0017	23.34	23.6092	27.65	43.3242	43.417	39.2216	52.3422	46.5519	44.7743	39.3156	37.9618	40.8196	48.5579	22.5614	18.5634	22.8804	22.8427	20.2042	4.35443	2.87248	3.46196	0.772654	3.45931	5.55201	2.95728	3.43916	2.62899	1.40091	2.71942	3.74853	2.08052	2.78555	0.438782	0.41423	0.776381	1.3789
	Triose-P-2	0	0	0	0	0	0	0.0187477	0	0.176636	0.308885	0.172686	1.28825	7.16566	5.06865	1.04259	4.61604	3.40583	5.25492	24.6817	25.3618	22.3314	20.0653	22.2118	20.0375	26.5198	23.8355	24.0837	14.5727	12.8814	8.26561	9.58021	14.1626	15.0172	10.8897	11.337	10.0396	8.30479	10.2811	12.0973	9.0675	10.0748	9.43784	9.16438	7.01294	8.01421
	Triose-P-3	0	0	0	0	0	0	0	0	0	0	0	0	0.168799	1.67979	0	0.619771	0.521076	0.756731	16.4272	22.3709	18.2526	12.1285	50.7381	57.759	48.3103	49.7597	51.5457	79.9824	83.76	88.0215	89.0414	81.1644	78.1574	85.3316	84.1311	86.9303	90.2943	86.0714	83.503	88.2797	86.6299	89.9852	90.0672	92.1431	90.3515
	FBP-0	97.7954	95.6572	97.3089	100	92.085	90.1311	79.5117	90.5643	68.1255	68.5682	65.2038	67.1905	43.146	41.1024	54.9008	31.0197	39.5295	30.4472	11.0096	8.5268	11.0509	17.2626	3.05155	2.36874	9.69098	5.03296	4.85481	2.08101	3.63959	24.0376	10.4156	3.65728	3.84605	4.02383	3.76806	1.00881	8.24894	1.78424	2.50601	2.71014	2.10309	3.79322	2.91798	4.24078	3.7502
	FBP-1	2.20461	4.34278	2.69114	0	7.91504	9.64444	6.78745	9.43567	28.3746	27.6359	30.1561	26.6505	41.793	39.9426	33.8188	36.2018	38.8913	42.91	17.8714	12.5789	19.6109	23.1135	4.60315	2.06413	2.33176	3.13751	1.97363	0.000335522	0.230608	0	3.06275	0.430419	0.608643	0.296875	0.796857	0.191543	3.27841	0.0614839	0.119368	0.261425	0.197992	0.119838	0.505395	0.997428	1.05615
	FBP-2	0	0	0	0	0	0.224503	13.7009	0	3.49987	3.79589	4.64013	6.15899	12.4131	14.9464	8.5817	19.0568	16.6661	20.2165	24.8013	21.8888	21.351	26.3813	9.69404	6.1352	11.2002	9.96386	5.44308	0.522431	0.653749	0.941231	1.13876	1.54832	1.18406	0.927251	0.320937	0.230157	7.28566	0.357862	0.672219	0.370192	0.412877	1.78665	1.10251	2.40833	3.71035
	FBP-3	0	0	0	0	0	0	0	0	0	0	0	0	2.25141	2.93846	2.69868	5.42698	4.06412	5.01318	22.167	25.222	23.9086	16.7308	16.0728	11.5392	13.4214	16.1916	15.2269	2.98168	2.05513	2.32035	2.19962	3.77345	5.05627	3.60407	2.10193	2.11824	3.16699	3.20921	3.24547	1.25021	1.90854	1.76716	1.6333	1.48188	1.79963
	FBP-4	0	0	0	0	0	0	0	0	0	0	0	0	0.396475	0.579558	0	4.90737	0.849	1.20656	16.0813	18.6555	16.2067	9.49827	26.7715	24.0726	28.1869	26.2963	24.8513	8.93415	6.92998	6.89608	6.2833	8.9742	11.8883	5.78936	7.4649	6.40586	6.92941	6.73162	7.11784	4.5139	7.33674	4.61659	5.985	6.54774	5.09137
	FBP-5	0	0	0	0	0	0	0	0	0	0	0	0	0	0.406106	0	3.38736	0	0.206555	5.93194	8.63143	6.03502	5.21601	18.372	22.8257	15.6863	19.2626	19.637	20.3383	20.2149	11.523	16.8397	20.4756	21.3571	15.5921	16.6485	18.1609	11.1316	18.8785	18.7993	14.964	15.4939	13.9944	19.0553	15.8583	13.8255
	FBP-6	0	0	0	0	0	0	0	0	0	0	0	0	0	0.0843722	0	0	0	0	2.13742	4.49646	1.83687	1.79757	21.4349	30.9945	19.4825	20.1152	28.0133	65.1421	66.2761	54.2818	60.0603	61.1408	56.0596	69.7665	68.8988	71.8845	59.959	68.9771	67.5398	75.9301	72.5468	73.9221	68.8005	68.4655	70.7668
	F6P-0	95.0439	94.6255	100	97.9164	83.614	85.4735	94.2024	95.5414	80.9179	77.7237	83.1894	80.0954	59.285	59.9342	70.5077	53.652	61.667	61.2836	27.769	19.1595	27.0719	34.5415	11.4502	8.03945	9.79395	15.308	9.97909	6.9023	5.81988	8.21285	4.87246	15.1622	11.9822	9.35087	5.11581	5.56733	5.63492	10.2799	6.2567	8.46084	8.21122	2.1301	5.04148	10.7807	2.89735
	F6P-1	4.95614	5.37446	0	2.08356	11.1522	11.0726	2.98314	1.58666	15.6197	16.2385	12.5384	14.7402	26.6924	22.7855	22.0573	28.624	23.7399	22.6494	15.9444	14.3683	13.2108	19.5766	4.9412	2.9015	4.49931	3.30297	4.15835	0	0.224514	0.306563	0.939927	1.55031	0.997632	0.651559	0.186339	0.859434	1.01816	0.694414	0.147754	0.362591	0.909203	0.426121	0.430759	0.243593	0.144598
	F6P-2	0	0	0	0	4.76812	3.45397	2.8145	2.87198	3.21372	6.03777	4.27217	5.07802	12.6637	17.0059	7.0112	16.2605	12.6658	13.0488	23.3866	25.2499	19.841	20.413	9.67344	7.34342	8.148	11.678	5.99197	2.2902	4.07121	3.15536	0.487291	2.10901	3.22574	4.37291	3.89379	2.2773	1.63382	1.77887	2.30849	3.90173	3.88897	1.841	2.49846	1.84994	2.5037
	F6P-3	0	0	0	0	0.320549	0	0	0	0.24867	0	0	0.0863971	1.3588	0.274413	0.423834	1.46348	1.54596	3.01817	18.4094	18.0665	17.4296	14.1921	13.9177	12.0939	13.2275	14.278	14.1546	4.04396	1.91046	2.08986	1.24164	1.94403	4.01617	2.25851	3.13286	1.99297	1.65365	1.97789	2.33227	1.21718	1.78266	0.509987	0.862164	0.728117	0.899368
	F6P-4	0	0	0	0	0.145164	0	0	0	0	0	0	0	0	0	0	0	0.381409	0	9.3452	13.8825	14.1912	7.15589	23.4684	22.8323	23.5031	21.5302	21.3403	8.36402	5.94776	7.63185	4.90234	7.32878	10.1389	5.4415	7.18318	4.38436	3.78142	6.54603	8.5596	5.73614	6.12113	2.70553	6.06638	3.03891	2.67496
	F6P-5	0	0	0	0	0	0	0	0	0	0	0	0	0	0	0	0	0	0	4.15282	6.2381	6.5342	2.25577	17.5549	18.9247	15.6936	16.052	20.1781	20.4765	18.7719	14.004	19.5577	16.3173	18.1183	16.7638	16.6999	16.6364	15.5322	15.7265	16.9295	11.9319	15.7163	12.1699	17.2925	14.6542	13.2281
	F6P-6	0	0	0	0	0	0	0	0	0	0	0	0	0	0	0	0	0	0	0.992611	3.03524	1.72123	1.86522	18.9941	27.8646	25.1345	17.8508	24.1976	57.923	63.2543	64.5995	67.9987	55.5884	51.521	61.1608	63.7881	68.2822	70.7459	62.9964	63.4657	68.3896	63.3705	80.2173	67.8083	68.7046	77.6519
	SBP-0	91.2052	95.3876	96.4907	100	91.2418	91.3624	97.8238	94.7738	66.8716	85.3532	83.0036	83.6894	81.5344	72.3989	77.7314	76.5445	73.8906	73.8041	56.3691	66.4507	79.1186	70.0484	57.7111	71.5825	80.5363	67.4729	71.7402	67.1685	52.5166	n.d.	75.4086	68.4068	63.4667	70.2105	69.8094	67.0085	n.d.	53.5673	63.7378	44.4238	45.9476	46.7854	41.9549	68.3057	54.443
	SBP-1	8.10897	4.61242	3.50925	0	8.75824	8.63756	0	5.22623	29.2128	12.7938	13.3417	12.2715	14.9729	16.3035	19.5314	18.4932	14.351	16.0596	10.3462	1.10834	7.32771	8.38589	1.92992	4.50919	1.80527	4.30692	4.11026	2.59029	1.54101	n.d.	0	0.193116	4.30282	0.315539	0.748622	0.53728	n.d.	3.32186	2.98508	2.53512	0.669934	0	0.0932983	0	0
	SBP-2	0.685806	0	0	0	0	0	2.17623	0	1.91311	1.1773	2.36805	2.83621	2.47698	7.21288	2.73724	4.96233	9.06108	7.105	8.33817	3.84912	4.96425	6.31243	2.15581	0	2.3059	1.38369	0	1.2316	0	n.d.	1.86958	0.618553	0.0165731	1.03367	0.289504	0	n.d.	0	0	0	0	1.1846	0	0	6.2756
	SBP-3	0	0	0	0	0	0	0	0	2.0025	0.675635	0.893948	1.20291	1.01567	1.30165	0	0	2.46125	2.42107	10.6118	13.4223	0.931748	7.62233	4.74859	1.24098	3.33941	0.993466	2.33125	0	0.704169	n.d.	0.555591	0.777542	3.25894	0	0.697396	0.396259	n.d.	0.163569	0.888432	0.109163	0.123277	0.13538	1.56103	2.33261	0
	SBP-4	0	0	0	0	0	0	0	0	0	0	0.392788	0	0	2.01862	0	0	0.0863771	0.610288	9.14174	10.1507	3.12202	3.98133	8.15137	1.58323	3.52739	5.846	5.11823	1.20702	1.97014	n.d.	1.87041	0.398771	1.53788	0.653304	2.35324	0	n.d.	0.359815	1.72529	0.876987	0.270782	1.52799	1.88677	0	0
	SBP-5	0	0	0	0	0	0	0	0	0	0	0	0	0	0.6257	0	0	0.149663	0	3.2847	1.65524	4.41477	2.06031	8.28112	4.54068	4.6035	8.52663	7.0968	4.19147	2.9955	n.d.	0	4.84687	2.29813	3.4956	0.322868	2.15387	n.d.	2.99995	1.77577	1.67552	3.85707	2.00427	3.27432	1.76272	0.896915
	SBP-6	0	0	0	0	0	0	0	0	0	0	0	0	0	0.138739	0	0	0	0	1.1354	3.09436	0.120878	1.58932	9.92119	8.05986	1.92523	6.88222	5.60172	6.70164	9.49709	n.d.	4.52084	5.5693	9.31736	5.10066	5.97741	4.71362	n.d.	11.1749	5.36723	9.53522	11.5669	7.37607	11.7276	4.56088	8.66403
	SBP-7	0	0	0	0	0	0	0	0	0	0	0	0	0	0	0	0	0	0	0.772863	0.269301	0	0	7.10085	8.48353	1.95696	4.58814	4.00157	16.9095	30.7755	n.d.	15.775	19.189	15.8016	19.1907	19.8015	25.1905	n.d.	28.4126	23.5204	40.8441	37.5645	40.9863	39.5021	23.0381	29.7205
	SBP-0a	84.0819	89.8044	86.9404	100	88.8943	70.1106	97.8238	83.5559	66.8716	57.4767	32.7778	70.4602	71.4374	0	70.5486	76.5445	0	0	0	61.4122	61.796	36.5933	0	60.3881	78.1271	0	45.5342	42.3515	0	n.d.	75.4086	0	0	34.5963	60.429	0	n.d.	0	0	0	0	0	0	26.5613	54.443
	SBP-1a	14.6768	10.1956	13.0596	0	11.1057	29.8894	0	16.4441	29.2128	37.1438	52.7672	22.2247	23.1602	59.0683	25.8313	18.4932	54.965	61.3056	23.713	1.2748	13.4066	17.7527	4.56366	6.28548	2.02873	13.241	7.9218	4.54826	3.24536	n.d.	0	0.611258	11.7778	0.692777	0.981224	1.62854	n.d.	7.15415	8.23193	4.56152	1.23942	0	0.160734	0	0
	SBP-2a	1.24127	0	0	0	0	0	2.17623	0	1.91311	3.41801	9.36583	5.13661	3.8314	26.1326	3.62014	4.96233	34.7043	27.1226	19.1107	4.42719	9.08246	13.3632	5.09783	0	2.59133	4.25397	0	2.16255	0	n.d.	1.86958	1.95787	0.0453643	2.26945	0.379454	0	n.d.	0	0	0	0	2.22607	0	0	6.2756
	SBP-3a	0	0	0	0	0	0	0	0	2.0025	1.96154	3.53563	2.17857	1.57104	4.71595	0	0	9.42669	9.24215	24.3219	15.438	1.7047	16.1362	11.2289	1.72984	3.75277	3.05427	4.49308	0	1.48298	n.d.	0.555591	2.46111	8.92047	0	0.914081	1.20109	n.d.	0.352271	2.45002	0.19642	0.228069	0.254404	2.68933	5.40488	0
	SBP-4a	0	0	0	0	0	0	0	0	0	0	1.55351	0	0	7.31356	0	0	0.330828	2.32971	20.9524	11.6751	5.71196	8.42837	19.2755	2.20691	3.96402	17.9727	9.86449	2.11939	4.14912	n.d.	1.87041	1.2622	4.20952	1.43435	3.08441	0	n.d.	0.774916	4.75783	1.57799	0.500962	2.87137	3.25053	0	0
	SBP-5a	0	0	0	0	0	0	0	0	0	0	0	0	0	2.26694	0	0	0.573216	0	7.52837	1.90382	8.07714	4.36161	19.5823	6.32937	5.17333	26.2139	13.6778	7.35975	6.30852	n.d.	0	15.3415	6.2905	7.67471	0.423184	6.52854	n.d.	6.46087	4.89704	3.01482	7.13579	3.76638	5.641	4.08439	0.896915
	SBP-6a	0	0	0	0	0	0	0	0	0	0	0	0	0	0.502659	0	0	0	0	2.60229	3.55907	0.221155	3.36454	23.4605	11.2349	2.16354	21.1585	10.7963	11.7673	20.0009	n.d.	4.52084	17.6282	25.5037	11.1987	7.83463	14.2874	n.d.	24.0668	14.8012	17.157	21.3994	13.861	20.2042	10.568	8.66403
	SBP-7a	0	0	0	0	0	0	0	0	0	0	0	0	0	0	0	0	0	0	1.77137	0.309744	0	0	16.7913	11.8254	2.1992	14.1056	7.71232	29.6912	64.8131	n.d.	15.775	60.7379	43.2526	42.1338	25.954	76.3545	n.d.	61.191	64.862	73.4922	69.4964	77.0208	68.0542	53.3814	29.7205
	S7P-0	97.1128	98.3012	97.2709	98.1592	88.6473	89.5057	87.4943	95.0671	52.5982	57.9024	63.0966	60.772	27.4526	29.7387	42.5328	30.3237	24.3665	18.4247	3.72699	5.80057	3.15523	7.73656	2.33488	1.29628	2.87446	3.24033	1.68912	0.607567	0.920505	1.18234	1.44596	1.20259	1.35812	1.99234	0.740024	1.22884	2.45573	0.457101	0.784991	0	0.262539	0	1.60135	1.14273	0
	S7P-1	2.88721	1.6988	2.72909	1.84081	11.3527	9.68461	12.5057	4.93291	37.7699	34.0408	30.415	26.5931	43.5216	36.1717	40.6933	32.0977	35.8815	33.8603	5.57143	4.58756	7.32028	11.3125	0.250723	0.678387	0.381144	0.11209	0.6238	0.113079	0	0.371275	0.0742663	0.295491	0	0.217282	0.204148	0	1.00771	0	0.050781	0	0	0	0.663197	1.241	0
	S7P-2	0	0	0	0	0	0.809673	0	0	8.99965	8.05684	6.4884	10.8341	22.4411	26.7641	14.0306	27.4584	28.9873	34.3034	20.27	12.0408	13.2365	16.998	2.11711	2.15452	2.92646	1.45415	1.14524	0.125767	0	0.285638	0.0326435	0.307332	0.364077	0	0.161721	0	0.444596	0.200584	0.079036	0	0	0	0	0	0
	S7P-3	0	0	0	0	0	0	0	0	0.632278	0	0	1.73852	4.74892	5.97014	2.38831	8.72608	9.88511	10.5191	24.1848	21.9346	22.0039	22.2351	6.95498	6.25482	8.53308	8.77473	4.98022	0.159167	0.364498	0.502441	0.46423	0.570413	0.638899	0	0.20543	0	1.71982	0.287848	0.404823	0	0.448915	0	0.986085	1.07391	0.405079
	S7P-4	0	0	0	0	0	0	0	0	0	0	0	0.0622519	1.42052	1.35541	0.326517	1.39409	0.427482	1.75939	22.4727	23.792	28.1001	22.1894	15.9734	11.6439	12.0137	17.2561	13.0214	2.14541	1.37553	2.2396	0.794745	1.19103	3.91644	4.18738	1.9915	1.58785	2.62555	1.37839	1.95495	1.36502	1.43848	0.501562	1.46576	0.799563	0.16841
	S7P-5	0	0	0	0	0	0	0	0	0	0	0	0	0.415216	0	0.0285063	0	0.452045	1.13311	16.0994	17.706	15.7317	12.794	27.9957	22.0768	27.1568	25.1417	28.5121	9.59777	6.80804	8.14882	7.32331	8.60274	11.5496	7.69154	7.76199	5.60001	5.96473	5.79991	7.08656	5.37698	5.90912	4.0459	6.94203	3.31601	4.72956
	S7P-6	0	0	0	0	0	0	0	0	0	0	0	0	0	0	0	0	0	0	5.85854	8.435	7.31421	5.74388	20.9472	24.9044	22.9784	24.0686	23.8235	22.9091	23.0992	14.643	20.6719	21.1305	21.5021	20.9475	19.4795	17.4591	17.4722	20.6903	22.3888	15.1703	20.1243	15.0144	17.2784	18.7705	20.5376
	S7P-7	0	0	0	0	0	0	0	0	0	0	0	0	0	0	0	0	0	0	1.81606	5.70346	3.13807	0.990537	23.426	30.991	23.1359	19.9523	26.2045	64.3422	67.4323	72.6269	69.1929	66.6999	60.6707	64.964	69.4557	74.1242	68.3096	71.1859	67.2501	78.0877	71.8167	80.4381	71.0632	73.6563	74.1593
	R5P-0	95.169	98.4915	99.3118	100	93.5683	94.6838	99.2343	97.3091	82.4249	84.4441	80.7884	79.3162	58.2539	62.8972	78.0133	71.6291	60.5264	52.6862	34.3069	34.9075	27.8932	34.7628	18.1012	15.572	8.38137	13.9243	13.8604	11.2251	10.9933	5.08399	3.16215	9.43972	6.96006	11.6464	9.73286	7.10979	4.18969	10.7059	4.0199	9.94989	6.12077	3.08927	2.47703	3.52745	2.99067
	R5P-1	4.831	1.50846	0.688238	0	6.43168	5.31624	0.765716	2.69087	13.7299	15.5559	12.1988	16.1293	15.2583	16.2345	16.7955	21.2969	25.9279	25.8003	18.0385	16.423	14.3382	18.841	5.04057	4.63885	7.18599	6.82627	5.82482	1.22114	0.35374	1.7738	0.147598	1.52643	1.40456	0.857816	0.606291	0.841143	0.42838	0.443602	0.749621	2.00263	1.51961	0	0.641213	0.48642	0.401771
	R5P-2	0	0	0	0	0	0	0	0	3.84513	0	7.01287	4.1654	22.0521	15.9983	4.81819	5.58931	10.6462	16.2262	29.762	26.9953	28.9337	28.8899	30.53	18.1589	14.5442	21.9045	21.5082	20.6445	13.3417	17.5586	3.14567	11.9546	18.3431	24.8955	14.519	3.13367	7.19549	21.5008	14.9066	1.69612	2.28276	5.04333	3.89864	4.02658	7.29871
	R5P-3	0	0	0	0	0	0	0	0	0	0	0	0.389169	0.311074	1.42331	0.373081	1.25947	1.91605	2.61363	11.702	10.9429	19.0796	11.0104	17.2853	22.0417	24.3287	21.7553	21.79	12.9552	10.5422	11.707	8.70777	8.49144	15.6184	6.77346	10.4571	9.22654	7.24188	8.0454	9.9713	6.51185	9.98667	5.32988	5.98547	5.41767	8.1806
	R5P-4	0	0	0	0	0	0	0	0	0	0	0	0	4.12465	3.34832	0	0.225201	0.983446	2.67366	5.25261	8.15029	7.3091	5.67785	12.6606	13.4979	20.1505	17.3472	16.7959	14.3134	13.8129	10.9192	14.3902	16.0865	15.7827	12.0443	18.1515	15.608	14.0622	13.6674	17.0012	14.2099	16.4649	13.6318	14.6362	13.4523	15.1619
	R5P-5	0	0	0	0	0	0	0	0	0	0	0	0	0	0.0983531	0	0	0	0	0.93796	2.58111	2.44624	0.818046	16.3823	26.0906	25.4092	18.2424	20.2207	39.6407	50.9561	52.9575	70.4466	52.5012	41.8912	43.7826	46.5333	64.0809	66.8824	45.6368	53.3514	65.6296	63.6253	72.9058	72.3615	73.0895	65.9664
	Ru5P+X5P-0	96.1236	96.1414	99.7121	97.468	91.8912	93.7644	96.9041	94.6749	80.435	78.2019	80.5279	74.3607	40.2849	33.8478	59.9706	47.3557	55.5607	45.7308	14.7572	5.76063	7.64884	13.4684	2.58361	2.4076	0.193001	1.15826	3.85708	0.761825	0.254195	0	0	1.36967	1.74146	0.567393	0.347478	0.470523	0	0.706866	0.405519	0.145183	0.19064	0.0447438	0	0	0
	Ru5P+X5P-1	3.87639	3.85857	0.287936	2.53202	8.10878	6.23564	3.09595	5.32514	18.4452	21.0881	18.0627	24.496	45.851	44.8574	32.6604	40.7502	32.0965	38.0941	22.8239	19.1471	22.3304	28.3661	5.85334	3.07536	4.22491	5.61777	3.93007	0.994775	0.346558	0.0735075	0	1.07147	0.6456	0.847064	0.398736	0.271422	0.0346988	0.307343	0.178142	0.961967	0.125771	0.116931	0	0	0.269526
	Ru5P+X5P-2	0	0	0	0	0	0	0	0	1.11977	0.709944	1.40191	1.14326	13.8641	13.3857	7.36892	10.3998	9.57545	13.461	24.3831	27.321	27.4676	26.3985	12.6048	6.9041	11.6938	12.8106	9.52121	1.04865	0.793223	0.964549	0.461746	2.12175	3.11537	0.859957	0.943088	0.412136	0.165155	1.19838	1.57393	0.819405	0.555638	0.477061	0.485522	0.441206	0.105682
	Ru5P+X5P-3	0	0	0	0	0	0	0	0	0	0	0.00742737	0	0	7.90907	0	1.4495	2.7673	2.68324	25.1693	25.8377	25.456	22.5387	27.1663	22.1964	28.8328	30.5761	23.3714	8.16962	4.59155	6.25274	5.00512	7.63182	11.8092	5.22073	6.36658	6.17733	4.36447	5.92051	6.50797	2.98559	3.90314	2.55182	4.48727	2.43315	1.77256
	Ru5P+X5P-4	0	0	0	0	0	0	0	0	0	0	0	0	0	0	0	0.0447887	0	0.030893	9.40589	15.3306	10.8058	6.83104	22.2042	26.0115	23.3156	21.7087	25.02	17.3326	19.3968	14.9016	15.6377	16.6174	18.9494	14.897	13.7909	11.9423	15.1961	13.5993	17.9075	10.8142	15.6031	11.883	14.4207	14.5062	13.2317
	Ru5P+X5P-5	0	0	0	0	0	0	0	0	0	0	0	0	0	0	0	0	0	0	3.46055	6.60298	6.29133	2.39721	29.5877	39.405	31.7399	28.1286	34.3002	71.6925	74.6177	77.8076	78.8955	71.1879	63.7389	77.6078	78.1532	80.7263	80.2395	78.2676	73.4269	84.2736	79.6217	84.9264	80.6065	82.6195	84.6206
	RuBP-0	97.2966	96.5677	100	97.2864	87.6219	91.3647	76.2233	95.5009	73.7002	75.2953	75.7567	75.7313	39.9907	42.7892	60.9874	51.6932	47.9258	43.4922	16.7177	17.0758	9.79915	12.6319	5.48806	5.2187	0.355628	2.10686	5.22965	11.1766	3.45737	10.7074	1.73455	4.37215	3.6876	2.49114	8.18752	1.39481	19.6773	1.31723	1.82571	2.70442	2.89072	0.947753	1.98743	3.89211	14.1087
	RuBP-1	2.70343	3.4323	0	2.71359	10.122	8.6353	11.1864	4.49908	26.2262	23.5702	22.456	21.2291	39.4551	41.2027	33.0191	31.2954	38.1936	38.8364	21.541	12.1102	24.6741	27.3857	7.24953	5.0142	6.98558	5.59013	2.61025	1.36262	1.28338	0	0.0227803	0.352458	1.30286	0.285238	0.0545304	0.227687	7.80576	0.386726	0.682994	0	0.56875	0.826771	0.148916	1.76703	1.24055
	RuBP-2	0	0	0	0	2.25618	0	12.5903	0	0.0736044	1.13452	1.1405	3.03957	12.8947	9.02296	5.56691	11.5839	9.62586	11.6528	22.1171	27.679	25.2154	24.6313	11.4024	9.34615	14.2485	12.9327	10.4	2.00054	1.90823	5.80021	0.980427	2.076	2.77023	2.46022	3.05643	0.889873	0	1.63742	0.926902	0.958192	2.4681	0.559552	0.549009	1.51203	1.48756
	RuBP-3	0	0	0	0	0	0	0	0	0	0	0.646872	0	2.1682	3.48437	0.426653	2.69466	2.69068	3.81767	26.7031	23.868	24.0337	22.1616	25.7858	19.9229	18.7254	29.9093	27.1384	7.31739	6.57694	2.57635	5.58953	9.28968	7.8188	6.47197	4.25501	4.02847	0	6.17513	7.40815	5.55944	5.77666	2.55264	5.09846	3.20416	1.29789
	RuBP-4	0	0	0	0	0	0	0	0	0	0	0	0	1.22858	0.853556	0	1.69905	0.29133	1.32676	8.38503	10.0557	10.389	9.88812	20.8627	24.8542	21.4664	22.3581	22.6144	13.9648	21.0842	20.9169	19.2197	17.7243	19.5393	16.8899	13.522	15.727	4.25754	14.3398	17.123	10.5081	16.5271	13.6342	14.7116	14.178	6.01149
	RuBP-5	0	0	0	0	0	0	0	0	0	0	0	0	4.26274	2.6472	0	1.03371	1.27273	0.874161	4.53601	9.21126	5.88868	3.30134	29.2115	35.6439	38.2184	27.1029	32.0073	64.1781	65.6899	59.9992	72.453	66.1854	64.8812	71.4016	70.9245	77.7322	68.2594	76.1437	72.0332	80.2699	71.7687	81.4791	77.5046	75.4467	75.8538
	G6P-0	96.7587	95.1596	98.6499	100	88.3092	88.6069	94.735	94.0442	81.9437	86.6215	90.9684	92.4432	72.2678	73.8291	84.3249	77.7161	75.3738	75.6324	33.1717	33.4776	30.8993	40.5735	14.5387	11.3652	20.6533	23.7157	14.7751	9.95124	5.63643	11.9441	11.8908	22.1466	19.442	8.13462	7.924	8.89637	10.4504	9.47523	7.6583	11.1234	12.9246	5.4265	8.72513	21.1443	5.5484
	G6P-1	3.2413	4.84039	1.35015	0	8.92462	7.53714	0.749268	1.17764	12.3103	10.4706	5.95388	5.5917	17.0991	18.2629	9.81206	14.2149	15.6216	15.4315	20.7388	15.3427	20.1253	21.1928	5.11615	3.01536	3.56038	5.60852	3.48196	0.35971	0.454284	0.743825	0.390486	1.81833	1.15383	0.931703	0.702375	0.232674	0.920443	0.517213	0.5398	0.342215	0.812585	0	0.128562	0	0.447532
	G6P-2	0	0	0	0	2.59732	3.85598	4.51574	4.77815	5.74604	2.90792	3.0777	1.79656	10.6331	7.64887	5.86309	8.06898	8.70611	8.67951	21.4486	19.0785	22.8664	19.9137	11.5302	9.73743	10.9724	11.9063	10.1676	4.20932	3.18797	2.52334	4.37548	3.9511	4.32609	3.09733	4.04062	3.27911	4.36505	2.92065	2.46897	2.24034	4.23853	5.10088	5.68172	2.51017	4.55086
	G6P-3	0	0	0	0	0.168861	0	0	0	0	0	0	0.168521	0	0.259134	0	0	0.298431	0.256576	12.1325	16.029	12.8157	10.79	14.4487	12.109	12.1629	12.857	13.6499	3.73831	2.62966	2.23944	1.95509	2.93221	3.59591	3.42814	3.04309	3.30057	1.52961	2.42277	3.93388	1.91455	1.90996	0.680318	1.63417	1.56138	2.68903
	G6P-4	0	0	0	0	0	0	0	0	0	0	0	0	0	0	0	0	0	0	9.15576	11.2951	8.86276	5.30478	20.9285	21.6976	22.6233	18.5135	20.8882	7.78911	7.59742	7.92005	6.13551	6.30673	9.38226	4.72543	8.21525	5.14398	5.33399	6.4883	7.19087	4.85593	5.71871	3.37356	5.74295	4.05378	3.77012
	G6P-5	0	0	0	0	0	0	0	0	0	0	0	0	0	0	0	0	0	0	2.56399	3.4284	3.37592	1.61516	16.3833	17.4837	13.6294	12.4368	16.3138	19.0531	18.2719	15.2705	15.325	14.132	17.583	15.5067	13.873	15.401	13.8906	14.641	15.8945	11.742	14.1626	13.4162	14.3782	12.5057	15.9765
	G6P-6	0	0	0	0	0	0	0	0	0	0	0	0	0	0	0	0	0	0	0.788531	1.34866	1.0546	0.609938	17.0544	24.5916	16.3983	14.9622	20.7235	54.8992	62.2223	59.3586	59.9277	48.7131	44.5169	64.1761	62.2016	63.7462	63.5099	63.5348	62.3137	67.7815	60.233	72.0026	63.7092	58.2247	67.0175
	G1P-0	99.3009	98.6812	100	98.5397	95.274	98.4459	100	97.6771	89.0822	86.8284	89.0122	87.4872	87.2993	82.3095	81.8125	71.6367	82.5446	78.2895	64.0653	50.6841	44.6621	51.0569	54.9053	49.6757	30.7513	40.238	44.3856	33.9631	35.1242	32.2117	14.6778	44.483	38.9311	41.0706	41.173	29.9824	19.4046	33.4208	26.5256	45.4475	40.0336	32.893	30.0748	22.3145	23.2304
	G1P-1	0.699126	1.31879	0	1.46033	4.72601	1.55406	0	2.32287	5.90759	7.82345	5.88085	8.75689	5.16186	9.45959	12.6783	20.377	7.83143	11.4709	8.63864	12.4026	9.08581	11.3205	1.57977	1.69188	4.41551	2.73861	0.992205	0	0	0.300189	0	1.8752	0.871701	0	0.279796	0	0	0.0842374	0.337524	0	0.253973	0	0.436695	0	0
	G1P-2	0	0	0	0	0	0	0	0	5.01018	5.34815	4.62306	3.75593	7.53887	8.23095	5.23487	7.98633	9.62398	9.74446	11.8359	15.0039	23.9524	22.1947	8.01481	8.49551	6.77249	10.7801	10.8216	4.43285	5.35901	2.34281	2.77289	5.56822	8.10893	5.53197	4.47193	2.24145	3.10558	4.40661	3.54139	2.64667	9.50204	2.7059	2.39405	1.92438	1.83578
	G1P-3	0	0	0	0	0	0	0	0	0	0	0.483904	0	0	0	0	0	0	0.26333	8.24838	11.892	8.65241	8.39596	6.62544	3.42123	12.532	7.60145	6.36136	1.21508	1.45813	1.24942	1.77637	0.892722	1.42302	2.15027	1.80895	0.937168	0	1.48406	1.05019	0.538737	0	0	0.391586	0	2.31063
	G1P-4	0	0	0	0	0	0	0	0	0	0	0	0	0	0	0.274414	0	0	0.231889	5.18476	6.53418	8.97171	3.24869	11.3215	13.8497	18.6929	14.9519	15.0213	5.83146	2.11206	9.35044	5.6561	5.36817	6.00358	2.7626	4.10664	3.37121	5.22953	3.42965	7.87172	3.19082	4.62069	1.6039	2.43573	0.723118	0.918818
	G1P-5	0	0	0	0	0	0	0	0	0	0	0	0	0	0	0	0	0	0	1.66037	2.89692	3.89605	3.26921	7.57996	11.029	11.296	14.2107	11.6686	12.2653	15.0832	8.89561	19.9947	13.2994	13.867	8.86068	13.2023	8.86757	15.7877	8.43576	16.4057	7.11332	9.79137	12.001	11.9841	13.8942	10.1816
	G1P-6	0	0	0	0	0	0	0	0	0	0	0	0	0	0	0	0	0	0	0.366593	0.586345	0.779488	0.514015	9.97317	11.837	15.5398	9.47919	10.7493	42.2922	40.8633	45.6498	55.1222	28.5133	30.7947	39.6239	34.9575	54.6002	56.4727	48.7389	44.2678	41.0629	35.7984	50.7962	52.2831	61.1438	61.5228
	G1P-0a	99.1343	98.4681	100	98.0541	94.1154	97.6926	100	96.6628	87.7482	78.128	85.8127	80.283	86.9469	67.108	71.0044	71.6367	76.8187	74.4142	23.2546	26.5477	29.453	31.9773	20.9436	0.885568	30.7513	31.0513	22.3604	0	0	0	14.6778	19.431	0	0	0	0	14.4428	0	0	0	12.9273	32.893	30.0748	22.3145	23.2304
	G1P-1a	0.865665	1.53187	0	1.94594	5.88457	2.30737	0	3.33724	6.62941	12.9912	7.59325	13.7986	5.30507	17.5882	20.2124	20.377	10.4004	13.5184	18.4495	18.4727	11.583	15.7336	2.76954	3.33218	4.41551	3.15959	1.38515	0	0	0.442833	0	2.72138	1.42741	0	0.475624	0	0	0.126522	0.459377	0	0.368775	0	0.436695	0	0
	G1P-2a	0	0	0	0	0	0	0	0	5.62235	8.88085	5.96921	5.91838	7.74802	15.3038	8.34571	7.98633	12.7809	11.4838	25.2779	22.3471	30.5356	30.8469	14.0509	16.732	6.77249	12.4372	15.1074	6.71269	8.26042	3.45606	2.77289	8.08087	13.2783	9.38746	7.60183	3.20127	3.29677	6.61859	4.8199	4.85161	13.7972	2.7059	2.39405	1.92438	1.83578
	G1P-3a	0	0	0	0	0	0	0	0	0	0	0.624808	0	0	0	0	0	0	0.310334	17.616	17.7122	11.0304	11.669	11.6152	6.73816	12.532	8.76996	8.88067	1.84	2.24757	1.84312	1.77637	1.29556	2.33018	3.6489	3.07502	1.33847	0	2.22902	1.42933	0.987557	0	0	0.391586	0	2.31063
	G1P-4a	0	0	0	0	0	0	0	0	0	0	0	0	0	0	0.437486	0	0	0.273281	11.073	9.73218	11.4375	4.51514	19.848	27.2771	18.6929	17.2504	20.9703	8.8306	3.25555	13.7936	5.6561	7.79055	9.83083	4.68798	6.98087	4.8148	5.55149	5.15124	10.7136	5.84908	6.70936	1.6039	2.43573	0.723118	0.918818
	G1P-5a	0	0	0	0	0	0	0	0	0	0	0	0	0	0	0	0	0	0	3.54605	4.31475	4.96684	4.54365	13.2886	21.7218	11.296	16.3952	16.2898	18.5735	23.2494	13.1226	19.9947	19.3007	22.7071	15.0361	22.4425	12.6648	16.7596	12.6703	22.3285	13.0394	14.2173	12.001	11.9841	13.8942	10.1816
	G1P-6a	0	0	0	0	0	0	0	0	0	0	0	0	0	0	0	0	0	0	0.78293	0.873318	0.993723	0.714395	17.4842	23.3131	15.5398	10.9363	15.0064	64.0433	62.987	67.3418	55.1222	41.3799	50.4262	67.2396	59.4241	77.9807	59.9494	73.2044	60.2493	75.2724	51.9801	50.7962	52.2831	61.1438	61.5228
	ADPG-0	99.27	100	96.2692	100	83.3374	81.3968	95.8305	97.1235	73.9607	85.9027	88.3782	83.7566	64.0697	75.0187	77.7368	55.1521	65.6763	59.1444	17.3598	37.9854	24.4339	33.0078	4.10921	0.200367	3.4755	8.7649	5.38968	0	2.35328	5.21911	3.02163	3.60998	8.4667	4.2557	6.84713	2.47364	4.76416	3.16836	0.322127	0	5.65089	1.1841	3.12702	0.818995	0
	ADPG-1	0	0	3.21568	0	16.6626	17.0273	4.16946	1.79515	21.5573	13.999	10.5883	13.955	25.7752	21.3466	17.5685	28.4158	27.271	27.7677	21.1173	14.0101	14.2739	22.9481	1.97429	3.15374	4.73775	2.64588	3.10853	0	0	0	0	0.276722	3.26438	0	0	0	0.385857	0	0.684196	0	4.87034	0.163465	0.299669	1.69049	2.09987
	ADPG-2	0.73001	0	0.515074	0	0	1.57591	0	1.08138	4.48203	0.0983803	1.03346	2.28842	6.34575	3.63467	4.33994	13.4672	7.05275	10.8674	61.5229	9.95295	25.0198	15.7105	0.732983	6.36754	5.01799	2.66892	11.2394	0	0	0	0.122264	0.361589	3.08084	0	1.97719	0.25998	0.612041	0	0.640425	0	0	0	0.381659	1.2411	0
	ADPG-3	0	0	0	0	0	0	0	0	0	0	0	0	3.80936	0	0.354755	2.96486	0	2.22053	0	15.7474	23.811	12.57	17.5783	10.8482	14.8331	19.3565	11.9896	5.61495	1.12761	2.0691	1.55671	1.86494	3.67561	1.28381	0	0.273264	1.83693	3.53707	0	4.90514	0	0	1.30101	0	0.298549
	ADPG-4	0	0	0	0	0	0	0	0	0	0	0	0	0	0	0	0	0	0	0	22.3042	4.81177	9.58034	26.9377	28.6219	29.7279	21.6325	20.911	4.98491	4.07257	3.84826	5.34913	8.13047	9.85795	2.73624	4.19475	5.26434	8.65641	3.64613	4.28511	0.177929	5.48633	1.2209	2.65022	0.317874	1.9785
	ADPG-5	0	0	0	0	0	0	0	0	0	0	0	0	0	0	0	0	0	0	0	0	7.64969	6.18323	12.9009	11.7123	15.278	25.7601	22.2426	23.9811	18.1425	15.7035	17.7255	17.0425	18.6461	16.302	20.4365	12.6415	15.4126	25.0426	18.1413	10.1226	16.3678	11.2491	14.5483	12.7366	7.04112
	ADPG-6	0	0	0	0	0	0	0	0	0	0	0	0	0	0	0	0	0	0	0	0	0	0	35.7666	39.0959	26.9297	19.1711	25.1193	65.419	74.304	73.16	72.2248	68.7138	53.0084	75.4222	66.5444	79.0873	68.332	64.6059	75.9268	84.7944	67.6247	86.1824	77.6921	83.195	88.582
	UDPG-0	94.5742	96.5431	98.4588	99.8905	91.5457	92.4428	97.7842	99.752	88.1239	89.7034	95.009	95.6514	80.1795	85.418	88.834	89.1526	79.9548	82.0515	28.8783	35.938	37.4691	44.1579	12.7541	12.1488	20.8078	24.4586	13.9017	10.8981	8.49682	20.1048	16.7983	18.2963	18.3824	7.59932	9.45776	15.9977	18.7772	8.99312	8.25423	22.3881	16.999	21.7262	18.7149	19.3457	24.3213
	UDPG-1	5.42584	3.45687	1.54124	0.109543	8.45427	7.55716	2.21578	0.248004	11.8761	10.2966	4.99103	4.34856	17.1833	14.582	10.7259	9.79975	16.6567	14.8317	21.6259	16.8894	19.8148	22.626	5.02507	3.23947	5.51323	5.73641	3.88181	1.16977	0.665958	0.879215	0.704804	1.61559	2.07101	0.540879	0.807169	1.0555	0.667401	0.864958	0.858031	1.21451	0.928965	0.863919	0.505545	0.424352	0.374858
	UDPG-2	0	0	0	0	0	0	0	0	0	0	0	0	2.63712	0	0.440089	0.724774	3.38851	3.11688	21.8128	18.222	17.9743	17.6373	8.94701	6.27784	10.1165	8.3158	7.83902	0.9911	0.72785	0.912977	0.585588	1.14689	1.52912	0.725446	0.754127	0.776379	0.561018	0.483247	0.640406	0.549586	0.621703	0.404997	0.675597	0.434704	0.73215
	UDPG-3	0	0	0	0	0	0	0	0	0	0	0	0	0	0	0	0.322844	0	0	14.408	14.4582	13.8864	10.0772	15.727	11.6587	13.2712	12.9587	13.4405	3.49712	2.53973	2.4887	2.32203	2.94528	4.08979	2.44853	2.89486	2.4085	2.18771	2.37583	2.69075	1.59159	2.51193	1.3771	2.4107	1.66128	1.6796
	UDPG-4	0	0	0	0	0	0	0	0	0	0	0	0	0	0	0	0	0	0	9.87079	10.4458	7.16207	4.49809	23.123	21.5231	20.3899	19.8648	21.8414	7.91467	7.4222	7.37691	6.00186	6.54546	9.74524	5.27725	5.92956	5.37261	5.56907	5.85225	6.95545	4.03901	4.89891	3.46966	5.4155	3.49918	3.79697
	UDPG-5	0	0	0	0	0	0	0	0	0	0	0	0	0	0	0	0	0	0	3.30352	3.83418	1.86466	0.802099	16.3927	18.4577	14.7721	14.7264	18.2426	19.0775	18.8478	13.3897	14.784	16.1863	17.2275	14.6298	15.435	12.5719	13.7344	15.6923	17.3196	10.9051	14.8948	11.5265	14.2248	11.6303	12.7376
	UDPG-6	0	0	0	0	0	0	0	0	0	0	0	0	0	0	0	0	0	0	0.100745	0.212371	1.82873	0.201344	18.0311	26.6944	15.1293	13.9393	20.853	56.4518	61.2997	54.8477	58.8034	53.2642	46.9549	68.7787	64.7215	61.8174	58.5032	65.7383	63.2816	59.3121	59.1447	60.6316	58.053	63.0045	56.3576
	UDPG-0a	93.8814	96.4928	97.6314	99.8905	90.8193	90.3481	97.234	99.7478	86.718	87.696	95.009	94.4219	80.1795	85.418	88.7177	89.1526	79.5965	80.7726	16.0606	15.7092	32.474	33.7081	0	0	20.8078	9.20544	0	10.3305	0	0	16.7983	9.91367	0	0	0	15.9977	18.7772	0	0	22.3881	16.999	21.7262	18.7149	2.58067	24.3213
	UDPG-1a	6.11856	3.50719	2.36863	0.109543	9.18069	9.65187	2.76603	0.252215	13.282	12.304	4.99103	5.57808	17.1833	14.582	10.8376	9.79975	16.9544	15.8885	25.5234	22.2225	21.3976	26.8601	5.75966	3.68745	5.51323	6.8947	4.50858	1.17722	0.727798	1.10046	0.704804	1.78135	2.53745	0.585363	0.891483	1.0555	0.667401	0.950431	0.935227	1.21451	0.928965	0.863919	0.505545	0.512559	0.374858
	UDPG-2a	0	0	0	0	0	0	0	0	0	0	0	0	2.63712	0	0.444672	0.724774	3.44908	3.33897	25.7439	23.9759	19.4102	20.9378	10.2549	7.14599	10.1165	9.99492	9.10474	0.997414	0.795437	1.14272	0.585588	1.26455	1.87351	0.785109	0.832901	0.776379	0.561018	0.531001	0.698023	0.549586	0.621703	0.404997	0.675597	0.525062	0.73215
	UDPG-3a	0	0	0	0	0	0	0	0	0	0	0	0	0	0	0	0.322844	0	0	17.0046	19.0237	14.9956	11.963	18.0261	13.2709	13.2712	15.5753	15.6106	3.5194	2.77557	3.11495	2.32203	3.24746	5.01091	2.6499	3.19725	2.4085	2.18771	2.61061	2.93283	1.59159	2.51193	1.3771	2.4107	2.0066	1.6796
	UDPG-4a	0	0	0	0	0	0	0	0	0	0	0	0	0	0	0	0	0	0	11.6497	13.7443	7.73419	5.33982	26.5033	24.4995	20.3899	23.8759	25.368	7.96509	8.11141	9.23324	6.00186	7.21701	11.9401	5.71127	6.54895	5.37261	5.56907	6.43056	7.58122	4.03901	4.89891	3.46966	5.4155	4.22653	3.79697
	UDPG-5a	0	0	0	0	0	0	0	0	0	0	0	0	0	0	0	0	0	0	3.89889	5.04489	2.01362	0.952197	18.7891	21.0102	14.7721	17.6999	21.1881	19.199	20.5979	16.759	14.784	17.847	21.1076	15.833	17.0473	12.5719	13.7344	17.243	18.8778	10.9051	14.8948	11.5265	14.2248	14.0478	12.7376
	UDPG-6a	0	0	0	0	0	0	0	0	0	0	0	0	0	0	0	0	0	0	0.118901	0.279432	1.97481	0.239022	20.6669	30.3859	15.1293	16.7539	24.22	56.8114	66.9918	68.6496	58.8034	58.729	57.5304	74.4353	71.4822	61.8174	58.5032	72.2344	68.9749	59.3121	59.1447	60.6316	58.053	76.1008	56.3576
	2PG-0	100	100	100	100	100	98.428	72.2194	88.6701	100	84.4842	100	100	75.1623	64.693	83.9196	100	87.4958	87.512	54.0736	24.5254	23.871	19.8356	16.8323	14.0554	17.5537	19.4831	15.7492	0	5.90326	4.97678	12.398	0	4.43294	0.846521	0	0	1.23639	4.04292	0	0	0	3.3965	5.72924	6.95463	7.74311
	2PG-1	0	0	0	0	0	0.548397	27.7806	11.3299	0	11.4601	0	0	24.8377	35.307	16.0804	0	12.5042	7.52379	16.1632	25.2106	44.5677	64.2105	7.80007	7.07492	18.1691	27.1758	26.7281	1.63101	8.89258	37.1774	0	15.2446	5.69533	6.62222	0	0	19.2096	2.03517	6.11186	0	1.6584	5.62131	4.49692	4.07751	4.27704
	2PG-2	0	0	0	0	0	1.02359	0	0	0	4.05575	0	0	0	0	0	0	0	4.96423	29.7632	50.264	31.5613	15.954	75.3676	78.8697	64.2772	53.3411	57.5227	98.369	85.2042	57.8459	87.602	84.7554	89.8717	92.5313	100	100	79.554	93.9219	93.8881	100	98.3416	90.9822	89.7738	88.9679	87.9798
	Glycine-0	100	100	98.3236	100	100	97.8342	100	100	99.8324	100	100	100	96.5345	98.9843	99.6138	100	99.9729	99.5363	85.2935	80.5295	82.9774	88.5971	55.5675	52.0724	57.6141	54.5129	78.0728	36.2604	29.143	32.2186	27.3897	25.6864	28.923	25.6537	25.7495	25.3261	25.4807	27.7871	26.0623	27.0085	27.9947	22.7527	27.366	23.9079	24.4174
	Glycine-1	0	0	1.67639	0	0	2.16583	0	0	0.167571	0	0	0	3.46553	1.01572	0.386214	0	0.0270633	0.463687	14.7065	19.4705	17.0226	11.4029	44.4325	47.9276	42.3859	45.4871	21.9272	63.7396	70.857	67.7814	72.6103	74.3136	71.077	74.3463	74.2505	74.6739	74.5193	72.2129	73.9377	72.9915	72.0053	77.2473	72.634	76.0921	75.5826
	Glycine-0a	100	100	98.0753	100	100	97.8204	100	100	99.8324	100	100	100	96.5345	98.9843	99.6138	100	99.9449	99.1314	83.6989	73.9954	68.0654	85.2239	49.298	45.9741	40.2401	13.6064	0	1.60749	0	32.2186	11.25	0	0	0	0	25.3261	21.6324	0	0	27.0085	25.2146	11.1564	27.366	10.1715	0
	Glycine-1a	0	0	1.92475	0	0	2.17959	0	0	0.167571	0	0	0	3.46553	1.01572	0.386214	0	0.0551032	0.868644	16.3011	26.0046	31.9346	14.7761	50.702	54.0259	59.7599	86.3936	100	98.3925	100	67.7814	88.75	100	100	100	100	74.6739	78.3676	100	100	72.9915	74.7854	88.8436	72.634	89.8285	100
	Serine-0	98.6871	98.9422	100	99.9182	98.1805	99.3754	100	100	98.1391	98.5181	100	99.9963	99.366	99.8859	100	99.0626	100	100	90.7412	89.6384	93.3669	95.2055	60.1167	54.1025	60.1289	57.267	51.3012	22.3199	17.8754	21.0672	16.598	21.1686	20.5063	20.3802	20.2139	16.4673	14.1347	16.2273	16.3597	16.526	16.6476	12.9306	15.9027	12.8195	11.6085
	Serine-1	1.31292	1.05784	0	0	1.81951	0.624577	0	0	1.86088	1.48193	0	0.00374106	0.634048	0.114114	0	0.888683	0	0	7.66495	8.19169	4.52528	3.54194	16.8938	15.8937	15.522	17.4578	18.3376	13.2138	12.8208	10.8639	11.205	12.4891	14.4107	10.032	11.2712	10.7633	11.138	11.6002	12.4941	10.4369	11.3816	10.7583	10.7848	10.295	11.0834
	Serine-2	0	0	0	0.0817558	0	0	0	0	0	0	0	0	0	0	0	0.0486782	0	0	1.5939	2.16986	2.10778	1.25259	22.9895	30.0039	24.3491	25.2752	30.3611	64.4663	69.3039	68.0689	72.197	66.3423	65.0831	69.5878	68.5149	72.7694	74.7272	72.1725	71.1461	73.0371	71.9708	76.3111	73.3125	76.8855	77.308
	Serine-0a	98.3238	98.4491	100	99.9163	97.527	99.2263	100	100	97.6022	98.3307	100	99.993	99.2195	99.8774	100	99.0626	100	100	82.3167	80.8615	87.2717	92.7288	34.9564	41.4762	57.518	29.8358	8.9423	0	0	21.0672	16.598	2.0032	0	0	7.4698	16.4673	14.1347	0	0	0	7.66043	12.9306	15.9027	0	0
	Serine-1a	1.67615	1.55094	0	0	2.47301	0.773692	0	0	2.39776	1.66928	0	0.00704224	0.780514	0.122622	0	0.888683	0	0	14.6391	15.1306	8.68367	5.37156	27.5512	20.266	16.5384	28.6643	34.288	17.0105	15.6113	10.8639	11.205	15.5254	18.128	12.5999	13.0716	10.7633	11.138	13.8473	14.938	12.5032	12.6088	10.7583	10.7848	11.8089	12.539
	Serine-2a	0	0	0	0.0836825	0	0	0	0	0	0	0	0	0	0	0	0.0486782	0	0	3.04415	4.00789	4.04467	1.89963	37.4924	38.2579	25.9436	41.4999	56.7697	82.9895	84.3887	68.0689	72.197	82.4714	81.872	87.4001	79.4586	72.7694	74.7272	86.1527	85.062	87.4968	79.7308	76.3111	73.3125	88.1911	87.461
	Glycerate-0	94.5809	94.3447	95.6143	95.3416	95.2577	95.3389	95.7251	95.5496	93.8751	93.9172	94.8848	94.9937	95.0694	95.0349	95.3131	95.2753	95.1654	95.2912	93.1192	93.0518	94.2899	94.7646	90.3194	87.5217	78.9345	83.2213	89.4217	68.5674	63.3221	59.7305	32.3227	45.1153	53.3693	74.7159	70.576	39.2779	37.2563	50.7293	50.8155	38.8906	32.6483	16.9419	26.0781	17.7522	20.9769
	Glycerate-1	3.68586	3.97572	2.90082	3.00617	3.10227	3.43791	2.677	2.93849	4.37025	4.53486	3.35822	3.28491	3.32027	3.1251	3.04524	2.97045	3.20695	2.90858	5.13832	4.95755	4.03694	3.56965	6.68676	8.06668	14.5412	11.3275	6.96716	11.2497	10.9327	12.911	16.081	14.8262	16.2683	7.9891	9.5515	14.1359	13.7329	12.6674	14.0776	14.2545	15.5714	12.9704	13.9915	13.1697	14.7917
	Glycerate-2	1.73323	1.67956	1.48487	1.65226	1.63999	1.22319	1.5979	1.51192	1.75461	1.54792	1.75693	1.72143	1.61029	1.84	1.64167	1.75423	1.62767	1.80019	1.74252	1.99063	1.6732	1.66578	2.99381	4.41158	6.52434	5.45119	3.61117	20.1829	25.7451	27.3584	51.5963	40.0585	30.3624	17.295	19.8725	46.5862	49.0108	36.6033	35.1069	46.8549	51.7803	70.0877	59.9304	69.0781	64.2314
	Valine-0	98.6417	99.1708	98.8067	98.6483	99.1018	98.6914	99.005	98.9162	98.7422	99.1117	98.81	99.0304	98.7411	98.8338	98.9291	98.9348	99.1287	99.0429	98.785	96.3062	99.1052	98.9025	99.361	98.891	99.2622	99.0424	98.9393	98.9138	98.8525	97.1537	98.7107	98.962	98.9692	100	98.5776	98.1593	98.32	98.1174	98.5879	98.6572	98.7513	98.513	98.2972	98.9488	98.4853
	Valine-1	0	0	0	0	0	0	0	0	0	0	0	0	0.0530555	0	0	0	0	0	0.127959	0	0	0	0	0	0	0	0	0	0	0	0	0	0	0	0	0.262628	0	0.0534179	0	0	0.0327501	0	0.057231	0	0
	Valine-2	1.3583	0.829246	1.19332	1.35168	0.898215	1.3086	0.995011	1.08377	1.25784	0.888334	1.19003	0.969632	1.20581	1.16625	1.07088	1.0652	0.871292	0.95707	1.08706	3.69376	0.894778	1.09745	0.639025	1.109	0.737785	0.957557	1.06069	1.08623	1.14748	2.84628	1.28926	1.03799	1.03083	0	1.42239	1.57809	1.67999	1.82922	1.41207	1.34283	1.21596	1.48697	1.64555	1.05121	1.51469
	Threonine-0	96.7455	97.0829	95.5381	96.8734	96.7962	97.5423	98.2389	95.7703	97.0671	97.2396	97.4256	97.1501	97.4741	97.3387	97.0548	96.9598	97.5286	97.499	96.9449	97.3795	96.094	97.2119	95.1225	96.217	96.7744	97.2836	97.3512	93.8489	93.2642	91.4892	94.5664	96.7249	95.9154	90.5113	93.486	92.9399	92.7604	89.936	92.3231	85.9267	93.3918	94.7359	91.2438	94.0673	94.236
	Threonine-1	0.82126	0.75042	1.77097	1.58117	1.02064	0.675859	0.480578	1.85034	1.34067	0.84065	0.623678	0.761668	0.606294	1.07567	0.983056	1.06488	0.699575	0.776226	1.23584	0.961243	1.90366	0.705295	2.6955	1.56487	1.45527	0.843207	0.871725	2.42581	2.81452	3.7635	2.00761	1.00475	1.38092	2.50029	1.76794	2.46454	3.0056	3.1989	2.71395	3.6225	1.96206	1.49131	2.90433	2.25739	2.07529
	Threonine-2	2.43328	2.16666	2.69089	1.54539	2.18311	1.78186	1.28055	2.37933	1.5922	1.9198	1.95067	2.0882	1.91963	1.58568	1.96213	1.97532	1.77178	1.72479	1.81927	1.65923	2.00236	2.08282	2.18196	2.21818	1.77031	1.87319	1.77712	3.72528	3.92129	4.74726	3.42597	2.27038	2.70372	6.98845	4.74608	4.59559	4.23397	6.86511	4.96298	10.4508	4.64609	3.77278	5.85183	3.67534	3.68873
	Glutamate-0	98.0097	98.1995	98.6987	98.0824	97.3145	96.4407	98.036	97.7686	97.6007	95.8203	97.4722	97.2824	98.552	98.1433	98.144	97.8501	97.2672	97.966	96.6914	97.4772	97.5224	96.1063	95.3595	95.229	93.1983	92.6689	94.4061	86.3324	86.9184	85.6157	71.611	72.0079	80.7168	84.9903	82.4741	72.9823	70.8737	79.9471	77.8684	53.2162	48.4907	35.5326	30.8141	42.548	33.9117
	Glutamate-1	1.99032	1.80051	1.30125	1.91761	2.6855	3.55926	1.964	2.23144	2.3993	4.17971	2.52777	2.71765	1.44799	1.85673	1.8367	2.14991	2.73285	2.03402	3.30864	2.52275	2.47763	3.78453	4.10595	3.78039	5.50386	5.30921	4.39687	5.9108	5.12205	4.66647	6.31872	8.59491	6.75031	4.71547	5.44306	5.75282	5.50915	4.20387	4.82296	4.07569	5.14723	3.77199	3.93416	4.95939	2.71978
	Glutamate-2	0	0	0	0	0	0	0	0	0	0	0	0	0	0	0.0192554	0	0	0	0	0	0	0.109215	0.164853	0.40394	0.485153	0.747858	0.396303	1.65563	1.25973	1.5227	4.35474	3.21958	2.72406	1.09092	1.59013	1.66471	4.51562	2.01009	2.18148	3.60759	4.99924	4.68368	5.57525	4.87127	5.65023
	Glutamate-3	0	0	0	0	0	0	0	0	0	0	0	0	0	0	0	0	0	0	0	0	0	0	0.297437	0.485573	0.646256	1.03219	0.614616	3.23252	3.389	3.64949	8.30866	7.01327	4.32097	3.74234	4.59431	8.67931	8.81121	5.1002	5.55017	15.9172	21.049	22.6355	26.2115	19.5151	19.9648
	Glutamate-4	0	0	0	0	0	0	0	0	0	0	0	0	0	0	0	0	0	0	0	0	0	0	0.0552577	0.0566462	0.166462	0.112991	0.110258	0.951658	1.02052	1.06512	2.5222	2.83428	2.01361	1.21859	1.4534	2.83437	2.55066	2.28431	2.64505	4.23107	4.81406	7.20003	8.30053	6.55432	10.8711
	Glutamate-5	0	0	0	0	0	0	0	0	0	0	0	0	0	0	0	0	0	0	0	0	0	0	0.0169836	0.044502	0	0.12887	0.0758082	1.91702	2.29029	3.48051	6.88468	6.33007	3.47425	4.24239	4.445	8.08655	7.73965	6.45446	6.93191	18.9522	15.4997	26.1762	25.1645	21.5519	26.8824
	Fumarate-0	98.4763	100	100	98.1782	96.4016	94.3726	89.2372	90.7448	91.359	82.9248	86.5965	82.7593	83.3296	87.0942	82.599	80.1403	72.0481	79.4137	76.3335	80.2959	73.3884	63.258	61.8429	72.2221	51.7771	62.7865	55.7215	67.1947	70.5132	52.6234	49.948	62.7999	66.8897	82.6758	87.8512	65.2236	50.6201	68.3669	63.2667	56.7495	57.5031	33.8575	35.0499	49.4961	48.9896
	Fumarate-1	1.52365	0	0	1.82179	2.82177	5.62741	7.63758	9.25523	8.64097	17.0752	13.4035	17.2407	15.4325	12.8516	17.401	19.8597	22.8242	20.5863	17.965	15.2958	22.8775	28.5427	10.5579	5.05973	12.5786	12.9698	9.30796	3.10717	2.35638	1.71727	5.62064	8.43671	3.91429	2.91862	2.47649	2.17504	8.05887	2.40633	3.49594	2.17336	5.00756	8.18733	6.47394	0	3.52138
	Fumarate-2	0	0	0	0	0.776595	0	3.12518	0	0	0	0	0	1.2379	0.054177	0	0	1.30441	0	4.37982	4.40832	3.73411	8.19929	11.8881	6.00897	15.1563	18.2229	14.799	3.22873	0.432478	5.98479	0	2.88307	3.42934	0.78463	0	0	1.5887	0.61625	1.28396	0	0	3.36841	5.14021	0	0
	Fumarate-3	0	0	0	0	0	0	0	0	0	0	0	0	0	0	0	0	3.82335	0	1.32169	0	0	0	5.80556	6.38761	8.07488	6.02082	8.47966	4.50152	4.44021	5.49842	0	5.50681	0	4.18935	0	0	0	0	5.83937	0	0	12.7489	10.1942	0	0
	Fumarate-4	0	0	0	0	0	0	0	0	0	0	0	0	0	0	0	0	0	0	0	0	0	0	9.90552	10.3216	12.4132	0	11.6919	21.9678	22.2577	34.1761	44.4314	20.3735	25.7667	9.43162	9.67227	32.6014	39.7323	28.6105	26.114	41.0771	37.4894	41.8379	43.1417	50.5039	47.489
	Fumarate-0a	94.7755	100	100	96.6417	84.5765	79.0598	82.7662	83.5322	61.8269	55.6292	55.8079	64.0654	30.3999	41.9937	43.0545	71.6345	17.6806	54.1707	0	27.0064	28.6337	0	0	41.798	9.43004	6.20438	0	0	5.72651	0	26.4493	0	4.18051	47.6926	51.7501	5.37518	3.20581	5.58922	0	0	20.1625	0	0	41.3487	4.84481
	Fumarate-1a	5.22452	0	0	3.35829	12.0948	20.9402	12.2296	16.4678	38.1731	44.3708	44.1921	35.9346	64.4318	57.7628	56.9455	28.3655	67.218	45.8293	75.909	56.663	61.3523	77.6842	27.6696	10.6015	23.6245	32.6899	21.0214	9.47157	7.53368	3.62471	8.25945	22.6793	11.3277	8.81226	9.8356	5.91817	15.797	7.18182	9.51711	5.02504	9.40753	12.3783	9.96756	0	6.56881
	Fumarate-2a	0	0	0	0	3.32868	0	5.00416	0	0	0	0	0	5.16832	0.243504	0	0	3.84153	0	18.5064	16.3306	10.014	22.3158	31.1557	12.5904	28.4658	45.9304	33.4226	9.84211	1.38269	12.6324	0	7.75018	9.92433	2.36905	0	0	3.11416	1.83923	3.49535	0	0	5.09265	7.91409	0	0
	Fumarate-3a	0	0	0	0	0	0	0	0	0	0	0	0	0	0	0	0	11.2599	0	5.58465	0	0	0	15.2149	13.3837	15.1659	15.1753	19.1507	13.7219	14.196	11.6058	0	14.8032	0	12.649	0	0	0	0	15.8967	0	0	19.2748	15.6955	0	0
	Fumarate-4a	0	0	0	0	0	0	0	0	0	0	0	0	0	0	0	0	0	0	0	0	0	0	25.9598	21.6264	23.3139	0	26.4053	66.9644	71.1611	72.1372	65.2913	54.7673	74.5674	28.4771	38.4143	88.7067	77.8831	85.3897	71.0909	94.975	70.4299	63.2542	66.4229	58.6513	88.5864
	Succinate-0	95.8639	100	100	97.4271	99.4526	99.3902	100	100	95.0632	100	97.8094	100	100	100	100	99.3828	100	97.1997	92.7253	100	95.1927	100	96.7387	93.8421	92.0254	100	91.5692	84.7432	84.6764	74.1981	73.087	79.1957	81.6752	81.6209	83.2708	67.2918	70.0761	72.773	69.3523	59.5666	57.4189	45.1739	39.8025	60.0209	43.2585
	Succinate-1	4.13609	0	0	2.57293	0.547419	0.609754	0	0	4.52643	0	2.19059	0	0	0	0	0.617205	0	2.80034	7.27473	0	4.80725	0	3.26132	4.18419	7.9746	0	6.16381	3.33278	2.45713	3.71374	3.99971	5.06423	3.92044	3.67265	2.98054	3.48182	3.71488	3.35409	4.43817	2.46512	3.92773	3.00759	4.71828	3.71614	3.52799
	Succinate-2	0	0	0	0	0	0	0	0	0.41038	0	0	0	0	0	0	0	0	0	0	0	0	0	0	1.97369	0	0	2.26698	5.43716	5.39674	9.30151	10.2648	7.11499	6.84934	5.9958	5.92451	11.2834	10.0237	8.92857	11.2544	13.4644	16.3325	21.0087	23.4763	12.9324	19.2808
	Succinate-3	0	0	0	0	0	0	0	0	0	0	0	0	0	0	0	0	0	0	0	0	0	0	0	0	0	0	0	2.54855	2.83609	4.63972	5.13466	3.20998	2.98786	2.52674	2.87716	5.27677	4.92375	4.40522	5.29974	5.25937	6.46179	7.59025	9.08837	6.13437	8.63497
	Succinate-4	0	0	0	0	0	0	0	0	0	0	0	0	0	0	0	0	0	0	0	0	0	0	0	0	0	0	0	3.93835	4.63359	8.14697	7.51383	5.41514	4.56717	6.18387	4.94699	12.6662	11.2615	10.5392	9.65536	19.2445	15.859	23.2196	22.9146	17.1961	25.2978
	2OG-0	97.0009	98.1491	98.0531	97.9191	97.9351	96.7268	99.4008	98.3083	97.0805	95.2711	97.4942	98.2484	97.688	97.4885	100	98.0392	97.9253	97.6762	96.0762	97.7435	97.0941	94.912	95.5971	94.4134	95.0249	92.9671	93.2201	86.7102	86.9949	84.5953	80.2985	74.4761	82.4873	82.7526	83.5792	79.436	82.4917	80.5463	76.2352	52.9438	46.2418	36.3908	30.6516	40.3619	31.9212
	2OG-1	2.9991	1.85085	1.94686	2.08085	2.06492	3.27325	0.599191	1.69173	2.91954	4.72893	2.50575	1.75156	2.31196	2.51153	0	1.96078	2.07474	2.32385	3.92375	2.23736	2.90587	5.08802	4.40295	4.60478	4.97513	5.8321	5.55507	5.59652	4.88383	5.5812	5.98694	7.41472	6.19851	5.46449	4.50098	4.02949	3.62702	5.0535	5.70843	4.56406	5.98046	2.57262	3.15885	5.22825	5.37072
	2OG-2	0	0	0	0	0	0	0	0	0	0	0	0	0	0	0	0	0	0	0	0.0191812	0	0	0	0.376505	0	0.333919	0.239162	2.01077	1.70346	0.709785	1.9514	2.60647	1.8992	1.74794	1.73799	1.16284	2.40595	1.29776	2.10687	3.95342	4.43856	6.10819	5.54064	4.06822	3.10424
	2OG-3	0	0	0	0	0	0	0	0	0	0	0	0	0	0	0	0	0	0	0	0	0	0	0	0.410601	0	0.583111	0.62962	2.83639	3.32836	4.82672	4.12104	6.1639	3.897	4.12883	4.08217	5.64745	3.94341	4.70956	6.08824	15.1833	21.3684	23.5274	29.0473	20.715	21.873
	2OG-4	0	0	0	0	0	0	0	0	0	0	0	0	0	0	0	0	0	0	0	0	0	0	0	0.169324	0	0.220696	0.308035	1.09673	1.15443	1.43775	2.91006	3.0486	2.01013	1.34646	1.41092	2.35043	0.460417	2.09031	2.78584	3.96921	5.10429	7.90399	6.40081	6.56943	11.4382
	2OG-5	0	0	0	0	0	0	0	0	0	0	0	0	0	0	0	0	0	0	0	0	0	0	0	0.0253847	0	0.0631057	0.0480488	1.74943	1.93498	2.84926	4.73208	6.29023	3.50783	4.55972	4.68875	7.37381	7.07153	6.3026	7.07541	19.3862	16.8664	23.497	25.2008	23.0572	26.2927
	Glucose-0	93.9978	94.309	95.0144	94.8199	94.938	94.9131	94.893	94.8951	94.8409	94.7919	94.0265	94.4539	94.1772	94.545	94.8683	94.7354	93.953	94.2205	94.8187	94.8379	94.2719	94.2072	94.2106	94.2714	94.816	94.0869	93.6973	93.9658	93.5359	94.351	94.5645	93.7775	93.2094	92.1326	92.1117	94.391	94.311	92.7717	92.0004	89.9819	87.024	92.2321	93.3572	93.2025	92.6691
	Glucose-1	5.92465	5.57244	4.88142	5.06394	4.98615	4.97881	4.91348	4.9729	5.11566	5.11965	5.81147	5.40964	5.71305	5.45502	4.99969	5.10177	5.88573	5.62579	5.13814	5.06635	5.58495	5.65452	5.61285	5.43244	5.01877	5.72698	6.06146	5.47317	5.52942	5.33193	5.11759	5.74994	6.11478	6.08147	6.08041	5.22571	5.25358	6.00732	6.52944	7.11303	8.25683	5.91911	5.48429	5.56009	5.71373
	Glucose-2	0.0775883	0.118554	0.104167	0.116212	0.0758176	0.108075	0.193544	0.131988	0.0434084	0.0884667	0.162061	0.136477	0.109713	0	0.131989	0.162785	0.161224	0.153751	0.0431154	0.0957389	0.143191	0.138314	0.176563	0.296206	0.165273	0.186146	0.2412	0.560991	0.934727	0.317058	0.317901	0.472584	0.675865	1.78593	1.80788	0.383257	0.435462	1.221	1.47015	2.90509	4.71916	1.84874	1.15851	1.2374	1.61719
	Fructose-0	97.2709	97.2	99.0846	99.6968	99.9369	99.2385	98.1588	99.853	98.5416	99.5103	97.8567	98.4632	97.8589	95.2404	99.1231	99.5416	97.2351	98.5584	94.8992	99.049	97.5767	99.3727	91.3673	97.0694	98.7664	95.5174	98.0552	96.1523	95.3784	98.0959	97.8561	95.2525	94.2229	89.5169	90.5956	98.0386	97.9102	86.3817	88.4609	92.42	89.32	94.3016	96.0618	96.2592	96.1071
	Fructose-1	2.04857	1.28055	0.653106	0	0	0.238333	1.14515	0.147045	0.986974	0.152998	0.630836	1.09585	1.1383	3.5334	0.0898874	0.458413	1.46093	1.0031	2.62119	0	1.25058	0.411308	5.0577	1.05895	0.784883	2.7599	1.0201	1.21321	0.777318	0.87231	1.16073	1.33901	1.86149	2.94127	2.02232	0.880085	1.09271	2.45593	2.64372	1.47684	1.43254	1.05067	1.07085	1.02522	1.01354
	Fructose-2	0.680582	0.410733	0.209069	0	0	0	0.696029	0	0	0	0.92621	0	0.342879	0.677746	0.134965	0	0.40242	0.125496	1.7285	0.146341	0.449746	0	2.43888	0.464996	0.379031	0.266446	0.606285	0.393658	0.736045	0.17593	0.632313	0.731828	0.372988	1.73171	1.46701	0.177648	0.52198	2.1741	1.81388	0.765252	2.06916	0.6805	0.712476	0.708521	0.449972
	Fructose-3	0	1.10872	0.0531993	0.303185	0.0631303	0.52316	0	0	0.471464	0.336741	0.58627	0.440984	0.659894	0.548481	0.652069	0	0.901594	0.313001	0.751071	0.804638	0.723014	0.21595	1.13616	1.40667	0.069711	1.4563	0.318381	2.2408	3.10826	0.85587	0.350814	2.67666	3.5426	5.81011	5.91508	0.903618	0.475145	8.98832	7.08146	5.33793	7.17826	3.96723	2.15488	2.00703	2.4294
	Raffinose-0	90.8256	90.2134	93.8838	93.815	92.9555	90.6037	93.9554	94.6716	90.2535	89.9074	89.3446	91.7225	94.3738	93.5788	94.1347	94.1882	90.514	90.359	88.1199	89.8079	90.7969	90.6453	88.6394	87.3055	93.9866	89.674	89.9916	84.7191	82.5824	92.1333	92.0806	88.9072	88.3162	78.0549	78.0978	89.4435	90.2517	85.5373	86.3851	69.1789	66.345	74.4251	74.6511	81.522	78.7692
	Raffinose-1	7.23469	7.43547	4.28225	4.39013	5.44526	7.51092	3.98096	3.3628	7.36023	8.5173	8.88161	6.11322	4.13329	5.01369	4.19279	4.34438	7.18508	7.57982	8.48202	8.09562	6.26756	7.32731	8.88364	9.02032	4.00053	7.73588	7.84929	7.38611	9.28972	4.61112	4.57123	7.43557	7.89537	8.30971	7.67926	4.90114	5.08495	7.79914	7.71076	4.97747	3.48386	3.10169	3.53442	2.98051	3.30054
	Raffinose-2	1.43312	1.3701	1.37654	1.20604	0.854522	1.15268	1.58284	1.12102	1.43414	1.0731	1.07951	1.60931	0.567266	0.345779	1.06572	0.79903	1.65708	1.48281	2.44891	1.35514	2.08749	1.31132	1.43806	1.92771	1.14004	1.55405	1.25566	1.96392	2.57917	1.4423	1.72116	1.59328	1.68952	2.10138	3.08368	1.73664	1.65396	2.28254	1.84807	1.48835	2.16876	1.55268	2.07934	1.71003	1.83707
	Raffinose-3	0.271682	0.791302	0.153739	0.156102	0.432862	0.223159	0.216821	0.481189	0.43914	0.171648	0.380438	0.221635	0.55038	0.815407	0.475276	0.330791	0.220098	0.178088	0.380444	0.240755	0.414706	0.388088	0.55638	0.890791	0.582474	0.447072	0.519696	2.00587	1.23215	0.597853	0.521868	0.58328	0.639612	2.7594	2.44646	0.928487	0.825752	1.16974	1.51041	3.44655	3.95653	2.25066	2.68005	1.9064	2.21992
	Raffinose-4	0.234903	0.1429	0.219227	0.386555	0.302532	0.281909	0.134698	0.311285	0.394054	0.237125	0.251788	0.253553	0.322843	0.182719	0.0749255	0.261785	0.352808	0.299676	0.405815	0.449423	0.312137	0.279489	0.438717	0.527415	0.290308	0.402572	0.334374	1.96634	2.10586	0.693148	0.608964	0.832777	0.800304	3.8368	3.63907	1.27697	1.16439	1.57848	1.23665	7.03281	7.72698	5.36815	5.41404	3.80219	4.54315
	Raffinose-5	0	0.0468257	0.0843971	0.0461524	0.00929495	0.22764	0.129299	0.0521036	0.118958	0.0933955	0.0620911	0.0797779	0.052393	0.0636476	0.0566075	0.0758397	0.0709448	0.100614	0.16294	0.0511213	0.12118	0.0485075	0.0437574	0.328263	0	0.186451	0.0493551	1.95862	2.21066	0.522315	0.496201	0.64793	0.658975	4.93782	5.05374	1.71323	1.01926	1.63285	1.30904	13.876	16.3188	13.3018	11.6411	8.07883	9.33011
	Raffinose-6	0	0	0	0	0	0	0	0	0	0	0	0	0	0	0	0	0	0	0	0	0	0	0	0	0	0	0	0	0	0	0	0	0	0	0	0	0	0	0	0	0	0	0	0	0
	myoinositol-0	97.2676	97.0812	97.3143	97.523	97.8996	97.7168	97.2677	97.3196	97.6019	97.321	96.4551	96.6124	96.925	97.2523	97.7808	97.3848	96.7106	96.8079	97.177	97.671	96.884	97.0868	97.0102	97.3171	97.4648	97.343	97.1861	96.4133	96.6563	96.7212	96.7239	96.9419	96.3474	96.0096	95.6677	96.0416	96.1976	95.7443	96.0205	93.1272	92.7484	93.2281	92.9638	93.0052	92.351
	myoinositol-1	1.80577	2.0828	1.80795	1.61318	1.34988	1.29861	1.77847	1.73828	1.56515	1.71211	2.36172	2.13097	2.04914	2.05565	1.33513	1.66066	2.32319	2.10323	1.79561	1.35219	2.06327	1.9846	2.11202	1.65984	1.63879	1.85712	1.74692	2.05259	1.45797	2.00725	1.78202	1.83574	2.11674	1.41082	1.81395	1.79283	1.83032	2.27632	2.00763	2.48246	2.14827	2.10652	1.89263	1.95274	1.966
	myoinositol-2	0.819495	0.741707	0.807302	0.776691	0.66143	0.79448	0.843092	0.918484	0.752303	0.854427	1.0497	1.00367	0.786265	0.426559	0.763725	0.867429	0.938076	0.994752	0.877319	0.802976	0.956332	0.872553	0.710027	0.894666	0.75738	0.767825	0.928818	0.969328	1.10363	0.756426	1.0217	0.860939	1.04814	1.03054	1.14082	1.08042	1.07067	1.15181	1.14019	1.52362	1.642	1.24532	1.58411	1.6333	1.73953
	myoinositol-3	0.107093	0.0943336	0.0703972	0.0871224	0.0890826	0.190151	0.110784	0.0236387	0.0806047	0.112478	0.133501	0.252942	0.239555	0.265544	0.120381	0.087138	0.0280928	0.0941536	0.150039	0.173873	0.0964197	0.056049	0.167756	0.128391	0.138984	0.0320778	0.138114	0.564834	0.782095	0.515125	0.472384	0.36146	0.487702	1.54903	1.37757	1.08516	0.901411	0.827561	0.831633	2.86668	3.46135	3.42005	3.55943	3.40872	3.9435

## Sheet: 5-Total amount ML&LL
Supplemental Data. Medeiros et al. (2022) 13CO2 Labelling kinetics in maize reveal impaired efficiency of C4 photosynthesis under low irradiance.
	Supplemental Dataset S5. Metabolic content in ML and LL. For a given compound, amounts of all isotopomers (data provided in Supplemental Datasets S1 and S3) were summed. Amounts are expressed as nmol g-1 FW. Duration of labelling is indicated in seconds. Day, time of sampling (h:min after beginning of the light period) and ZT period for each labelling duration are indicated. As indicated in Mater…
ML	Compounds	Kinetic (s)
		0	0	0	0	5	5	5	5	5	10	10	10	10	10	10	15	15	15	15	20	20	20	20	30	30	30	30	50	50	50	50	60	60	60	60	180	180	180	180	180	180	300	300	300	300	600	600	600
	Malate	6134.88	5643.03	2710.09	2574.23	3880.9	5392.87	4581.89	4251.43	9662.87	6965.39	4386.24	3914.99	7598.18	7019.21	4897.39	6828.66	3486.86	9605.14	4969.42	7099.26	6299.08	3874.48	4853.74	1326.94	7298.66	1974.44	4520.71	11916.3	4507.16	5601.84	6059.09	9568.2	3477.19	4065.92	2417.75	11730	1864.68	3150.63	8441.27	4563.55	4640.49	4954.87	4983.72	5044.18	5409.39	8591.28	7987.09	4746.77
	Malatea	1445.92	1445.92	1445.92	1445.92	1445.92	1445.92	1445.92	1445.92	1445.92	1445.92	1445.92	1445.92	1445.92	1445.92	1445.92	1445.92	1445.92	1445.92	1445.92	1445.92	1445.92	1445.92	1445.92	1326.94	1445.92	1445.92	1445.92	2012.27	1445.92	1445.92	1445.92	1445.92	1445.92	1445.92	1445.92	1445.92	1445.92	1565.43	1445.92	1445.92	1445.92	1445.92	1445.92	1445.92	1445.92	1445.92	1447.05	1445.92
	Aspartate	348.444	220.094	423.38	129.828	228.424	268.427	125.17	294.826	628.653	337.594	417.331	320.692	380.152	n.d.	247.701	680.529	169.765	262.488	306.965	310.342	424.629	264.002	273.962	165.001	306.154	323.757	167.467	1287.72	346.721	476.689	637.431	482.749	644.798	258.136	360.687	641.605	509.834	1001.66	610.305	354.34	321.875	215.21	553.871	597.611	604.829	402.336	558.393	330.982
	Pyruvate	449.258	426.134	529.253	550.126	474.717	279.867	250.63	440.087	559.061	326.942	331.253	457.882	380.465	902.047	436.6	555.237	488.49	556.519	495.895	449.215	293.378	311.369	446.87	277.761	267.697	622.458	370.127	365.756	303.206	380.077	485.189	294.417	449.27	406.445	361.684	228.965	232.401	473.023	401.565	398.845	325.964	297.04	382.036	421.398	337.096	454.091	486.511	392.418
	Alanine	738.696	566.543	1256.49	1406.47	654.565	536.231	263.169	863.877	1361.5	689.245	572.514	618.154	680.869	1401.9	1014.89	1869.78	759.485	1849.02	920.804	492.31	937.287	924.887	1009.36	293.585	337.907	1239.34	1020.26	1322.1	954.669	1260.97	1743.44	725.43	1096.43	943.106	843.573	378.986	295.957	897.649	557.959	960.551	691.468	301.452	553.925	1351.17	904.164	483.85	1041.39	808.848
	PEP	488.267	321.749	451.001	488.47	594.697	326.876	148.431	256.324	230.291	478.672	336.962	249.291	233.103	296.367	379.192	343.761	345.249	313.634	247.088	274.646	233.478	329.351	280.128	292.103	255.706	233.964	187.249	199.181	245.081	270.28	276.452	160.688	235.564	201.053	270.483	218.623	210.806	251.111	212.142	236.408	239.05	147.783	209.196	172.285	201.226	173.751	208.983	178.297
	3PGA	920.562	806.09	983.125	788.561	893.133	631.408	573.564	646.409	866.554	799.352	823.478	504.187	639.046	665.154	622.488	1086.69	729.959	679.401	393.094	682.942	619.735	480.666	603.025	580.848	650.181	669.892	601.566	768.74	582.195	601.41	834.519	667.976	783.762	657.244	528.057	474.964	500.243	835.117	668.731	728.325	696.465	500.1	666.005	518.513	593.684	564.068	726.891	714.007
	Triose-P	391.655	324.586	495.748	204.174	358.639	232.176	322.451	343.227	452.236	420.579	365.821	277.936	356.488	230.068	328.784	438.683	269.353	361.445	310.012	375.869	318.706	365.268	288.275	337.776	645.393	299.258	279.901	709.703	326.069	412.919	467.305	504.3	470.924	328	485.644	721.001	642.192	652.233	471.22	318.51	463.968	587.398	699.37	476.713	849.175	864.731	664.67	679.052
	FBP	10.7607	12.3602	5.71587	8.82295	7.78294	10.7482	18.54	17.4658	28.4967	9.24326	7.55413	16.6711	15.9873	9.19423	11.0135	11.973	10.3213	9.07888	13.8829	6.46755	9.92792	9.04471	9.46952	8.50814	11.8806	18.4858	15.822	9.81279	8.49479	9.69306	7.84795	17.8451	13.3261	12.0117	5.45614	16.5057	11.6377	6.82735	8.82209	4.18693	13.4918	13.7796	12.7063	10.7812	16.0236	16.0823	20.183	12.2455
	F6P	114.595	146.604	145.486	116.069	135.102	76.2122	163.919	142.257	164.48	116.836	123.441	123.006	134.03	103.879	132.583	109.261	119.339	124.344	99.0011	149.989	86.1537	131.449	103.383	168.527	230.278	103.602	120.781	159.512	120.25	164.05	124.29	131.782	115.055	107.949	155.56	200.617	183.779	225.151	129.035	124.746	139.643	209.893	193.589	139.371	145.682	211.07	190.007	193.036
	SBP	12.0329	20.0175	15.7844	17.0066	19.7872	17.5083	26.0372	28.8653	28.3173	21.2576	14.9542	24.2205	20.6311	19.5077	19.8296	12.3777	22.7907	16.6329	16.4298	11.1696	16.7816	21.7786	16.4773	28.0551	25.7532	23.1477	19.7081	15.3884	12.7299	24.5265	16.5817	22.6057	15.8239	16.9365	13.3784	28.7111	24.6898	13.17	12.12	4.65942	23.8144	33.4315	23.8411	2.76573	17.9168	18.6576	31.8017	20.8524
	SBPa	8.43241	8.43241	8.43241	8.43241	8.43241	8.43241	8.43241	8.43241	8.43241	8.43241	8.43241	8.43241	8.43241	8.43241	8.43241	8.43241	8.43241	8.43241	8.43241	8.43241	8.43241	8.43241	8.43241	8.43241	8.43241	10.2301	8.43241	8.43241	8.43241	8.43241	8.43241	8.97281	8.43241	8.43241	8.43241	9.97661	8.43241	8.43241	8.43241	4.65942	8.77897	17.0902	8.43241	8.43241	8.43241	8.43241	12.834	9.20212
	S7P	81.0964	95.6293	97.0295	76.6954	73.0911	42.9511	84.8913	80.1844	83.3097	73.269	86.7464	60.0852	83.483	87.1529	66.3312	56.8274	92.1236	53.2027	38.8443	81.3757	45.0632	49.6469	48.7627	122.418	108.454	45.4558	76.4988	66.2975	70.2268	57.9347	61.7462	81.1986	72.4714	57.9226	85.6867	81.2272	98.7152	118.778	61.6138	72.014	91.3478	129.19	124.437	63.0276	75.4593	141.607	116.82	144.301
	R5P	2.56607	4.07071	9.33079	6.45743	4.94425	3.39924	5.20407	6.07973	3.7503	5.22732	5.61308	6.12209	4.25641	5.46357	3.90517	3.44031	3.7455	4.60221	3.19951	3.68462	3.7586	3.60637	5.62632	5.03576	6.86097	4.93546	4.02757	5.31954	3.22471	7.11909	4.47364	4.26276	3.90436	6.68254	5.39997	5.38855	6.4096	6.67607	2.92178	3.83898	7.11538	8.09529	5.53856	6.02681	5.25895	4.2696	6.02449	7.36346
	Ru5P+Xu5P	110.546	112.825	240.934	140.325	134.423	72.594	123.208	146.797	121.005	128.303	151.765	136.365	109.842	121.863	142.322	90.1932	82.362	170.982	140.466	138.026	94.2706	121.456	105.516	127.559	192.789	103.759	106.688	206.563	96.0907	193.035	106.613	105.44	135.464	132.736	165.203	395.271	282.75	368.354	139.555	164.686	98.2034	209.584	296.053	222.395	211.644	133.03	284.035	172.461
	RuBP	104.65	110.426	38.0397	88.7263	98.7846	60.7849	262.173	192.686	166.477	94.5159	127.534	270.825	194.43	54.4953	119.75	47.5522	122.492	67.3006	78.4847	61.1839	62.6743	171.994	120.368	229.092	241.009	160.803	176.012	124.986	112.527	139.396	100.659	113.351	84.5547	131.214	105.776	375.807	292.701	84.9699	57.5117	94.0152	167.098	210.855	163.475	81.805	133.968	159.618	269.26	191.645
	G6P	174.514	155.667	157.164	120.014	189.6	111.57	202.408	194.275	244.27	165.815	148.126	189.751	160.603	168.464	168.9	168.344	172.476	169.451	182.464	183.591	129.76	169.654	150.807	230.908	259.422	151.106	149.066	251.182	207.328	210.481	218.183	222.617	170.987	135.411	194.519	323.972	281.079	285.472	194.911	156.395	190.661	254.245	287.243	217.18	208.573	240.719	251.526	236.814
	G1P	36.0556	34.7542	33.6041	33.36	27.3466	26.4182	46.4316	42.8541	39.9789	23.7625	25.6602	24.7336	31.9785	25.7194	43.0663	30.9872	34.0101	32.1745	29.8317	30.8692	16.8849	36.7428	34.2404	49.7654	48.495	38.1941	48.9404	32.326	48.3616	47.9503	27.6814	25.1557	29.6609	37.7168	46.9183	42.9667	39.7157	46.5716	34.2815	41.5476	25.4623	50.7074	33.6797	20.8542	41.1002	45.7633	64.8493	59.8282
	G1Pa	32.044	32.044	32.044	32.044	27.3466	26.4182	32.044	32.044	32.044	23.7625	25.6602	24.7336	31.9785	25.7194	32.044	30.9872	32.044	32.044	29.8317	30.8692	16.8849	32.044	32.044	32.044	32.044	32.044	32.044	32.044	32.044	32.044	27.6814	25.1557	29.6609	32.044	32.044	32.044	32.044	38.889	32.044	32.044	25.4623	32.044	32.044	32.044	32.044	32.044	50.3896	44.2356
	ADPG	1.48806	1.20124	1.09733	1.05476	1.40188	0.796222	1.47458	1.32502	1.32161	0.99003	1.27516	1.84928	2.03827	0.705839	1.65712	0.935723	1.42911	1.23385	0.709044	1.28623	1.05234	1.4187	1.40088	1.19517	1.2649	0.999223	0.895042	0.720291	1.32571	0.830247	1.46854	0.767207	1.0746	0.773252	1.55298	1.54851	1.51387	1.79995	0.901106	2.88748	1.83155	2.13821	1.8519	3.79392	1.21192	3.07596	1.95711	2.77356
	UDPG	44.562	38.1424	74.5796	39.7471	43.0094	48.5049	65.3717	43.3764	82.7413	43.0168	54.3954	48.6441	40.1241	58.0462	58.7066	67.9433	40.4658	61.0381	70.8581	50.9855	38.5812	51.5005	53.7073	68.3066	79.8828	53.2559	47.9056	71.4103	60.722	68.1292	80.4077	46.7657	62.1386	51.0168	64.3702	89.5894	65.785	115.654	90.1446	47.5393	46.5387	78.3593	50.3042	43.1177	74.4008	50.842	68.0623	63.5228
	UDPGa	44.562	38.1424	54.2131	39.7471	43.0094	48.5049	54.2131	43.3764	54.2131	43.0168	54.2131	48.6441	40.1241	54.2131	54.2131	54.2131	40.4658	54.2131	54.2131	50.9855	38.5812	51.5005	53.7073	54.2131	54.2131	53.2559	47.9056	54.2131	54.2131	54.2131	54.2131	46.7657	54.2131	51.0168	54.2131	60.1923	54.2131	86.5226	61.5527	47.5393	46.5387	58.3911	50.3042	43.1177	65.1003	50.842	59.4419	57.1213
	2PG	0.302997	0.0313906	0.64989	0.347262	0.383388	0.262006	0.436209	0.665729	0.457666	0.255992	0.347118	0.490611	0.146663	0.555969	0.451669	0.20547	0.359082	0.239207	0.297658	0.132718	0.432331	0.497767	0.17025	0.384703	0.258759	0.460688	0.154806	0.359134	0.185453	0.709413	0.630504	0.301919	0.18623	0.396459	0.441763	0.363714	0.422945	0.206559	0.182311	0.0530366	0.339758	0.346842	0.357149	0.0288247	0.318069	0.36192	0.543681	0.246028
	Glycine	64.336	62.6469	72.4274	75.3029	69.2575	71.1656	38.9887	77.0354	115.239	101.134	69.4383	66.2617	72.3799	66.7653	64.7649	73.4558	61.2266	85.7138	67.0232	47.4863	46.2177	76.6022	83.7914	63.4697	59.41	82.592	91.4533	92.2583	72.5859	75.4386	87.9307	71.2249	78.2114	76.8253	109.429	56.2181	65.2718	56.8955	58.1234	65.9245	60.6787	46.4636	66.4096	61.4116	82.9097	61.9801	58.6221	77.093
	Glycinea	60.7499	60.7499	60.7499	60.7499	60.7499	60.7499	38.9887	60.7499	60.7499	60.7499	60.7499	60.7499	60.7499	60.7499	60.7499	60.7499	60.7499	60.7499	60.7499	47.4863	46.2177	60.7499	60.7499	60.7499	59.41	60.7499	60.7499	60.7499	60.7499	60.7499	60.7499	60.7499	60.7499	60.7499	60.7499	56.2181	60.7499	56.8955	58.1234	60.7499	60.7499	46.4636	60.7499	60.7499	60.7499	60.7499	58.6221	60.7499
	Serine	86.6994	82.4318	101.457	100.268	86.8149	73.338	45.6087	119.581	206.114	125.646	91.2488	82.291	123.594	115.803	133.717	135.285	60.7736	138.001	97.4587	75.3128	86.3396	155.057	137.923	46.889	63.567	136.415	131.798	169.272	96.3303	138.38	164.881	97.5584	107.522	127.601	153.773	130.777	108.808	94.707	135.842	123.35	94.4586	56.1378	95.1098	153.414	252.389	88.2201	124.477	126.902
	Serinea	86.6994	82.4318	101.457	100.268	86.8149	73.338	45.6087	102.201	102.201	102.201	91.2488	82.291	102.201	102.201	102.201	102.201	60.7736	102.201	97.4587	75.3128	86.3396	102.201	102.201	46.889	63.567	102.201	102.201	102.201	96.3303	102.201	102.201	97.5584	102.201	102.201	102.201	102.201	102.201	94.707	102.201	102.201	94.4586	56.1378	95.1098	102.201	102.201	88.2201	102.201	102.201
	Glycerate	590.395	540.328	857.759	487.938	351.366	448.584	348.554	420.625	501.24	252.065	441.113	437.823	702.489	668.139	594.047	747.775	332.392	687.467	601.34	312.673	815.933	268.428	487.715	204.316	253.658	504.86	446.096	n.d.	606.301	496.648	500.073	518.757	504.345	553.346	514.689	237.132	212.724	348.589	499.537	490.463	345.73	176.184	486.386	679.278	489.16	555.8	575.842	680.154
	Glyceratea	160.476	160.476	160.476	160.476	160.476	160.476	160.476	160.476	160.476	160.476	160.476	160.476	160.476	160.476	160.476	160.476	160.476	160.476	160.476	160.476	160.476	160.476	160.476	160.476	160.476	160.476	160.476	n.d.	160.476	160.476	160.476	160.476	160.476	160.476	160.476	160.476	160.476	160.476	160.476	160.476	160.476	160.476	160.476	160.476	160.476	160.476	160.476	160.476
	Valine	39.6243	32.0768	38.3647	41.475	36.9554	34.3544	26.2236	40.6498	51.8412	37.7338	41.9119	31.9119	30.9059	42.7661	39.2504	45.8701	33.3595	56.9822	46.3278	32.3035	26.7821	31.0966	53.9076	42.7937	36.6526	56.046	41.4392	61.6697	28.704	36.668	42.534	31.8602	32.0174	45.1255	35.5121	55.727	55.206	49.1435	68.5521	54.9979	33.6132	42.1382	51.9789	34.1738	88.9834	43.7425	36.7583	45.314
	Threonine	55.0586	38.0898	53.5325	52.5565	48.0996	42.7234	33.8624	54.4259	111.016	36.8449	53.7521	42.2289	42.3442	68.6161	64.2192	77.5782	38.3597	58.9244	64.5188	38.5878	55.7773	43.3337	80.1746	39.3418	37.9462	83.2304	54.015	95.5641	39.3971	50.3778	69.9024	43.4802	36.7405	60.0546	48.8789	52.7157	52.5575	52.6633	89.8817	68.3014	42.3278	45.6964	49.4934	50.6385	88.6641	48.3859	50.2364	57.5006
	Glutamate	906.621	576.039	1643.7	540.565	867.694	846.95	433.966	829.346	1456.54	791.898	1062.22	452.261	694.133	792.96	1044.19	1412.87	480.655	1077.09	1052.66	716.821	1081.38	930.431	790.286	522.478	850.03	655.612	696.6	1831.18	734.167	1114.4	1539.92	901.35	1134.57	851.922	1077.37	1134.38	1022.93	1068.55	1563.61	752.706	638.019	587.961	850.696	1142.43	1149.26	630.623	1003.62	899.395
	Fumarate	3.89962	2.72124	3.07988	2.43285	2.7581	3.63615	3.03801	3.35111	8.1786	2.464	3.28168	2.83141	2.59851	3.4909	3.71127	5.57688	2.8445	3.19628	4.19459	2.65815	4.09124	2.23485	3.31747	1.93865	2.12817	3.4547	3.49952	4.47971	2.97402	2.24087	3.1502	4.27438	2.88422	2.84305	2.66412	3.18865	1.82675	1.98281	2.57824	4.07437	2.56543	2.77463	2.26975	2.91747	9.38976	3.8904	2.78057	2.76789
	Fumaratea	1.27832	1.27832	1.27832	1.27832	1.27832	1.27832	1.27832	1.27832	1.27832	1.27832	1.27832	1.27832	1.27832	1.27832	1.27832	1.27832	1.27832	1.27832	1.27832	1.27832	1.27832	1.27832	1.27832	1.27832	1.27832	1.27832	1.27832	1.27832	1.27832	1.27832	1.27832	1.27832	1.27832	1.27832	1.27832	1.27832	1.27832	1.27832	1.27832	1.27832	1.27832	1.27832	1.27832	1.27832	1.27832	1.27832	1.27832	1.27832
	Succinate	41.74	45.7856	58.6336	30.8629	25.649	38.6853	38.9722	57.8208	54.6942	33.6492	30.5654	55.0999	31.5851	67.6563	56.9717	40.1751	29.5627	106.023	66.0964	48.1994	19.5679	42.9311	48.6679	49.1978	55.7351	66.0135	32.7803	47.4461	29.4494	68.8839	61.6053	19.1715	37.4102	45.0376	43.3701	75.6115	18.3871	96.9622	59.071	40.8673	44.7911	42.2408	17.6565	57.059	86.8569	41.9494	66.5787	53.1698
	2OG	528.69	474.059	1301.37	362.905	421.977	336.419	330.811	558.204	696.372	347.355	543.162	479.121	372.416	929.727	541.792	896.027	293.037	777.009	707.402	404.461	416.334	281.085	563.022	236.049	428.687	419.54	252.602	783.382	350.059	411.824	513.985	406.362	719.704	389.312	426.4	414.456	223.682	612.228	585.414	238.816	206.608	304.089	430.444	370.836	748.04	345.028	488.279	500.054
	Glucose	2925.72	3386.57	3307.36	2538.37	4837.12	3688.25	3240.22	1736.67	1217.6	4760.55	3509.72	2830.77	3558.46	2770.84	2392.86	2570.63	4494.19	2786.7	1528.33	3931.85	1698.05	3695.91	2218.51	3684.02	3899.75	724.963	2737.01	3639.41	3973.6	2996.55	3080.11	3752.39	3416.08	2370.26	4347	4407.39	4261.68	4044.49	4361.35	2868.93	3137.99	4303.75	4066.23	2181.96	2394.25	3360.26	2740.49	2502.5
	Fructose	869.479	1105.56	787.422	215.013	2926.64	1338.1	280.333	323.911	123.866	2212.42	1364.55	333.116	856.582	400.055	324.385	760.404	906.04	306.89	263.921	2187.21	414.145	1183.85	248.048	818.708	1582.48	149.99	383.025	748.303	766.667	348.815	727.498	1084.32	659.016	333.583	905.124	3262.07	2509.21	2028.88	3117.17	250.803	491.677	2864.7	1352.61	292.316	674.796	883.488	270.257	247.227
	Raffinose	426.794	912.267	1828.73	1288.68	1002.17	595.287	1294.72	999.318	868.881	821.362	511.861	1037.98	965.573	1250.48	1650.06	651.761	994.714	1539.11	944.349	743.399	645.659	1650.84	1500.35	1817.5	1610.08	1611.5	1615.49	1124.14	835.695	1793.04	1462.73	482.31	685.345	1447.77	1934.07	911.903	1228.95	2048.94	1335.44	1354.82	1140.15	1412.09	1134.4	1567.86	1466.21	613.838	1499.36	1375.1
	myoinositol	763.824	672.056	1020.76	810.195	727.504	599.981	459.641	682.312	929.569	657.313	704.049	699.425	706.191	988.081	876.729	755.816	674.251	1111.94	879.679	708.174	692.471	807.705	1008.96	793.188	870.548	797.985	898.27	781.499	659.731	977.05	1071.09	631.777	808.622	837.039	998.904	688.135	794.067	1092.45	776.854	896.219	777.456	746.437	826.166	966.829	954.145	594.122	919.103	767.884
	Day of sampling	4	4	2	2	4	4	2	2	4	4	4	2	2	1	1	4	4	1	1	4	4	1	1	4	4	1	1	4	4	1	1	4	4	1	1	4	4	4	4	1	1	4	4	1	1	4	1	1
	Time of sampling	11:05:00	11:05:00	13:45:00	13:45:00	11:25:00	11:25:00	13:50:00	13:50:00	15:40:00	11:15:00	11:15:00	13:53:00	13:53:00	14:55:00	14:55:00	13:40:00	13:40:00	16:15:00	16:15:00	14:05:00	14:05:00	16:45:00	16:45:00	14:20:00	14:20:00	15:55:00	15:55:00	14:30:00	14:30:00	16:50:00	16:50:00	11:10:00	11:10:00	16:25:00	16:25:00	11:20:00	11:20:00	14:25:00	14:25:00	14:44:00	14:44:00	14:15:00	14:15:00	16:40:00	16:40:00	14:00:00	16:08:00	16:08:00
	ZT period	5-6	5-6	7-8	7-8	5-6	5-6	7-8	7-8	9-10	5-6	5-6	7-8	7-8	8-9	8-9	7-8	7-8	10-11	10-11	8-9	8-9	10-11	10-11	8-9	8-9	9-10	9-10	8-9	8-9	10-11	10-11	5-6	5-6	10-11	10-11	5-6	5-6	8-9	8-9	8-9	8-9	8-9	8-9	10-11	10-11	8-9	10-11	10-11
LL	Compounds	Kinetic (s)
		0	0	0	0	10	10	10	10	30	30	30	30	60	60	60	60	60	60	180	180	180	180	600	600	600	600	600	2400	2400	2400	2400	2400	2400	3600	3600	3600	3600	3600	3600	7200	7200	14400	14400	14400	14400
	Malate	5799.88	4429.49	4107.16	3799.73	5420.42	3992.99	2170.88	5175.97	7994	3509.98	5251.18	5126.8	8316.94	8633.5	5876.21	5511.54	3955.65	4123.93	5613.52	3220.25	5435.62	4429.24	4349.85	7723.25	2120.21	4170.61	9266.78	6376.9	4377.2	6948.15	2168.37	5402.78	6111.61	4595.36	6377.16	4132.79	4301.23	6467.67	6603.33	7470.12	3990.97	3353.92	3314.33	4209.33	4861.35	Malate	5124.18
	Malatea	1515.52	1515.52	1515.52	1515.52	1515.52	1515.52	1515.52	1515.52	1515.52	1515.52	1515.52	1515.52	1517.5	1515.52	1515.52	1515.52	1515.52	1515.52	1575.49	1515.52	1515.52	1515.52	1515.52	1725.95	1515.52	1515.52	2145.12	1744.05	1515.52	3086.96	1515.52	1515.52	1515.52	1515.52	1515.52	1515.52	1630.47	1515.52	1758.13	2181.91	1515.52	1515.52	1515.52	2173.33	1609.03	Malatea	1615.02
	Aspartate	317.605	422.224	285.013	214.333	853.935	675.417	139.698	243.188	671.105	925.495	353.739	599.217	1262.27	853.781	515.828	292.43	367.423	277.278	1138.2	728.39	328.926	531.519	1269.54	931.609	460.384	695.297	559.161	652.216	1001.53	1694.18	417.987	n.d.	452.281	1089.29	837.369	803.651	497.73	683.715	984.506	1084.83	697.528	332.42	305.837	1065.48	412.265	Aspartate	657.405
	Pyruvate	253.427	318.822	252.695	291.951	246.332	238.997	359.573	392.911	236.457	323.263	278.098	229.31	91.3137	176.461	423.58	273.575	261.254	206.079	138.536	195.888	134.737	151.638	134.898	172.951	210.768	163.312	172.823	199.422	219.804	302.607	211.683	247.034	214.562	144.127	189.259	218.372	181.192	188.328	261.176	235.582	193.831	180.995	168.003	173.692	175.917	Pyruvate	223.005
	Alanine	654.337	810.436	412.555	344.128	646.414	597.731	477.867	439.464	813.47	803.449	535.124	399.99	1176.84	771.562	659.714	291.599	538.826	552.741	591.074	767.522	289.404	318.802	718.074	552.938	283.627	255.091	408.497	568.845	779.742	633.361	279.828	404.602	521.354	653.978	720.324	355.423	337.255	507.282	888.851	701.17	415.749	198.024	211.992	384.093	403.655	Alanine	535.04
	PEP	245.091	233.032	187.402	210.247	266.754	233.168	n.d.	204.075	261.035	257.057	199.28	159.097	291.847	139.525	259.512	178.303	213.833	195.356	262.563	237.485	153.248	165.377	263.042	234.882	137.309	172.586	194.89	234.709	225.35	n.d.	170.15	285.994	224.659	597.993	549.712	207.554	141.587	200.463	257.291	237.624	194.818	142.099	140.559	139.267	152.576	PEP	224.614
	3PGA	573.697	635.584	511.455	611.791	687.782	729.717	478.279	678.089	607.875	810.923	633.537	540.821	699.681	506.108	566.774	413.245	551.685	508.064	748.794	471.683	316.567	377.278	716.838	640.584	486.057	479.989	515.744	678.037	787.956	743.399	531.43	562.56	529.101	496.479	656.491	595.658	453.254	640.768	767.785	647.281	488.982	380.047	371.625	369.366	493.67	3PGA	570.945
	Triose-P	267.139	204.804	243.805	169.934	223.969	295.573	101.539	219.684	241.483	314.477	202.615	236.107	304.349	322.826	280.566	214.324	250.009	219.822	493.15	374.141	229.613	276.558	460.066	504.951	251.417	429.653	414.832	394.779	780.301	638.04	526.182	326.308	458.967	952.303	594.077	454.485	199.915	606.828	776.355	485.799	443.721	372.37	288.39	571.667	191.774	DHAP	373.548
	FBP	6.25414	6.89558	6.08127	5.63794	3.67862	12.4512	0.72525	9.59605	5.77218	16.0631	11.8023	6.28725	6.23295	16.4423	4.70489	0.792134	9.92144	15.1358	14.8783	6.45986	5.16382	6.13677	25.4476	7.64264	2.79124	9.75907	7.74256	12.7124	16.6062	4.15231	5.44435	7.27567	13.5737	8.78239	4.39001	12.0272	2.00326	17.4417	9.24373	16.6155	14.1608	7.32799	9.04272	4.54594	2.19079	FBP	8.84517
	F6P	106.263	110.284	127.054	153.954	75.3073	86.7289	77.7741	110.561	72.4486	114.451	116.185	138.073	74.7443	89.0693	130.406	146.541	103.361	90.2378	107.998	84.3583	81.6814	117.642	105.253	123.852	143.957	135.409	128.72	111.758	159.142	240.125	157.641	147.264	165.469	137.241	124.663	126.415	147.996	182.025	243.306	126.784	121.516	121.546	134.662	186.417	98.4024	F6P	126.326
	SBP	7.81229	9.54105	16.063	13.885	5.4732	14.9361	1.81356	13.5811	2.81012	12.5313	17.0713	7.81719	6.67647	17.643	5.70854	0.376921	17.17	19.1807	11.8187	4.96453	7.897	9.13749	17.3449	6.01661	4.85058	12.3147	8.31891	7.57895	16.3593	n.d.	1.54732	13.9789	15.3038	9.47659	5.6574	13.4489	n.d.	14.5336	13.4244	14.0834	12.8547	13.2187	11.2458	10.0013	3.42772	SBP	10.4394
	SBPa	4.3163	4.3163	4.3163	4.3163	4.3163	4.3163	1.81356	4.3163	2.81012	4.3163	4.3163	4.3163	4.3163	4.86966	4.3163	0.376921	4.48299	5.02455	5.1566	4.3163	4.3163	4.3163	7.33495	4.3163	4.3163	4.0056	4.3163	4.3163	7.76795	n.d.	1.54732	4.41639	5.59098	4.3163	4.3163	4.437	n.d.	6.74834	4.86797	7.82703	6.94825	7.0343	6.52761	4.3163	3.42772	SBPa	4.60406
	S7P	50.5509	35.9515	74.7273	73.1255	19.4428	29.1011	19.2854	43.0587	15.7118	31.8493	35.8612	37.6141	31.2198	38.0607	39.9466	41.4176	38.9465	31.9936	44.4719	27.7307	30.6591	40.9633	43.9066	55.998	58.0862	55.2018	46.8899	56.2691	77.6868	91.6634	76.4247	73.6808	76.1156	40.6795	78.3845	76.0574	56.5436	102.396	123.961	62.7291	67.4218	77.7344	59.9318	64.8647	36.8619	S7P	53.1373
	R5P	3.3106	3.60616	6.45387	6.91591	3.53873	3.71631	4.92615	7.10887	2.51172	3.49333	7.29111	5.66213	2.95942	4.08845	3.39651	3.54585	3.84267	4.5219	4.08579	3.38942	5.08103	7.48459	3.56906	4.08835	12.2192	4.8032	4.18728	2.91356	4.4033	4.83822	5.80932	5.64648	4.90209	3.0882	4.1246	3.31247	7.75433	3.60774	3.80812	3.71861	4.25032	7.8415	7.93988	10.3911	6.07564	R5P	4.98273
	Ru5P+Xu5P	132.23	200.481	416.93	275.87	71.2248	74.2537	231.131	328.429	59.219	130.317	220.781	266.474	56.2474	51.5094	268.007	497.781	156.854	124.709	63.8119	59.981	151.794	253.686	94.6167	143.993	591.909	370.315	289.059	102.017	139.589	389.895	611.559	212.267	324.186	162.915	84.3066	195.754	390.356	205.38	385.833	77.4667	126.031	359.485	358.221	525.569	343.023	Ru5P+Xu5P	235.01
	RuBP	64.9028	108.481	89.0334	80.0586	16.978	37.0736	6.84532	158.476	10.5976	56.3057	82.297	87.7908	15.314	48.45	91.1203	35.7613	190.118	85.377	44.812	13.3186	60.9886	113.162	82.9274	53.8038	30.0228	250.421	88.649	32.1545	66.6665	12.7542	69.6819	166.907	188.714	86.9876	31.7295	118.877	3.98897	243.104	250.768	79.0731	80.1803	109.778	96.0208	63.1083	17.0074	RuBP	82.6797
	G6P	172.432	214.297	187.175	139.685	147.088	183.643	128.1	174.952	154.289	212.952	214.467	207.553	179.968	184.907	266.798	182.246	191.722	195.165	233.134	167.187	162.376	217.053	186.545	230.649	175.434	225.442	232.994	211.499	223.199	303.041	235.083	263.639	272.784	293.966	206.484	194.397	143.633	341.197	395.003	250.665	207.648	178.327	170.184	275.647	123.564	G6P	210.183
	G1P	35.9442	33.7195	33.9337	38.6823	36.1456	43.1006	26.6268	41.7059	32.5761	48.2042	37.4819	45.7425	29.8345	53.9739	46.2798	26.6026	38.5516	34.2108	61.9973	43.2368	37.0075	40.3457	50.8916	57.1733	22.3561	33.4916	40.5257	51.3919	59.9163	51.7028	23.9102	42.1285	61.3562	67.5529	50.6247	44.4097	30.8163	92.6299	73.7404	54.4855	42.151	24.4358	27.2891	25.2105	22.6136	G1P	42.5935
	G1Pa	29.0292	29.0292	29.0292	29.0292	29.0292	29.0292	26.6268	29.0292	29.0292	29.0292	29.0292	29.0292	29.0292	29.0292	29.0292	26.6026	29.0292	29.0292	29.0292	29.0292	29.0292	29.0292	29.0292	29.0292	22.3561	29.0292	29.0292	33.9376	38.8712	35.0484	23.9102	29.0292	37.4695	39.8085	29.781	31.0946	29.0292	61.6723	54.1803	29.7232	29.0292	24.4358	27.2891	25.2105	22.6136	G1Pa	30.5426
	ADPG	0.341641	0.387193	3.09414	1.24278	0.168105	0.235176	1.07247	1.17242	0.221187	0.21693	0.293962	0.784733	0.0755886	0.121373	0.741231	1.72827	0.420644	0.478917	0.0528062	0.180532	0.409068	0.669351	0.387957	0.378298	1.79782	0.842143	0.447883	0.149342	0.382803	0.488449	4.49563	0.653291	0.352573	0.455436	0.393279	0.82563	1.268	0.280995	0.399272	0.219861	0.2919	1.27915	0.673199	1.2254	0.918679	ADPG	0.727011
	UDPG	86.5127	77.8347	117.903	53.2003	83.3099	97.9828	95.7696	78.0206	85.7997	91.6748	76.4166	98.4094	64.5713	54.8741	77.5168	68.7431	78.0893	82.1843	90.5442	100.943	82.8464	91.0743	95.166	100.881	49.1558	92.2087	119.348	77.2067	97.5234	136.169	69.722	84.5891	108.75	103.839	116.016	71.4633	59.0546	125.364	159.404	63.1045	59.4727	66.8322	66.5373	92.6647	66.0908	UDPG	86.9952
	UDPGa	76.718	76.718	76.718	53.2003	76.718	76.718	76.718	76.718	76.718	76.718	76.4166	76.718	64.5713	54.8741	76.718	68.7431	76.718	76.718	76.718	76.718	76.718	76.718	83.0284	88.6252	49.1558	76.718	102.756	76.718	89.237	108.792	69.722	76.718	88.759	95.9479	105.044	71.4633	59.0546	114.09	146.247	63.1045	59.4727	66.8322	66.5373	76.718	66.0908	UDPGa	78.2854
	2PG	0.402423	0.286313	0.850201	0.809136	0.398075	0.527256	0.0907485	0.234748	0.0516803	0.297643	0.330033	0.100848	0.284018	0.270314	0.136524	0.0166141	0.35038	0.41175	0.262674	0.173082	0.471133	0.255495	0.446337	0.182361	0.540108	0.662044	0.286011	0.331037	0.711991	0.236134	0.219462	0.464208	0.858042	1.21443	0.694885	0.124954	0.209761	0.761627	0.462949	0.0760733	0.129416	0.621361	0.291902	0.532456	0.475578	2PG	0.389871
	Glycine	118.345	101.528	96.1247	112.962	91.3249	84.2535	73.5667	96.1789	75.4003	67.7765	145.619	139.004	73.6702	61.2478	79.6161	79.5445	170.464	156.838	92.7992	111.817	157.062	108.488	95.5347	94.3738	118.039	159.012	473.048	129.238	132.745	76.7848	102.331	125.572	151.376	210.587	136.772	83.2047	88.0449	136.025	146.384	78.7186	86.9537	96.2894	78.5904	98.8349	111.441	Glycine	117.856
	Glycinea	83.7213	83.7213	83.7213	83.7213	83.7213	83.7213	73.5667	83.7213	75.4003	67.7765	83.7213	83.7213	73.6702	61.2478	79.6161	79.5445	83.7213	83.7213	83.7213	83.7213	83.7213	83.7213	83.7213	83.7213	83.7213	83.7213	103.726	83.7213	94.0594	76.7848	83.7213	93.3167	107.593	156.564	101.554	83.2047	83.7213	98.2278	108.233	78.7186	83.7213	83.7213	78.5904	83.7213	84.2302	Glycinea	85.9701
	Serine	248.043	284.856	238.133	198.87	264.074	240.677	234.927	205.201	250.346	218.854	363.714	365.736	239.172	208.777	173.888	189.459	481.054	488.833	371.072	358.869	372.83	294.654	316.859	247.74	207.014	319.01	363.288	277.132	254.786	151.178	166.015	241.527	322.659	244.396	225.325	187.28	156.436	270.721	378.952	245.449	215.24	187.967	143.224	232.811	325.589	Serine	266.059
	Serinea	194.291	194.291	194.291	194.291	194.291	194.291	194.291	194.291	194.291	194.291	194.291	194.291	194.291	194.291	173.888	189.459	194.291	194.291	194.291	194.291	194.291	194.291	194.291	194.291	194.291	194.291	194.291	215.276	209.242	151.178	166.015	194.291	256.494	194.587	194.291	187.28	156.436	226.791	316.957	204.886	194.291	187.967	143.224	202.965	287.793	Serinea	198.013
	Glycerate	1795.64	1401.58	798.223	941.112	431.01	505.328	374.873	844.597	903.631	1170.87	1542.9	1520.95	895.605	1196.63	1453.36	917.656	1434.16	1108.66	581.456	328.065	1737.55	1550.02	944.78	685.552	673.219	871.875	1298.37	636.546	591.992	1838.93	481.585	1659.81	1584.41	1398.09	888.781	1335.45	731.872	1719.5	1955.72	999.587	822.238	928.927	457.552	934.293	1038.65	Glycerate	1064.7
	Valine	57.9505	60.6991	66.8257	43.7584	80.7491	69.2205	66.4073	55.2558	95.0983	110.279	117.846	103.432	48.8929	47.9163	88.0123	47.3329	93.345	133.584	77.1211	130.911	95.9724	92.4642	96.0064	113.947	62.7225	90.4753	94.9176	88.511	74.6786	44.196	51.8154	91.0447	101.874	66.9463	71.2309	49.29	53.2354	59.6798	91.5426	50.8287	69.3549	42.6788	45.8012	62.6006	66.7256	Valine	76.0706
	Threonine	60.2432	68.5573	56.8753	44.5748	85.0244	76.9861	51.1921	51.2708	95.908	96.5542	100.31	76.8894	92.8071	65.5072	107.683	46.3685	84.6484	100.273	106.012	124.35	73.2939	83.2746	146.353	93.5961	52.75	86.3372	89.434	94.5857	79.5757	89.647	53.1166	91.4499	113.741	88.3436	80.3604	60.5567	56.1525	76.5142	102.632	75.0808	62.4661	34.4081	40.7769	56.3811	59.5687	Threonine	78.4985
	Glutamate	1776.43	1497.51	1421.83	810.384	1739.73	1610.83	831.133	911.903	1720.69	1565.98	1639.46	1613.81	1719.03	1658.34	1091.42	867.604	1404.53	1217.05	1847.91	1569.95	1415.06	1383.73	1755.92	1962.96	895.161	1564.9	2079.96	1574.62	1827.84	1470.83	852.977	1123.11	1831.15	1810.26	1754.53	791.383	793.638	1619.26	2429.46	1389.59	1259.67	548.193	582.032	1347.4	944.542	Glutamate	1411.64
	Fumarate	5.06323	3.68749	3.43809	2.722	6.32915	5.49467	2.36442	2.62735	6.52323	3.83706	4.86849	3.07769	6.16498	6.63681	4.8323	2.10904	4.34869	3.28725	7.92598	5.47012	3.95995	4.03331	4.46775	3.0939	2.77331	3.72177	5.82237	5.27596	4.72095	4.89217	2.16987	4.39274	4.27325	4.45838	5.86452	4.0178	2.89446	4.40705	4.89892	3.83361	2.77407	3.14881	2.81164	1.71483	2.75449	Fumarate	4.17742
	Fumaratea	1.47662	1.47662	1.47662	1.47662	1.47662	1.47662	1.47662	1.47662	1.47662	1.47662	1.47662	1.47662	1.47662	1.47662	1.47662	1.47662	1.47662	1.47662	1.8758	1.47662	1.47662	1.48192	1.70477	1.47662	1.47662	1.47662	2.57806	1.73079	1.47662	2.31775	1.47662	1.6341	1.47662	1.47662	1.47662	1.47662	1.47662	1.47662	1.79953	1.65806	1.47662	2.0827	1.82616	1.47662	1.47662	Fumaratea	1.57544
	Succinate	41.583	35.0136	59.1688	48.0991	53.1118	50.9298	70.4918	50.7902	60.8896	39.2936	46.6511	86.3673	34.3114	21.6058	43.0489	56.2107	53.4851	62.1618	47.028	41.6409	46.8556	58.1541	32.0794	32.8365	23.8711	43.3861	52.1878	40.4971	51.1852	55.1227	27.876	90.7699	68.8387	50.7804	60.2618	22.7856	37.2743	39.6119	59.5514	33.6101	31.3023	35.069	19.4768	50.9536	21.0482	Succinate	46.3837
	2OG	1180.88	1339.76	835.067	814.518	951.129	1052.3	582.075	883.452	987.34	1453.82	1144.12	1069.62	903.327	555.516	910.957	1180.7	1649.96	771.682	647.494	604.59	783.537	1002.66	447.81	862.751	443.287	917.758	1114.65	697.14	999.59	1084.89	483.319	795.58	1585.24	882.681	1176.94	414.173	453.764	1069	2179.44	671.655	754.932	469.183	487.505	898.129	718.898	2OG	909.174
	Glucose	1048.7	2698.79	5743.45	3322.85	3253.75	5410.87	7408.08	5234.98	1870.67	4008.54	3387.55	6027.42	1237.26	304.183	5708.5	6064.01	2804.34	4299.12	1406.5	1454.57	2797.18	5039.91	1326.15	1053.19	6195.89	4323.32	1648.91	3184.87	2100.03	7908.37	6968.01	5670.07	2214.58	2010.09	1293.77	7963.08	6622.84	2884.13	2224.59	2854.16	1521.59	6262.26	7424.21	7670.56	6448	Glucose	3962.31
	Fructose	159.286	209.902	2394.22	419.4	392.415	643.338	3654.19	899.884	314.435	506.388	216.174	463.559	329.886	131.832	534.768	1362.74	238.823	338.577	204.486	286.588	278.819	296.638	158.67	194.662	2273.48	233.718	191.85	410.083	276.626	1432.77	2820.47	354.948	163.649	315.108	191.259	1481.95	2560.27	162.471	163.728	778.711	440.285	1641.99	2696.06	3054.65	2049.13	Fructose	851.62
	Raffinose	876.89	1059.33	1920.23	1033.38	536.588	663.019	1779.68	950.112	705.154	910.008	935.844	1148.8	323.056	226.199	1005.82	1280.32	1608.12	1262.33	634.513	591.016	841.178	926.431	681.727	591.022	1223.03	841.565	639.484	702.064	749.681	1110.38	1711.16	933.894	1037.13	353.222	346.775	920.147	1739.16	699.167	999.675	168.213	236.747	537.884	678.239	1413.29	1494	Raffinose	911.682
	myoinositol	1363.66	1444.74	1408.03	1059.89	1204.4	1218.65	1217.85	1146.98	1197.18	1303.75	1328.52	1231.7	1143.12	887.49	1349.29	1088.65	1310.66	1352.08	939.344	1132.64	1293.27	1281.57	1331.66	1217.06	1083.31	1292.57	1294.41	1165.66	1187.84	1176.8	1174.91	1297.04	1318.27	1120.1	1004.46	1059.04	1082.87	1272.47	1378.92	1070.41	1082.67	895.279	846.341	1291.5	1274.87	myoinositol	1196.04
	Day of sampling	1	1	3	3	1	1	3	3	1	1	1	1	2	2	3	3	1	1	1	1	1	1	1	1	3	1	1	1	1	4	4	1	1	1	1	4	4	1	1	2	2	4	4	3	3
	Time of sampling	17:16:00	17:16:00	17:31:00	17:31:00	12:32:00	12:32:00	17:41:00	17:41:00	13:17:00	13:17:00	18:27:00	18:27:00	09:52:00	09:52:00	17:36:00	17:36:00	18:41:00	18:41:00	10:48:00	10:48:00	18:36:00	18:36:00	13:36:00	13:36:00	16:41:00	18:22:00	18:22:00	13:15:00	13:15:00	15:55:00	15:55:00	18:03:00	18:03:00	11:54:00	11:54:00	15:11:00	15:11:00	17:12:00	17:12:00	09:43:00	09:43:00	14:00:00	14:00:00	16:30:00	16:30:00
	ZT period	11-12	11-12	11-12	11-12	6-7	6-7	11-12	11-12	7-8	7-8	12-13	12-13	3-4	3-4	11-12	11-12	12-13	12-13	4-5	4-5	12-13	12-13	7-8	7-8	10-11	12-13	12-13	7-8	7-8	9-10	9-10	12-13	12-13	5-6	5-6	9-10	9-10	11-12	11-12	3-4	3-4	8-9	8-9	10-11	10-11
[truncated: 12 more columns]

## Sheet: 6-13C enrich ML&LL
Supplemental Data. Medeiros et al. (2022) 13CO2 Labelling kinetics in maize reveal impaired efficiency of C4 photosynthesis under low irradiance.
	Supplemental Dataset S6. 13C enrichment (%) of metabolites in ML and LL. Duration of labelling is indicated in seconds. For malate, SBP, G1P, UDPG, glycine, serine and fumarate, 13C enrichment was calculated with the unlabelled form uncorrected and corrected for the inactive pool (Supplemental Datasets S1 and S3), the latter indicated with a. n.d. stands for not determined.
ML	Compounds	Kinetic (s)
		0	0	0	0	5	5	5	5	5	10	10	10	10	10	10	15	15	15	15	20	20	20	20	30	30	30	30	50	50	50	50	60	60	60	60	180	180	180	180	180	180	300	300	300	300	600	600	600
	Malate	0.0448362	0.0651655	0.451135	0.405325	1.61151	0.623766	0.806395	1.6064	1.30411	1.13869	1.49281	2.34911	1.51661	1.26313	1.41418	2.06632	2.66999	2.1096	1.72487	2.08657	3.03358	1.37687	2.56639	7.55198	3.16082	6.79547	2.01217	6.31651	3.32154	2.29559	4.6578	2.71355	8.2084	3.32871	5.46338	3.13197	16.0995	23.1438	5.72455	4.78382	6.38082	15.7622	14.6226	10.1943	11.788	10.5607	12.2704	15.2777
	Malatea	0.190235	0.254323	0.845562	0.721617	4.32533	2.32647	2.55534	4.72327	8.71519	5.48535	4.52848	6.36046	7.96964	6.13187	4.78989	9.7586	6.43872	14.0139	5.92811	10.2447	13.2156	3.68944	8.61498	7.55198	15.9551	9.27938	6.29111	37.4052	10.3537	8.89365	19.5184	17.9566	19.7397	9.3603	9.1354	25.4081	20.7622	46.58	33.4198	15.0985	20.4784	54.0136	50.4003	35.5633	44.1006	62.749	67.7276	50.1545
	Aspartate	0.829632	0.830738	0.842466	0.0563427	13.6555	11.2465	9.41015	11.4365	9.92317	18.6863	15.9422	21.6665	18.5642	n.d.	13.9004	16.2695	17.5564	16.9798	14.5341	19.153	19.1076	18.3003	20.4048	24.7041	24.3465	20.8157	19.7774	26.4742	23.6016	24.6231	24.4344	24.8885	24.3728	24.9191	24.0903	54.1316	56.9162	44.2755	46.6871	36.8164	44.2022	57.8459	62.855	61.5171	55.2908	73.9965	69.7409	71.0128
	Pyruvate	0	0	0	0	0	0	0	0	0	0	0	0	0	0	0	0	0	0	0	0.239281	0	0.387301	0.14403	1.47697	1.79648	0.789799	1.02943	3.44694	2.76993	2.51704	2.97009	3.35898	4.06056	4.1871	4.12677	30.3539	34.3501	24.3645	29.7073	18.871	20.0238	48.4518	44.195	39.9224	42.7607	66.8012	63.7752	68.2273
	Alanine	0.850754	0.373732	0.648673	0.893813	0.438141	0.615213	0	0.59264	1.23411	0.584136	0.803696	0.45641	0.613966	0.826425	0.743205	1.09587	0.795324	0.992992	0.909867	0.587042	0.679634	0.972007	1.23902	0.487691	1.13429	1.03877	1.68863	1.92384	1.17707	1.46189	1.50531	0.764405	1.03586	2.36812	1.85464	16.4097	18.6602	14.9084	19.4465	10.6248	9.98741	32.9664	32.3744	30.2648	32.4036	54.3412	51.9853	57.3318
	PEP	0.0507875	0.0444951	0.0356558	0.170816	0.256184	0.429336	0.837279	0.338547	0.420876	0.391753	0.672772	0.197332	0.574172	0.632398	0.683732	1.52441	1.03317	1.03562	1.37745	2.82068	1.80049	1.25598	1.40547	2.63609	2.93703	4.17536	4.09329	7.91847	4.94768	4.32736	7.16142	10.0033	8.89132	8.31963	8.18108	37.2005	41.2881	33.1296	40.2526	33.2188	26.9626	53.1451	50.1712	49.2484	51.7706	69.2412	66.2046	72.0579
	3PGA	0.0106618	0	0.226979	0.271247	3.64475	3.27148	5.66994	3.85219	4.82266	6.84299	7.65818	11.0083	9.94184	5.88268	9.8278	11.4252	13.7517	14.2352	12.2175	19.4094	15.948	15.0333	19.3718	25.6744	25.5551	27.3277	28.0232	38.0166	40.6267	35.5939	42.902	42.6783	45.6574	44.1613	43.957	68.2965	72.1295	71.5723	71.5255	70.3877	70.9121	81.7734	80.4247	80.6937	79.6139	89.9799	85.137	89.0276
	Triose-P	0.0842811	0.921562	0.558299	0.235667	2.66305	2.0426	4.97155	2.64116	2.50604	5.32743	6.16719	10.0651	9.53599	6.31012	8.53978	9.53554	13.3366	13.9032	11.8662	16.2569	15.453	15.34	19.8668	26.0298	26.2471	28.6169	27.4521	40.395	40.946	36.7915	43.1425	46.3502	44.7513	44.6679	45.5037	70.5078	73.7809	71.7172	71.695	71.4617	72.15	80.3407	82.6859	86.6746	82.635	90.5207	88.3436	88.1797
	FBP	0	0	0	0.142071	2.06971	2.21528	3.70325	2.18521	2.22501	3.70992	4.46005	8.29773	7.30725	4.5609	6.68811	8.22272	9.24204	10.8085	8.26838	12.645	11.6961	11.0054	15.536	18.5021	20.4162	23.7873	22.7753	33.5436	34.0754	28.5706	36.886	37.7676	41.6357	38.7449	37.1087	60.6494	64.1492	66.8091	66.4509	63.621	62.8972	70.4489	72.2023	75.7143	77.8451	85.8274	79.0743	84.8275
	F6P	0	0.14923	0.210797	0.0508242	1.46527	1.52148	3.02164	1.74865	1.80581	3.473	4.1451	5.49276	5.91492	3.31701	5.1027	6.31778	8.14944	7.33231	6.59618	9.80951	8.72986	10.2945	12.2149	13.6949	14.8345	18.3505	18.5579	26.0914	26.3135	24.3958	29.3639	31.034	34.015	33.9043	34.1176	50.8635	57.6953	62.6429	56.8976	61.2653	65.2396	70.7016	72.9144	78.2111	73.8656	85.7941	82.2952	84.1666
	SBP	0.331782	0	0.278155	0.507264	1.21489	0.917712	1.38559	1.18237	1.87629	0.543675	1.46323	4.19448	3.84301	2.08826	2.94125	4.46053	4.73153	4.13413	5.98588	6.63568	7.96303	4.46153	7.84891	6.6299	7.60276	14.3224	13.6366	21.4462	16.8689	9.43153	13.7493	19.2695	24.2005	20.5635	8.37413	24.0432	21.2869	23.9168	15.8515	25.2249	28.2681	31.6956	26.1472	30.8084	32.7232	38.9482	33.8182	39.0737
	SBPa	0.473445	0	0.520671	1.02306	2.85082	1.90545	4.27838	4.04743	6.30087	1.37057	2.59492	12.0478	9.40245	4.83102	6.91662	6.54747	12.7881	8.15455	11.6629	8.78968	15.8475	11.5229	15.3372	22.058	23.2194	32.4072	31.8711	39.1373	25.466	27.4326	27.0369	48.5466	45.4135	41.3018	13.286	69.1925	62.3273	37.3541	22.7834	25.2249	76.682	62.0026	73.9263	10.1048	69.5286	86.1768	83.7992	88.5425
	S7P	0	0	0.0652519	0.201653	1.22197	1.50425	2.89689	1.61392	2.03357	2.98452	3.57274	8.12227	5.52119	2.16479	7.03057	9.73878	7.77621	11.7232	10.8066	17.4281	13.7642	14.8357	19.4542	15.3879	22.8711	29.1704	27.5869	39.8527	43.0897	38.6975	45.1624	44.7762	48.1044	46.2974	46.1189	71.2355	66.3447	73.1108	70.9958	71.58	74.7722	80.5711	81.5182	83.4568	81.9508	92.5412	88.4473	90.9854
	R5P	0.548163	0.336151	0.0286048	0.174141	1.41645	0.559805	1.87962	1.29677	1.19749	5.03292	2.1904	7.21502	2.90504	6.58968	2.692	3.33733	3.20638	7.25484	3.36287	7.28125	11.517	12.1623	14.3273	11.327	13.4853	16.4503	17.7034	22.6889	18.8935	25.0609	24.548	24.9211	20.6318	29.8292	26.4996	42.771	43.2367	45.5987	41.1221	42.747	47.804	53.4316	55.0671	70.2147	60.8502	74.2308	75.0261	74.0608
	Ru5P+Xu5P	0.405706	0.36757	0.164742	0	2.27164	2.11736	1.83275	1.56672	1.71346	2.55921	3.35835	3.31313	4.30951	3.00283	4.67979	6.55443	8.01608	9.79676	8.07887	11.8906	8.68561	9.86105	14.2738	15.4191	16.0622	18.2184	18.7091	32.8137	29.5055	27.3711	36.0959	37.6915	38.2424	35.9454	36.9217	66.4336	71.5033	68.867	69.9382	67.0243	64.1484	73.8712	78.0784	83.6435	78.9683	89.1955	88.6034	88.8255
	RuBP	0.397439	0.00373997	0.0743594	0.152121	1.60067	1.83543	3.34022	2.26904	2.78037	4.72621	3.48956	5.39846	5.39187	2.77958	6.54157	9.02423	10.279	8.89761	8.21753	12.0378	12.5174	10.9019	14.0794	19.5753	20.0209	21.5372	22.2641	35.6879	36.7948	30.0376	38.3205	42.0938	43.1674	37.7521	42.0605	67.4138	68.7835	69.979	71.2144	71.0717	71.1824	78.0099	76.1657	80.966	79.5513	88.959	85.7326	87.9725
	G6P	0.061302	0.368278	0.212059	0.255679	0.780593	0.161003	1.00214	0.318609	0.321188	1.39924	1.74412	2.23224	1.73385	2.09971	2.60694	2.64615	3.28092	3.58026	3.75129	4.05238	4.00559	4.99941	5.26612	6.16258	7.23238	10.2512	9.11734	15.5713	14.6924	14.5057	20.0415	18.4696	22.1583	21.6153	21.5836	40.5419	45.6287	53.7973	43.7447	51.3605	50.6277	55.4145	65.6292	71.5343	70.355	75.2333	74.8041	77.4755
	G1P	0	0	0.048914	0	0.25551	1.54271	0.298709	0.592177	1.02311	2.90341	3.57735	0.792311	3.36718	0.476406	4.16556	3.81658	3.87441	5.44709	6.435	5.57135	5.29349	9.04777	7.26675	8.20974	10.1317	7.06035	11.6628	13.8272	14.0213	13.9274	17.5811	20.2891	23.7221	22.8932	24.9262	38.1249	39.2794	56.9307	38.6096	41.7749	41.2934	47.9972	52.3727	51.0219	56.1241	60.4746	63.3988	62.3454
	G1Pa	0	0	0.0512955	0	0.25551	1.54271	0.432828	0.79195	1.27647	2.90341	3.57735	0.792311	3.36718	0.476406	5.59841	3.81658	4.11215	5.46928	6.435	5.57135	5.29349	10.3745	7.76485	12.75	15.3333	8.41543	17.8125	13.9489	21.1614	20.8408	17.5811	20.2891	23.7221	26.946	36.4967	51.1204	48.6835	68.1774	41.3056	54.1646	41.2934	75.9524	55.0461	33.205	71.9859	86.3663	81.5914	84.3214
	ADPG	0	0	0	0.294119	1.23091	0.570867	2.12259	1.42114	1.56736	2.00482	0.811412	2.589	3.9651	3.00989	3.86413	4.97384	5.63048	6.64346	6.37879	11.1355	5.73466	8.25142	9.47086	10.5673	9.04264	22.0966	12.5404	16.9123	29.1288	26.2098	37.2069	28.5405	39.8284	36.3995	31.461	59.7412	54.6013	64.8852	65.6201	66.089	70.6843	67.3738	78.3652	84.674	79.9978	91.4737	88.1014	90.4484
	UDPG	0.164339	0.129788	0.384917	0.20341	0.630583	0.422145	1.14378	0.661622	0.780707	0.778034	0.820575	0.458082	1.14252	1.22766	0.855495	1.61933	1.51439	2.25848	2.40616	2.5427	2.68804	2.53723	3.37758	5.00614	5.96749	8.37923	6.93259	15.5896	12.5499	12.975	17.7859	18.0612	20.3827	20.3203	18.135	39.3528	39.9285	47.6057	44.4319	48.9747	50.2886	55.5445	59.724	69.2868	68.9115	73.8704	73.9732	78.8758
	UDPGa	0.164339	0.129788	0.52952	0.20341	0.630583	0.422145	1.37921	0.661622	1.19153	0.778034	0.823336	0.458082	1.14252	1.31447	0.926404	2.02945	1.51439	2.54281	3.14492	2.5427	2.68804	2.53723	3.37758	6.30756	8.79308	8.37923	6.93259	20.5349	14.0567	16.3056	26.3797	18.0612	23.3625	20.3203	21.5327	58.5722	48.4513	63.634	65.071	48.9747	50.2886	74.5392	59.724	69.2868	78.7565	73.8704	84.701	87.7152
	2PG	0	0	0	0	0.132498	0.0836193	0	2.29254	0	4.12401	0	7.14296	3.9654	3.10655	1.44692	4.82373	1.58341	0	3.0953	4.60051	3.02693	13.3239	7.59368	23.3954	22.0208	8.05726	8.60612	17.0424	14.8187	32.3078	31.3868	38.07	30.4104	26.6796	41.0701	67.7309	67.4051	56.5879	81.0012	100	73.1864	100	77.4041	100	81.8719	91.6888	92.7554	100
	Glycine	1.90645	0	1.38031	0.155235	0	4.26451	4.61643	1.78089	0	0.726504	1.03427	0	0	2.26517	0	0.567324	1.17174	0.403946	2.73631	0	2.05735	0	0	2.17639	0.847397	1.18177	2.53448	2.54651	7.83412	3.11192	2.52351	7.9442	7.75093	5.7954	6.40968	30.2043	32.5485	34.9641	32.9747	32.2555	34.63	53.1728	52.0608	55.6238	49.1103	73.1825	71.4622	74.3663
	Glycinea	2.01899	0	1.64564	0.192422	0	4.99567	4.61643	2.25831	0	1.20946	1.18219	0	0	2.48947	0	0.68598	1.18093	0.569939	3.01888	0	2.05735	0	0	2.27383	0.847397	1.60666	3.81542	3.86727	9.36046	3.86435	3.65258	9.31401	9.9788	7.32896	11.5458	30.2043	34.9713	34.9641	32.9747	35.0029	34.5894	53.1728	56.9111	56.2297	67.0243	74.6644	71.4622	94.3725
	Serine	0	0	0	0	0	0	0	0	0	0	1.30661	0	0	0	0	0	0	0	0	0	0	0	0	1.2618	0.979782	0	0	0.0176998	0.0736754	0	0	0	0	0	0	5.97239	10.5843	12.891	9.75623	8.1586	8.87615	31.9605	30.3833	24.5332	14.366	55.1105	47.494	54.9163
	Serinea	0	0	0	0	0	0	0	0	0	0	1.30661	0	0	0	0	0	0	0	0	0	0	0	0	1.2618	0.979782	0	0	0.0293156	0.0736754	0	0	0	0	0	0	7.64227	11.2685	12.891	12.9676	9.84685	8.87615	31.9605	30.3833	36.8268	35.4774	55.1105	57.8457	68.189
	Glycerate	0.334552	0.460289	0.458774	0.779926	0.333064	0.376257	0.149231	0.359753	0.250182	0.592755	0.0886679	0.453624	0.414016	0.434278	0.227613	0.476565	0.237168	0	0.214804	0	0.239724	0.957295	0	1.17469	0.705225	0.833353	0.534253	n.d.	0	0.598795	0.51086	0.543515	0.34915	0.416187	0.417409	1.30382	1.85499	1.03771	1.73324	1.1872	0.769552	7.13508	4.5487	3.31427	3.12566	5.93993	14.0714	9.64253
	Glyceratea	1.23083	1.54981	2.45219	2.37142	0.729252	1.05176	0.324129	0.942952	0.781431	0.931061	0.243728	1.23761	1.81237	1.80811	0.842572	2.22066	0.491243	0	0.80492	0	1.21886	1.60127	0	1.49559	1.11472	2.62174	1.48513	n.d.	0	1.85317	1.59193	1.75697	1.09731	1.43507	1.33874	1.92663	2.45893	2.25412	5.3953	3.62845	1.65792	7.83348	13.7866	14.029	9.52756	20.5726	50.4928	40.8684
	Valine	0	0	0	1.8849	0	0	0	0	2.55586	0	0	0	0	0.808202	0.647316	3.99188	0	0.836144	1.62914	1.39155	0	0	0.583289	0	0	0.928153	0	0.353397	0	0	1.08917	0	0	1.98106	0	2.50808	1.8772	0.845537	0.223082	1.16547	0	1.68777	0.770684	0	0	3.55192	1.79557	1.07408
	Threonine	0.561842	0.98324	0.465725	0.351277	1.00635	0.702569	1.14576	0.507402	2.30841	1.19444	0.789647	0.73549	0.447519	3.03287	3.30816	0.565571	0	3.9789	0.635877	0.969514	0.856988	0.745218	2.86127	0.654698	0.547119	0.4356	0.16934	4.2261	0	0.784702	2.69116	0	1.3128	0.675527	1.22742	0.301426	0.994392	0.791019	2.28094	3.55679	1.20374	0.368414	0.482477	1.27981	0	0.590666	1.45321	0.58291
	Glutamate	0	0.23064	0	0.413004	0	0.129646	0.192783	0.119016	0.26851	0.132846	0.122111	0	0.459681	0.342353	0.186921	0.342144	0.402656	0.627428	0.174131	0.255558	0.409757	0.184601	0.250296	0.616606	0.341748	0.577379	0.450491	0.969184	0.226829	0.303555	0.38479	0.306538	0.221372	0.464554	0.359229	1.60734	1.31868	1.16022	1.61442	1.0822	0.954833	2.34382	2.48114	2.08265	3.01021	5.9088	7.94741	7.27688
	Fumarate	0.462852	1.18055	0.22034	0	1.11202	0.153941	0.893414	0.588446	1.10686	1.31234	1.23134	2.00515	1.57715	1.35807	3.80967	1.18768	1.52474	2.52425	0.741788	1.42816	1.59709	1.79687	2.84574	2.1641	3.21586	3.10789	2.79717	5.9842	2.68842	2.46744	3.77866	2.05518	3.94266	2.68771	4.24625	6.87728	3.43836	4.9245	0.974984	4.76418	3.90316	2.28397	3.35873	1.83267	1.13875	19.7556	1.60527	2.80001
	Fumaratea	1.41197	2.51312	0.530872	0	2.3993	0.437884	2.12326	1.54261	7.08163	2.52959	3.16108	4.4413	3.20597	3.7087	11.0604	5.18146	3.39285	6.3116	2.43406	2.96973	5.11146	3.14143	7.38524	3.282	5.35385	8.39919	7.65753	20.971	6.25465	4.3254	9.31187	6.87204	8.8957	5.97762	8.84955	17.1548	4.91353	7.63845	1.96645	15.1848	7.8332	4.95744	5.96368	4.18267	8.36456	60.1239	3.49175	6.06277
	Succinate	0	0.0705769	0	0.0989801	0.369189	0.108537	0.195006	0.0785834	0.209828	0.317313	0.20188	0.12381	0	0.166122	0.177172	0.159082	0.310054	0.348232	0.163728	0.263478	0.189768	0.231756	0.34461	0.268793	0.34453	0.503322	0.241229	0.813525	0.190263	0.236911	0.264349	0.0936549	0.021921	0.149847	0.308906	0.805661	1.00332	0.552578	1.27298	0.473277	0.878386	3.97632	1.90315	1.66735	2.03604	6.11627	8.05171	11.0825
	2OG	0.0957248	0	0.0505805	0.58576	0.159661	0	0.185883	0.117814	0.373925	0.552234	0.120366	0.124728	0	0	0.3646	0.313554	0.0118995	0.351452	0.504057	0.351859	0.773179	0.402732	0.420446	0.18436	0.597103	0.810911	0.338275	1.37168	0.534203	0.535106	0	0.455272	0.321836	0.382385	0.38089	0.876518	0.143101	0.927145	1.95899	0.92916	0.155821	1.62405	0.933547	1.22169	2.50034	6.26592	5.16024	7.1734
	Glucose	2.27801	2.33997	2.39958	2.29507	2.38901	2.35243	2.29339	2.24453	2.11366	2.27322	2.36358	2.27441	2.34991	2.30635	2.3395	2.3281	2.38397	2.24144	2.18996	2.39102	2.29779	2.31944	2.21924	2.37556	2.40236	1.7862	2.38564	7.84332	2.37066	2.36128	2.36427	2.25029	2.258	2.37267	2.33185	2.39603	2.39138	2.51407	2.68986	2.28554	2.32425	2.40186	2.38968	2.39407	2.42489	2.40674	2.50841	2.35465
	Fructose	0.135567	0.30539	0.102953	1.44243	0	0	0	0.550615	0.239737	0	0	1.19566	0.261285	0.09814	0.64836	0	0	0.495031	0	0	0	0	0.269124	0.527656	0	0.0835429	0.324345	7.2071	0.596323	1.14669	0.088824	0	0.172761	0.316129	0.129065	0	0	0.0208576	0.509882	0.030981	0.73621	0.0145337	0	0.233576	0.0337107	0.171383	1.85813	0.703493
	Raffinose	1.34053	1.00896	0.854117	1.0388	1.07486	0.869134	0.84508	1.13201	1.29596	0.898712	0.892998	1.00906	0.842907	1.0634	0.857983	1.19574	1.0921	1.10479	1.07116	1.09801	1.28916	1.2023	1.05498	1.20205	1.28522	1.04194	1.27477	5.48681	1.73138	1.33361	0.998512	0.625631	0.677099	1.19916	1.16905	0.885499	0.965248	1.2357	2.1782	1.33352	1.01552	1.10926	1.52138	1.17586	1.02662	1.60404	1.66069	1.37233
	myoinositol	0.838582	0.839775	1.05499	0.918613	0.827449	0.855341	0.590747	0.915862	0.882733	0.682437	0.894271	0.865673	0.794531	1.04116	0.899356	0.833565	0.813755	0.893585	0.86724	0.946523	0.926712	0.899848	0.900807	0.840331	0.894254	0.875412	0.990529	3.08041	0.754404	1.11168	1.17215	0.772782	0.845736	0.964682	0.816647	0.893988	0.779813	1.25754	1.21846	0.955493	0.887774	0.80562	0.888682	1.04771	1.04209	0.913262	1.12454	0.850559
LL	Compounds	Kinetic (s)
		0	0	0	0	10	10	10	10	30	30	30	30	60	60	60	60	60	60	180	180	180	180	600	600	600	600	600	2400	2400	2400	2400	2400	2400	3600	3600	3600	3600	3600	3600	7200	7200	14400	14400	14400	14400
	Malate	0.31945	0.434736	0.277057	0.187181	1.54596	1.86349	2.54436	1.45288	3.0678	3.95482	3.01614	3.67941	4.75648	3.18614	5.34314	4.99733	3.89007	4.89026	10.079	11.4794	7.87454	7.92164	17.3732	14.6507	22.3399	14.236	14.6463	22.8054	27.463	38.2751	47.0501	19.7826	16.816	11.2111	11.7297	31.1247	33.1644	19.6704	22.4141	26.4236	28.2327	36.1794	38.6496	46.6318	30.4576
	Malatea	1.22253	1.27062	0.750843	0.469301	5.52929	4.9098	3.64462	4.96202	16.1819	9.15944	10.4507	12.4469	26.0688	18.1505	20.7172	18.1739	10.1534	13.3071	35.9116	24.3919	28.2431	23.1516	49.8646	65.5591	31.2535	39.1764	63.2712	83.385	79.32	86.1499	67.3181	70.5244	67.8136	33.9943	49.3575	84.8763	87.4885	83.9457	84.1846	90.4657	74.348	80.0665	84.5236	90.317	92.0211
	Aspartate	1.15958	1.30526	0.587536	1.14771	9.25385	9.70866	15.1825	13.0746	15.0524	16.7182	17.0189	19.0494	20.2064	18.8096	20.5868	23.4039	23.2084	21.7458	33.2865	36.3535	32.2199	31.7841	59.9176	65.3155	58.8734	60.8097	60.3631	84.6762	88.6914	89.1315	94.6119	n.d.	77.1979	83.2463	82.3622	92.4492	92.405	87.7746	87.0471	92.8287	90.7777	89.7488	93.2984	87.6724	95.1929
	Pyruvate	0	0.657645	0.0203423	0.168759	1.29313	1.26722	0.0734142	0.322563	1.65795	1.689	0.956265	1.6781	1.49479	4.08471	1.63943	3.21475	3.10466	3.59105	15.562	19.1205	16.2701	9.15948	37.7891	50.5387	47.223	44.6177	49.7175	74.7193	80.3776	82.1736	83.7961	75.1008	75.1737	65.1858	70.6971	82.8013	82.4952	80.7613	80.9659	86.9478	81.4022	86.2969	83.6133	82.7499	84.9824
	Alanine	1.36035	1.17603	0.942122	1.2843	1.70003	1.75079	1.01664	0.834121	2.10884	2.08817	0.710717	0.996101	0.531111	0.701412	0.717918	1.27555	0.898148	0.910203	6.17728	8.88679	5.71236	3.94085	31.2335	40.6774	29.6992	31.7501	37.432	76.1356	81.6445	78.4493	77.9314	68.3283	74.0617	68.645	70.8106	81.2508	80.505	81.5666	81.1634	86.0806	82.7368	76.6816	79.0717	71.3676	83.9515
	PEP	0.901613	0.619826	0.150547	0.203337	1.66936	1.41046	n.d.	1.71513	4.27372	2.55204	3.83123	5.97996	5.99389	5.76322	3.21949	11.5059	6.40066	7.00603	20.8877	24.9967	23.6928	17.2113	53.7282	62.1708	54.3253	56.6882	60.0525	87.1242	89.2068	n.d.	91.7771	84.4307	84.5892	89.5053	89.8084	90.4533	88.3735	91.0811	88.2234	91.2525	92.1441	89.0739	93.4576	89.8984	95.9453
	3PGA	0.420009	0.628677	0	0.0792056	2.10844	2.16256	2.71784	2.77988	6.87653	7.73151	7.54962	9.72513	15.7831	15.9023	12.0332	20.2844	17.9969	19.6916	43.85	49.6993	47.1293	38.2118	71.1904	76.7766	72.18	71.6622	74.6709	90.4468	91.986	92.0662	93.5786	88.6388	88.3478	89.5564	91.2519	93.8507	92.5825	93.0795	92.5103	94.958	93.8183	94.1986	93.6963	91.7372	94.5661
	Triose-P	0.568817	0.77597	0.937666	0.251959	2.75745	2.99156	1.56211	2.73386	7.45166	7.98594	7.98487	10.0755	19.3873	19.5312	13.7689	21.1445	18.3089	19.1848	45.9869	51.9326	46.7468	41.6914	73.0665	77.3052	73.617	73.2643	74.3362	91.149	93.3051	94.6859	95.6857	91.7593	90.0196	93.5772	92.8355	94.4997	96.2978	93.832	92.8173	95.0182	94.2749	96.4234	96.3148	97.0772	96.1539
	FBP	0.367434	0.723797	0.448523	0	1.31917	1.68224	5.6982	1.57261	5.89572	5.87127	6.57273	6.49474	12.4932	13.9177	9.84637	21.1938	14.6353	17.3736	40.1308	46.1301	40.0103	33.4878	66.6275	74.2229	62.1784	65.6382	70.7017	89.7118	89.0257	69.9556	80.2721	86.6611	84.8069	88.7801	89.0399	92.4569	78.4134	90.9311	89.8178	92.2015	91.4745	90.161	89.9383	87.7559	87.9949
	F6P	0.826023	0.895744	0	0.347261	3.70512	2.99675	1.43536	1.22177	3.79886	4.71901	3.51379	4.19257	9.34938	9.60341	6.22519	10.9226	9.20583	9.6336	30.3411	37.3332	34.1575	25.6788	60.2757	67.8352	63.9609	57.1631	65.0072	83.3482	85.2124	83.5052	88.5049	76.0053	76.6285	81.4538	85.3889	86.9676	87.7514	82.1634	85.2403	84.1266	82.8874	93.1023	87.5986	83.9636	91.767
	SBP	1.35437	0.658917	0.501322	0	1.25118	1.23394	0.621779	0.746604	5.57807	2.45362	3.19011	3.07894	3.28198	6.66708	3.57226	4.05969	5.85011	5.71056	17.7244	16.9148	7.90552	11.3772	29.1045	20.7161	11.2589	21.3546	18.3832	27.0593	42.7032	n.d.	21.4911	28.1902	28.3244	26.7733	26.9889	31.0158	n.d.	40.8842	31.1823	51.1241	50.5372	50.0099	53.6536	29.2062	39.5805
	SBPa	2.45134	1.45651	1.86566	0	1.58653	4.26991	0.621779	2.34916	5.57807	7.12349	12.6171	5.57623	5.07658	24.1552	4.7245	4.05969	22.4061	21.7994	40.6235	19.4551	14.4637	24.0852	68.8231	28.8766	12.6526	65.6518	35.4303	47.5132	89.9329	n.d.	21.4911	89.2287	77.5302	58.7816	35.3745	94.0114	n.d.	88.0504	85.9914	91.9892	93.4968	93.9777	92.4343	67.6735	39.5805
	S7P	0.412459	0.242686	0.38987	0.262973	1.62181	1.61485	1.78654	0.704701	8.23801	7.16492	6.19883	7.67514	15.7727	16.1474	11.0526	16.967	18.2117	20.9611	48.1311	52.6722	50.9594	43.7341	74.1267	78.1535	73.642	72.5936	76.982	92.1803	93.0367	92.6284	92.8157	92.0117	89.9666	90.8367	92.9981	93.9965	90.0547	94.0315	92.8227	95.7115	94.3012	96.4842	92.1867	93.2083	95.4111
	R5P	0.9662	0.301693	0.137648	0	1.28634	1.06325	0.153143	0.538175	4.28404	3.11118	5.2449	5.12552	15.3589	13.2772	5.51021	7.43096	11.3804	15.3577	27.6737	29.7498	34.1824	27.2907	50.1021	58.3053	63.3817	55.3004	56.4996	67.3666	73.7392	76.0952	88.4712	75.5525	71.5066	67.6118	73.2576	83.5249	85.4411	70.087	79.0477	81.9836	84.0062	89.0264	89.3494	88.8099	86.0041
	Ru5P+Xu5P	0.775278	0.771713	0.0575871	0.506404	1.62176	1.24713	0.61919	1.06503	4.13694	4.5016	4.17776	5.35651	14.7158	19.0712	9.47965	13.2155	11.9099	14.6379	40.4049	49.1279	45.6627	37.6179	69.8635	76.9088	73.2145	70.089	72.9336	91.0788	93.2766	93.881	94.5934	90.1239	87.3593	93.1713	93.4629	94.2057	95.0881	93.2402	92.3229	95.2365	94.6935	96.1781	95.0296	95.8608	96.3656
	RuBP	0.540686	0.686459	0	0.542718	2.92687	1.72706	7.27339	0.899817	5.27469	5.16784	5.33552	5.46166	19.5954	17.2704	9.08657	14.9024	14.6093	16.6546	40.4209	45.0703	43.6411	39.8385	67.384	72.2223	73.7233	69.2261	71.0639	80.8131	87.5234	80.5986	91.5792	86.8395	86.5726	89.8378	85.5286	93.1323	73.2266	92.0529	90.6839	92.3953	89.5573	94.3072	92.5823	89.6698	82.2848
	G6P	0.540217	0.806732	0.225025	0	2.43764	2.54152	1.63012	1.78899	3.96706	2.7144	2.01821	1.61507	6.39422	5.723	3.58971	5.05881	5.65486	5.59337	25.7013	28.6668	27.1606	21.0575	56.58	63.4294	53.1707	49.0005	59.0382	79.3017	84.9671	79.4489	79.29	67.7804	68.8565	83.1504	82.2248	82.7919	81.0146	82.3323	83.2329	82.5649	78.3509	87.4722	82.2522	72.966	85.7808
	G1P	0.116521	0.219798	0	0.243389	0.787668	0.25901	0	0.387145	2.65466	3.08662	2.76311	2.71146	3.37327	4.32025	4.04094	6.05828	4.51323	5.44622	14.716	20.3709	23.832	18.8871	30.0851	35.0854	46.6745	39.1399	37.4406	58.4861	57.3561	60.7521	77.3676	45.7899	49.9127	51.7686	51.1389	65.4531	74.1506	60.2801	64.9489	50.2695	50.248	62.7683	64.9603	73.8458	72.3872
	G1Pa	0.144278	0.255312	0	0.324324	0.980762	0.384561	0	0.556206	2.97902	5.12548	3.56768	4.27256	3.46685	8.03263	6.44229	6.05828	5.99371	6.41836	31.4289	30.341	30.382	26.2499	52.7428	69.1012	46.6745	45.1566	52.2683	88.5658	88.4092	89.6204	77.3676	66.4525	81.7317	87.8486	86.9309	93.4809	78.7156	90.5389	88.3966	92.1489	72.9613	62.7683	64.9603	73.8458	72.3872
	ADPG	0.243337	0	0.707638	0	2.7771	3.36319	0.69491	0.65965	5.08689	2.36595	2.10921	3.08864	8.31579	4.76932	4.5521	10.7075	6.89608	9.36067	24.0272	28.3958	32.207	26.8861	73.8384	76.0097	69.3589	66.0684	67.8547	91.534	92.7016	89.8463	91.3812	89.4353	78.5276	91.4733	87.0304	93.3547	88.1336	89.674	94.2288	95.801	85.7338	96.3979	92.4102	94.7161	96.2678
	UDPG	0.904306	0.576146	0.256873	0.0182571	1.40904	1.25953	0.369296	0.041334	1.97936	1.7161	0.831839	0.72476	3.74293	2.43033	1.93435	2.0363	3.90562	3.5109	27.5134	26.4894	24.3944	18.5572	58.7903	64.8864	51.9593	49.6618	60.5963	79.9	83.5778	72.6189	76.5983	73.2406	70.7078	86.0447	83.3704	77.5147	75.0533	84.2099	84.0534	72.2738	76.441	73.5177	75.0321	76.0755	70.6498
	UDPGa	1.01976	0.584532	0.394772	0.0182571	1.53012	1.60865	0.461005	0.0420359	2.21367	2.05067	0.831839	0.92968	3.74293	2.43033	1.95449	2.0363	3.97543	3.76106	32.472	34.854	26.3431	22.0298	67.3847	73.8595	51.9593	59.6894	70.3804	80.409	91.3386	90.8927	76.5983	80.7549	86.633	93.1212	92.079	77.5147	75.0533	92.5313	91.6155	72.2738	76.441	73.5177	75.0321	91.8887	70.6498
	2PG	0	0	0	0	0	1.29779	13.8903	5.66496	0	9.78579	0	0	12.4189	17.6535	8.0402	0	6.2521	8.72613	37.8448	62.8693	53.8451	48.0592	79.2677	82.4071	73.3617	66.929	70.8867	99.1845	89.6505	76.4345	87.602	92.3777	92.7194	95.8424	100	100	89.1588	94.9395	96.9441	100	99.1708	93.7928	92.0223	91.0066	90.1184
	Glycine	0	0	1.67639	0	0	2.16583	0	0	0.167571	0	0	0	3.46553	1.01572	0.386214	0	0.0270633	0.463687	14.7065	19.4705	17.0226	11.4029	44.4325	47.9276	42.3859	45.4871	21.9272	63.7396	70.857	67.7814	72.6103	74.3136	71.077	74.3463	74.2505	74.6739	74.5193	72.2129	73.9377	72.9915	72.0053	77.2473	72.634	76.0921	75.5826
	Glycinea	0	0	1.92475	0	0	2.17959	0	0	0.167571	0	0	0	3.46553	1.01572	0.386214	0	0.0551032	0.868644	16.3011	26.0046	31.9346	14.7761	50.702	54.0259	59.7599	86.3936	100	98.3925	100	67.7814	88.75	100	100	100	100	74.6739	78.3676	100	100	72.9915	74.7854	88.8436	72.634	89.8285	100
	Serine	0.65646	0.528922	0	0.0817558	0.909754	0.312288	0	0	0.930441	0.740963	0	0.00187053	0.317024	0.0570568	0	0.493019	0	0	5.42637	6.26571	4.37042	3.02356	31.4364	37.9507	32.1101	34.0041	39.5299	71.0732	75.7142	73.5008	77.7995	72.5868	72.2884	74.6038	74.1505	78.1511	80.2962	77.9726	77.3932	78.2555	77.6616	81.6903	78.7049	82.033	82.8497
	Serinea	0.838075	0.775468	0	0.0836825	1.23651	0.386846	0	0	1.19888	0.83464	0	0.00352112	0.390257	0.0613109	0	0.493019	0	0	10.3637	11.5732	8.3865	4.58541	51.268	48.3909	34.2128	55.832	73.9137	91.4947	92.1943	73.5008	77.7995	90.2341	90.936	93.7001	85.9944	78.1511	80.2962	93.0764	92.531	93.7484	86.0352	81.6903	78.7049	94.0956	93.7305
	Glycerate	3.57615	3.66742	2.93528	3.15534	3.19112	2.94214	2.9364	2.98117	3.93974	3.81535	3.43604	3.36388	3.27042	3.40255	3.16429	3.23945	3.23114	3.25448	4.31167	4.4694	3.69167	3.4506	6.33719	8.44491	13.7949	11.1149	7.09475	25.8077	31.2115	33.8139	59.6368	47.4716	38.4966	21.2896	24.6483	53.6542	55.8773	42.937	42.1457	53.9822	59.566	76.5729	66.9261	75.663	71.6273
	Valine	0.905532	0.552831	0.795549	0.901117	0.59881	0.872403	0.663341	0.722515	0.838559	0.592223	0.793354	0.646421	0.821561	0.777497	0.713917	0.710136	0.580861	0.638047	0.767362	2.4625	0.596519	0.731634	0.426017	0.739336	0.491856	0.638371	0.707128	0.724156	0.764986	1.89752	0.859507	0.691993	0.687219	0	0.94826	1.1396	1.11999	1.23729	0.941378	0.895223	0.821554	0.991314	1.11611	0.700809	1.0098
	Threonine	1.89594	1.69458	2.38425	1.55732	1.79562	1.41319	1.01389	2.203	1.50836	1.56008	1.50834	1.64603	1.48185	1.41567	1.63577	1.67184	1.41438	1.4086	1.62479	1.42657	1.96946	1.62365	2.35314	2.00041	1.6653	1.52986	1.47532	3.29213	3.55237	4.41934	2.95318	1.8485	2.26278	5.4924	3.75337	3.88524	3.82452	5.64304	4.2133	8.17473	3.75142	3.01229	4.86933	3.20269	3.15092
	Glutamate	0.398065	0.360103	0.260251	0.383521	0.537101	0.711852	0.392799	0.446288	0.47986	0.835941	0.505555	0.54353	0.289598	0.371346	0.375043	0.429981	0.546569	0.406803	0.661727	0.504551	0.495525	0.800592	1.12678	1.29882	1.81576	2.19957	1.57068	6.46227	6.6684	8.06468	16.8933	15.8123	10.1174	8.84214	10.089	17.3781	17.975	12.9868	14.2152	34.1456	35.0095	48.1454	50.5487	41.4448	50.3622
	Fumarate	0.380914	0	0	0.455448	1.09374	1.40685	3.47198	2.31381	2.16024	4.26881	3.35088	4.31018	4.47708	3.23999	4.35024	4.96493	9.22575	5.14658	7.67243	6.0281	7.58644	11.2353	22.8432	19.3817	29.1921	16.8695	27.7781	27.7351	26.3932	41.7217	45.8365	28.0543	28.4599	13.6956	10.2914	33.1451	42.5414	29.5202	32.0095	41.6205	38.7413	55.1306	54.976	50.5039	48.3694
	Fumaratea	1.30613	0	0	0.839573	4.68805	5.23506	5.55948	4.11696	9.54328	11.0927	11.048	8.98364	18.6921	14.5625	14.2364	7.09139	27.1702	11.4573	32.4189	22.331	20.3451	30.579	59.8662	40.6098	54.8273	42.5192	62.735	84.5448	84.3829	88.0638	67.3561	75.4146	82.3615	41.3514	40.8732	90.1862	83.3894	88.1048	87.1403	96.2312	72.7818	83.3512	84.6434	58.6513	90.2286
	Succinate	1.03402	0	0	0.643232	0.136855	0.152438	0	0	1.3368	0	0.547648	0	0	0	0	0.154301	0	0.700085	1.81868	0	1.20181	0	0.815331	2.03289	1.99365	0	2.67444	9.40153	10.0733	17.206	17.4972	12.6462	11.2129	11.995	10.8123	23.136	20.8949	19.1459	20.3669	30.5375	29.8536	40.1685	42.6486	29.1921	42.2964
	2OG	0.59982	0.37017	0.389371	0.416171	0.412984	0.65465	0.119838	0.338346	0.583907	0.945786	0.50115	0.350312	0.462392	0.502306	0	0.392156	0.414948	0.46477	0.78475	0.455144	0.581175	1.0176	0.88059	1.47876	0.995026	1.88952	1.87893	6.25226	6.51369	8.29565	11.5107	14.953	9.45351	9.90626	9.86217	13.9137	11.4937	12.3304	14.9415	34.1657	36.7424	46.8944	50.5978	43.4147	50.8829
	Glucose	3.03991	2.90477	2.54488	2.64818	2.56889	2.59748	2.65028	2.61844	2.60124	2.64829	3.0678	2.8413	2.96624	2.72751	2.63183	2.71367	3.10409	2.96665	2.61219	2.62891	2.93567	2.96558	2.98299	3.01243	2.67466	3.04964	3.27193	3.29757	3.69944	2.98302	2.8767	3.34755	3.73325	4.82667	4.84808	2.99611	3.06225	4.22466	4.73487	6.46161	8.84757	4.8083	3.90066	4.01745	4.47405
	Fructose	1.13658	1.80939	0.410281	0.303185	0.0631303	0.602605	0.845735	0.049015	0.800455	0.38774	1.41402	0.806268	1.26791	2.17811	0.772008	0.152804	1.65685	0.731031	2.77713	0.902199	1.4397	0.353052	4.44798	2.06965	0.584026	2.5539	1.06261	2.90764	3.85807	1.26393	1.15927	3.61088	4.41176	7.94501	7.56719	1.31541	1.18737	11.2564	9.17195	6.34037	9.03521	4.77112	2.98681	2.82112	3.06723
	Raffinose	2.37112	2.67106	1.75909	1.8095	1.9419	2.55032	1.79648	1.71081	2.74339	2.51879	2.69991	2.28197	1.69446	1.84012	1.66656	1.67223	2.5851	2.5563	3.39183	2.71629	2.70822	2.49494	3.08051	3.85982	1.83785	2.94555	2.70079	6.99801	7.52425	2.93469	2.8992	3.78855	3.93787	12.1654	12.2022	4.96678	4.1248	6.07032	5.486	23.161	26.4386	20.1881	19.119	13.5445	15.6915
	myoinositol	1.25535	1.28307	1.21125	1.14264	0.979996	1.15268	1.26567	1.21539	1.10386	1.2528	1.62054	1.63238	1.44678	1.23513	1.07457	1.21898	1.42787	1.4584	1.33345	1.15992	1.42173	1.29928	1.34512	1.27812	1.19017	1.163	1.33963	1.89525	2.00384	1.68849	1.74753	1.54733	1.89204	2.70633	2.74277	2.40305	2.22529	2.35421	2.26097	4.70991	5.27211	4.95244	5.24638	5.14849	5.75852
[truncated: 12 more columns]

## Sheet: 7-13C atoms ML
	Supplemental Data. Medeiros et al. (2022) 13CO2 Labelling kinetics in maize reveal impaired efficiency of C4 photosynthesis under low irradiance.
	Supplemental Dataset S7. Estimation of 13C amounts in the CO2 shuttle, CBC and first intermediates of starch and sugar intermediates, photorespiratory intermediates and additional metabolites in ML. In order to determine 13C fluxes, 13C amounts of intermediates were estimated by multiplying the number of 13C atoms per isotopomer by the isotopomer amount, and then summing the results. Two approach…
	Metabolic sector	Approach			Number of 13C	Number of 13C minus C4 position	kinetic (s)
							0	0	0	0	5	5	5	5	5	10	10	10	10	10	10	15	15	15	15	20	20	20	20	30	30	30	30	50	50	50	50	60	60	60	60	180	180	180	180	180	180	300	300
	CO2 shuttle	A	Relative isotopomer abundance (%)	Malate-0a			99.2391	98.9827	96.6178	97.1785	83.698	90.6941	89.7787	81.1069	65.1392	78.0586	81.8861	74.5582	68.1214	75.6182	80.8404	61.0607	74.4818	44.2807	76.6633	60.801	48.2293	85.2422	67.7583	71.7918	41.1478	65.7744	76.4689	0	63.9771	67.9155	32.5062	40.8973	35.1954	69.0913	70.2597	49.1863	60.1894	0	36.7679	65.56	53.9545	12.6308	15.5402
				Malate-1a			0.76094	1.01729	3.38225	2.75647	15.5916	9.30586	10.2213	18.8931	34.8608	21.9414	18.1139	25.4418	31.8786	24.2361	19.1596	38.8521	25.2816	55.5141	23.0662	37.9883	50.9469	14.7578	30.8132	26.5759	54.418	31.7255	22.2302	72.7377	32.0227	29.2433	59.3679	49.671	54.3247	26.1127	24.757	22.9698	16.3103	53.1053	26.7887	19.5102	26.1941	24.4451	28.4965
				Malate-2a			0	0	0	0.0649978	0.421285	0	0	0	0	0	0	0	0	0.145662	0	0.0793672	0.236653	0.0741918	0.186685	0.773957	0.555644	0	0.911481	1.27521	4.04408	2.14818	0.99969	13.9309	2.96101	2.29513	6.22139	6.92245	7.76436	3.59182	3.64211	13.7215	11.3707	22.5749	15.4618	7.71454	9.42623	24.3093	19.9998
				Malate-3a			0	0	0	0	0.289046	0	0	0	0	0	0	0	0	0	0	0.00786212	0	0.130997	0.0623748	0.304289	0.26812	0	0.244206	0.347023	0.246593	0.311955	0.269848	4.30412	0.686524	0.443087	1.35521	1.72665	1.75648	0.672086	0.864219	5.27016	4.52159	9.21407	7.95902	3.40652	4.83384	11.4683	10.7486
				Malate-4a			0	0	0	0	0	0	0	0	0	0	0	0	0	0	0	0	0	0	0.0214443	0.132481	0	0	0.272782	0.010144	0.143588	0.0399393	0.0313165	9.02728	0.352669	0.102936	0.549282	0.782608	0.95902	0.532162	0.476933	8.85225	7.60807	15.1057	13.0225	3.80878	5.59137	27.1464	25.2148
			Amount (nmol g-1 FW)				1445.92	1445.92	1445.92	1445.92	1445.92	1445.92	1445.92	1445.92	1445.92	1445.92	1445.92	1445.92	1445.92	1445.92	1445.92	1445.92	1445.92	1445.92	1445.92	1445.92	1445.92	1445.92	1445.92	1326.94	1445.92	1445.92	1445.92	2012.27	1445.92	1445.92	1445.92	1445.92	1445.92	1445.92	1445.92	1445.92	1445.92	1565.43	1445.92	1445.92	1445.92	1445.92	1445.92
			Average amount (nmol g-1 FW)				1526.73
			nmol g-1 FW	Malate-0a			1515.11	1511.2	1475.09	1483.65	1277.84	1384.65	1370.68	1238.28	994.501	1191.74	1250.18	1138.3	1040.03	1154.49	1234.22	932.232	1137.14	676.047	1170.44	928.268	736.332	1301.42	1034.49	1096.07	628.216	1004.2	1167.47	0	976.757	1036.89	496.283	624.391	537.339	1054.84	1072.68	750.943	918.93	0	561.347	1000.92	823.739	192.839	237.258
				Malate-1a			11.6175	15.5313	51.6378	42.0839	238.042	142.075	156.052	288.446	532.23	334.986	276.551	388.428	486.7	370.021	292.515	593.166	385.981	847.551	352.159	579.978	777.822	225.311	470.435	405.742	830.816	484.363	339.396	1110.51	488.901	446.467	906.387	758.343	829.392	398.67	377.973	350.686	249.014	810.775	408.992	297.867	399.913	373.211	435.065
				Malate-2a			0	0	0	0.99234	6.43188	0	0	0	0	0	0	0	0	2.22387	0	1.21172	3.61306	1.13271	2.85017	11.8162	8.48319	0	13.9159	19.4691	61.7422	32.797	15.2626	212.687	45.2067	35.0404	94.9839	105.687	118.541	54.8375	55.6052	209.49	173.6	344.658	236.061	117.78	143.913	371.137	305.343
				Malate-3a			0	0	0	0	4.41296	0	0	0	0	0	0	0	0	0	0	0.120033	0	1.99996	0.952295	4.64568	4.09347	0	3.72837	5.2981	3.76482	4.76271	4.11985	65.7123	10.4814	6.76474	20.6904	26.3613	26.8168	10.2609	13.1943	80.4612	69.0325	140.674	121.513	52.0084	73.7996	175.091	164.102
				Malate-4a			0	0	0	0	0	0	0	0	0	0	0	0	0	0	0	0	0	0	0.327397	2.02263	0	0	4.16464	0.154871	2.1922	0.609765	0.478118	137.822	5.38431	1.57155	8.38606	11.9483	14.6417	8.12469	7.28149	135.15	116.155	230.623	198.818	58.1498	85.3652	414.452	384.962
			natom 13C equivalents g-1 FW	Malate-0a	0		0	0	0	0	0	0	0	0	0	0	0	0	0	0	0	0	0	0	0	0	0	0	0	0	0	0	0	0	0	0	0	0	0	0	0	0	0	0	0	0	0	0	0
				Malate-1a	1		11.6175	15.5313	51.6378	42.0839	238.042	142.075	156.052	288.446	532.23	334.986	276.551	388.428	486.7	370.021	292.515	593.166	385.981	847.551	352.159	579.978	777.822	225.311	470.435	405.742	830.816	484.363	339.396	1110.51	488.901	446.467	906.387	758.343	829.392	398.67	377.973	350.686	249.014	810.775	408.992	297.867	399.913	373.211	435.065
				Malate-2a	2		0	0	0	1.98468	12.8638	0	0	0	0	0	0	0	0	4.44775	0	2.42345	7.22611	2.26542	5.70034	23.6325	16.9664	0	27.8317	38.9382	123.484	65.5939	30.5251	425.374	90.4134	70.0808	189.968	211.374	237.082	109.675	111.21	418.98	347.2	689.317	472.121	235.56	287.826	742.275	610.686
				Malate-3a	3		0	0	0	0	13.2389	0	0	0	0	0	0	0	0	0	0	0.3601	0	5.99989	2.85688	13.937	12.2804	0	11.1851	15.8943	11.2944	14.2881	12.3595	197.137	31.4441	20.2942	62.0712	79.0838	80.4504	30.7828	39.5829	241.384	207.097	422.022	364.538	156.025	221.399	525.272	492.307
				Malate-4a	4		0	0	0	0	0	0	0	0	0	0	0	0	0	0	0	0	0	0	1.30959	8.09053	0	0	16.6586	0.619483	8.76881	2.43906	1.91247	551.289	21.5372	6.2862	33.5442	47.7933	58.5666	32.4987	29.126	540.6	464.619	922.491	795.271	232.599	341.461	1657.81	1539.85
				sum of 13C in malatea			11.6175	15.5313	51.6378	44.0686	264.145	142.075	156.052	288.446	532.23	334.986	276.551	388.428	486.7	374.468	292.515	595.95	393.207	855.816	362.025	625.638	807.069	225.311	526.11	461.194	974.363	566.684	384.193	2284.31	632.295	543.128	1191.97	1096.59	1205.49	571.626	557.892	1551.65	1267.93	2844.61	2040.92	922.052	1250.6	3298.57	3077.91
			natom 13C equivalents g-1 FW (C1-3 positions)	Malate-0a		0	0	0	0	0	0	0	0	0	0	0	0	0	0	0	0	0	0	0	0	0	0	0	0	0	0	0	0	0	0	0	0	0	0	0	0	0	0	0	0	0	0	0	0
				Malate-1a		0	0	0	0	0	0	0	0	0	0	0	0	0	0	0	0	0	0	0	0	0	0	0	0	0	0	0	0	0	0	0	0	0	0	0	0	0	0	0	0	0	0	0	0
				Malate-2a		1	0	0	0	0.99234	6.43188	0	0	0	0	0	0	0	0	2.22387	0	1.21172	3.61306	1.13271	2.85017	11.8162	8.48319	0	13.9159	19.4691	61.7422	32.797	15.2626	212.687	45.2067	35.0404	94.9839	105.687	118.541	54.8375	55.6052	209.49	173.6	344.658	236.061	117.78	143.913	371.137	305.343
				Malate-3a		2	0	0	0	0	8.82592	0	0	0	0	0	0	0	0	0	0	0.240067	0	3.99993	1.90459	9.29136	8.18694	0	7.45674	10.5962	7.52963	9.52542	8.2397	131.425	20.9627	13.5295	41.3808	52.7225	53.6336	20.5219	26.3886	160.922	138.065	281.348	243.025	104.017	147.599	350.181	328.205
				Malate-4a		3	0	0	0	0	0	0	0	0	0	0	0	0	0	0	0	0	0	0	0.982191	6.0679	0	0	12.4939	0.464613	6.57661	1.82929	1.43435	413.467	16.1529	4.71465	25.1582	35.8449	43.925	24.3741	21.8445	405.45	348.464	691.868	596.453	174.449	256.095	1243.36	1154.89
				sum			0	0	0	0.99234	15.2578	0	0	0	0	0	0	0	0	2.22387	0	1.45179	3.61306	5.13264	5.73695	27.1755	16.6701	0	33.8665	30.5299	75.8485	44.1517	24.9366	757.578	82.3224	53.2845	161.523	194.255	216.099	99.7334	103.838	775.862	660.129	1317.87	1075.54	396.246	547.608	1964.68	1788.43
			natom 13C equivalents g-1 FW in C4 position				11.6175	15.5313	51.6378	43.0762	248.887	142.075	156.052	288.446	532.23	334.986	276.551	388.428	486.7	372.245	292.515	594.498	389.594	850.684	356.288	598.463	790.399	225.311	492.244	430.664	898.515	522.533	359.256	1526.73	549.973	489.843	1030.45	902.339	989.391	471.893	454.054	775.787	607.801	1526.73	965.383	525.806	702.991	1333.89	1289.47
			Relative isotopomer abundance (%)	Aspartate-0			96.6815	96.677	96.6301	99.7746	45.3781	55.0139	62.3594	54.254	60.3073	25.2547	36.2314	14.7804	25.7433	n.d	45.4401	35.6011	29.7744	32.5834	41.8741	25.7681	23.5696	27.7531	22.8136	8.99184	10.7145	22.5862	28.2426	10.1436	14.5944	11.3768	12.4821	14.0293	19.4474	18.6449	16.0961	2.02372	2.26246	3.91388	14.4574	13.0225	5.41113	6.86828	0.957858
				Aspartate-1			3.31853	3.32295	3.36986	0.225371	54.6219	44.9861	37.6406	45.746	39.6927	74.7453	63.7686	83.7734	74.2567	n.d	53.662	63.72	70.2256	66.914	58.1154	71.8516	76.4304	71.2924	72.7534	83.2708	81.7676	72.1657	66.0344	74.4457	77.249	79.4206	77.771	72.3876	67.0047	66.6027	74.3178	32.9209	35.5621	52.3259	33.1553	51.5226	46.6815	28.0306	29.7297
				Aspartate-2			0	0	0	0	0	0	0	0	0	0	0	1.44624	0	n.d	0.754158	0.67897	0	0.502572	0.0104656	2.38026	0	0.954512	4.43298	7.66652	6.9353	4.70142	4.57599	14.781	7.31247	8.53611	9.27443	13.5831	10.9168	11.8309	7.6439	28.873	23.6613	20.4229	22	19.2676	25.8593	23.0003	21.05
				Aspartate-3			0	0	0	0	0	0	0	0	0	0	0	0	0	n.d	0.143732	0	0	0	0	0	0	0	0	0.0708555	0.582578	0.492527	0.664801	0.629675	0.844091	0.666516	0.472522	0	1.87152	2.27433	1.01328	18.8699	9.27641	9.419	11.9563	7.54162	9.78375	11.0507	13.4596
				Aspartate-4			0	0	0	0	0	0	0	0	0	0	0	0	0	n.d	0	0	0	0	0	0	0	0	0	0	0	0.0541204	0.482189	0	0	0	0	0	0.75963	0.647184	0.928896	17.3125	29.2378	13.9183	18.431	8.64567	12.2643	31.0501	34.8028
			Amount (nmol g-1 FW)				348.444	220.094	423.38	129.828	228.424	268.427	125.17	294.826	628.653	337.594	417.331	320.692	380.152	n.d.	247.701	680.529	169.765	262.488	306.965	310.342	424.629	264.002	273.962	165.001	306.154	323.757	167.467	1287.72	346.721	476.689	637.431	482.749	644.798	258.136	360.687	641.605	509.834	1001.66	610.305	354.34	321.875	215.21	553.871
			Average amount (nmol g-1 FW)				455.352
			nmol g-1 FW	Aspartate-0			440.241	440.221	440.008	454.326	206.63	250.507	283.955	247.047	274.611	114.998	164.98	67.3028	117.223	n.d	206.913	162.11	135.578	148.369	190.675	117.336	107.325	126.375	103.882	40.9446	48.7888	102.847	128.603	46.1893	66.456	51.8045	56.8373	63.8827	88.5542	84.8999	73.2942	9.21506	10.3022	17.8219	65.8319	59.2981	24.6397	31.2749	4.36163
				Aspartate-1			15.111	15.1311	15.3448	1.02623	248.722	204.845	171.397	208.305	180.742	340.355	290.372	381.464	338.13	n.d	244.351	290.15	319.774	304.695	264.63	327.178	348.027	324.631	331.284	379.175	372.331	328.608	300.689	338.99	351.755	361.643	354.132	329.619	305.107	303.277	338.408	149.906	161.933	238.267	150.974	234.61	212.565	127.638	135.375
				Aspartate-2			0	0	0	0	0	0	0	0	0	0	0	6.58551	0	n.d	3.43408	3.0917	0	2.28847	0.0476551	10.8386	0	4.34639	20.1857	34.9097	31.5801	21.408	20.8369	67.3056	33.2975	38.8694	42.2313	61.8511	49.7098	53.8723	34.8067	131.474	107.742	92.996	100.178	87.7355	117.751	104.732	95.8516
				Aspartate-3			0	0	0	0	0	0	0	0	0	0	0	0	0	n.d	0.654485	0	0	0	0	0	0	0	0	0.322642	2.65278	2.24273	3.02719	2.86724	3.84359	3.035	2.15164	0	8.52202	10.3562	4.61399	85.9247	42.2403	42.8896	54.4435	34.341	44.5505	50.3195	61.2887
				Aspartate-4			0	0	0	0	0	0	0	0	0	0	0	0	0	n.d	0	0	0	0	0	0	0	0	0	0	0	0.246438	2.19566	0	0	0	0	0	3.45899	2.94697	4.22975	78.8327	133.135	63.3773	83.9258	39.3683	55.8459	141.387	158.476
			natom 13C equivalents g-1 FW	Aspartate-0	0		0	0	0	0	0	0	0	0	0	0	0	0	0	n.d	0	0	0	0	0	0	0	0	0	0	0	0	0	0	0	0	0	0	0	0	0	0	0	0	0	0	0	0	0
				Aspartate-1	1		15.111	15.1311	15.3448	1.02623	248.722	204.845	171.397	208.305	180.742	340.355	290.372	381.464	338.13	n.d	244.351	290.15	319.774	304.695	264.63	327.178	348.027	324.631	331.284	379.175	372.331	328.608	300.689	338.99	351.755	361.643	354.132	329.619	305.107	303.277	338.408	149.906	161.933	238.267	150.974	234.61	212.565	127.638	135.375
				Aspartate-2	2		0	0	0	0	0	0	0	0	0	0	0	13.171	0	n.d	6.86815	6.18341	0	4.57694	0.0953103	21.6771	0	8.69278	40.3713	69.8194	63.1601	42.8161	41.6738	134.611	66.595	77.7387	84.4627	123.702	99.4196	107.745	69.6134	262.947	215.484	185.992	200.355	175.471	235.502	209.465	191.703
				Aspartate-3	3		0	0	0	0	0	0	0	0	0	0	0	0	0	n.d	1.96346	0	0	0	0	0	0	0	0	0.967927	7.95835	6.7282	9.08157	8.60172	11.5308	9.10499	6.45492	0	25.5661	31.0687	13.842	257.774	126.721	128.669	163.33	103.023	133.652	150.959	183.866
				Aspartate-4	4		0	0	0	0	0	0	0	0	0	0	0	0	0	n.d	0	0	0	0	0	0	0	0	0	0	0	0.985753	8.78263	0	0	0	0	0	13.836	11.7879	16.919	315.331	532.54	253.509	335.703	157.473	223.383	565.55	633.902
				sum of 13C in aspartate			15.111	15.1311	15.3448	1.02623	248.722	204.845	171.397	208.305	180.742	340.355	290.372	394.635	338.13	n.d.	253.183	296.334	319.774	309.272	264.725	348.855	348.027	333.324	371.656	449.963	443.449	379.138	360.227	482.203	429.881	448.487	445.05	453.321	443.929	453.878	438.782	985.959	1036.68	806.438	850.362	670.576	805.102	1053.61	1144.85
			natom 13C equivalents g-1 FW (C1-3 positions)	Aspartate-0		0	0	0	0	0	0	0	0	0	0	0	0	0	0	n.d	0	0	0	0	0	0	0	0	0	0	0	0	0	0	0	0	0	0	0	0	0	0	0	0	0	0	0	0	0
				Aspartate-1		0	0	0	0	0	0	0	0	0	0	0	0	0	0	n.d	0	0	0	0	0	0	0	0	0	0	0	0	0	0	0	0	0	0	0	0	0	0	0	0	0	0	0	0	0
				Aspartate-2		1	0	0	0	0	0	0	0	0	0	0	0	6.58551	0	n.d	3.43408	3.0917	0	2.28847	0.0476551	10.8386	0	4.34639	20.1857	34.9097	31.5801	21.408	20.8369	67.3056	33.2975	38.8694	42.2313	61.8511	49.7098	53.8723	34.8067	131.474	107.742	92.996	100.178	87.7355	117.751	104.732	95.8516
				Aspartate-3		2	0	0	0	0	0	0	0	0	0	0	0	0	0	n.d	1.30897	0	0	0	0	0	0	0	0	0.645284	5.30556	4.48546	6.05438	5.73448	7.68717	6.07	4.30328	0	17.044	20.7124	9.22798	171.849	84.4807	85.7793	108.887	68.6819	89.101	100.639	122.577
				Aspartate-4		3	0	0	0	0	0	0	0	0	0	0	0	0	0	n.d	0	0	0	0	0	0	0	0	0	0	0	0.739315	6.58698	0	0	0	0	0	10.377	8.84091	12.6892	236.498	399.405	190.132	251.777	118.105	167.538	424.162	475.427
				sum			0	0	0	0	0	0	0	0	0	0	0	6.58551	0	n.d.	4.74305	3.0917	0	2.28847	0.0476551	10.8386	0	4.34639	20.1857	35.555	36.8856	26.6328	33.4782	73.0401	40.9847	44.9394	46.5346	61.8511	77.1308	83.4256	56.7239	539.821	591.628	368.907	460.842	274.522	374.39	629.534	693.856
			natom 13C equivalents g-1 FW in C4 position				15.111	15.1311	15.3448	1.02623	248.722	204.845	171.397	208.305	180.742	340.355	290.372	388.05	338.13	n.d.	248.44	293.242	319.774	306.983	264.678	338.017	348.027	328.978	351.47	414.408	406.564	352.506	326.749	409.163	388.896	403.548	398.515	391.47	366.798	370.452	382.058	446.137	445.05	437.53	389.52	396.054	430.713	424.077	450.991
		B	nmol g-1 FW	Malate-0a			1434.92	1431.21	1397.02	1405.13	1210.21	1311.37	1298.13	1172.74	941.863	1128.67	1184.01	1078.05	984.983	1093.38	1168.89	882.89	1076.95	640.264	1108.49	879.135	697.358	1232.54	979.732	952.632	594.965	951.046	1105.68	0	925.059	982.005	470.015	591.343	508.898	999.006	1015.9	711.196	870.291	0	531.636	947.947	780.139	182.632	224.7
				Malate-1			11.0026	14.7092	48.9047	39.8564	225.443	134.556	147.793	273.179	504.059	317.256	261.913	367.869	460.939	350.436	277.032	561.771	365.552	802.691	333.519	549.281	736.653	213.386	445.535	352.645	786.841	458.726	321.432	1463.68	463.024	422.836	858.413	718.204	785.493	377.569	357.967	332.125	235.834	831.324	387.344	282.102	378.746	353.457	412.037
				Malate-2			0	0	0	0.939817	6.09145	0	0	0	0	0	0	0	0	2.10617	0	1.14759	3.42182	1.07276	2.69931	11.1908	8.03418	0	13.1793	16.9213	58.4743	31.061	14.4547	280.326	42.8139	33.1858	89.9565	100.093	112.267	51.935	52.662	198.402	164.411	353.394	223.566	111.546	136.296	351.493	289.182
				Malate-3			0	0	0	0	4.17939	0	0	0	0	0	0	0	0	0	0	0.11368	0	1.89411	0.901891	4.39979	3.8768	0	3.53103	4.60478	3.56555	4.51062	3.90179	86.6103	9.9266	6.40669	19.5953	24.966	25.3974	9.71783	12.4959	76.2024	65.3787	144.239	115.081	49.2556	69.8935	165.823	155.417
				Malate-4			0	0	0	0	0	0	0	0	0	0	0	0	0	0	0	0	0	0	0.310068	1.91558	0	0	3.94421	0.134604	2.07617	0.577491	0.452812	181.653	5.09932	1.48837	7.94219	11.3159	13.8667	7.69465	6.89609	127.997	110.007	236.468	188.295	55.072	80.8469	392.516	364.587
				sum			1445.92	1445.92	1445.92	1445.92	1445.92	1445.92	1445.92	1445.92	1445.92	1445.92	1445.92	1445.92	1445.92	1445.92	1445.92	1445.92	1445.92	1445.92	1445.92	1445.92	1445.92	1445.92	1445.92	1326.94	1445.92	1445.92	1445.92	2012.27	1445.92	1445.92	1445.92	1445.92	1445.92	1445.92	1445.92	1445.92	1445.92	1565.43	1445.92	1445.92	1445.92	1445.92	1445.92
			natom 13C equivalents g-1 FW	Malate-0a	0		0	0	0	0	0	0	0	0	0	0	0	0	0	0	0	0	0	0	0	0	0	0	0	0	0	0	0	0	0	0	0	0	0	0	0	0	0	0	0	0	0	0	0
				Malate-1	1		11.0026	14.7092	48.9047	39.8564	225.443	134.556	147.793	273.179	504.059	317.256	261.913	367.869	460.939	350.436	277.032	561.771	365.552	802.691	333.519	549.281	736.653	213.386	445.535	352.645	786.841	458.726	321.432	1463.68	463.024	422.836	858.413	718.204	785.493	377.569	357.967	332.125	235.834	831.324	387.344	282.102	378.746	353.457	412.037
				Malate-2	2		0	0	0	1.87963	12.1829	0	0	0	0	0	0	0	0	4.21233	0	2.29518	6.84364	2.14551	5.39863	22.3816	16.0684	0	26.3586	33.8426	116.949	62.1221	28.9095	560.652	85.6279	66.3715	179.913	200.187	224.533	103.87	105.324	396.804	328.823	706.788	447.132	223.092	272.592	702.987	578.363
				Malate-3	3		0	0	0	0	12.5382	0	0	0	0	0	0	0	0	0	0	0.34104	0	5.68232	2.70567	13.1994	11.6304	0	10.5931	13.8143	10.6966	13.5319	11.7054	259.831	29.7798	19.2201	58.7859	74.8979	76.1922	29.1535	37.4878	228.607	196.136	432.718	345.243	147.767	209.68	497.47	466.25
				Malate-4	4		0	0	0	0	0	0	0	0	0	0	0	0	0	0	0	0	0	0	1.24027	7.6623	0	0	15.7768	0.538416	8.30468	2.30996	1.81125	726.611	20.3973	5.95347	31.7688	45.2636	55.4667	30.7786	27.5843	511.986	440.027	945.872	753.178	220.288	323.387	1570.06	1458.35
				sum of 13C in malatea			11.0026	14.7092	48.9047	41.7361	250.164	134.556	147.793	273.179	504.059	317.256	261.913	367.869	460.939	354.648	277.032	564.407	372.395	810.519	342.864	592.524	764.352	213.386	498.264	400.84	922.791	536.69	363.858	3010.77	598.829	514.381	1128.88	1038.55	1141.69	541.371	528.363	1469.52	1200.82	2916.7	1932.9	873.249	1184.41	3123.98	2915
			natom 13C equivalents g-1 FW (C1-3 positions)	Malate-0a		0	0	0	0	0	0	0	0	0	0	0	0	0	0	0	0	0	0	0	0	0	0	0	0	0	0	0	0	0	0	0	0	0	0	0	0	0	0	0	0	0	0	0	0
				Malate-1		0	0	0	0	0	0	0	0	0	0	0	0	0	0	0	0	0	0	0	0	0	0	0	0	0	0	0	0	0	0	0	0	0	0	0	0	0	0	0	0	0	0	0	0
				Malate-2		1	0	0	0	0.939817	6.09145	0	0	0	0	0	0	0	0	2.10617	0	1.14759	3.42182	1.07276	2.69931	11.1908	8.03418	0	13.1793	16.9213	58.4743	31.061	14.4547	280.326	42.8139	33.1858	89.9565	100.093	112.267	51.935	52.662	198.402	164.411	353.394	223.566	111.546	136.296	351.493	289.182
				Malate-3		2	0	0	0	0	8.35877	0	0	0	0	0	0	0	0	0	0	0.22736	0	3.78821	1.80378	8.79957	7.75361	0	7.06207	9.20956	7.13109	9.02125	7.80358	173.221	19.8532	12.8134	39.1906	49.932	50.7948	19.4357	24.9919	152.405	130.757	288.479	230.162	98.5113	139.787	331.646	310.833
				Malate-4		3	0	0	0	0	0	0	0	0	0	0	0	0	0	0	0	0	0	0	0.930204	5.74673	0	0	11.8326	0.403812	6.22851	1.73247	1.35843	544.959	15.298	4.46511	23.8266	33.9477	41.6	23.084	20.6883	383.99	330.02	709.404	564.884	165.216	242.541	1177.55	1093.76
				sum			0	0	0	0.939817	14.4502	0	0	0	0	0	0	0	0	2.10617	0	1.37495	3.42182	4.86097	5.4333	25.7371	15.7878	0	32.074	26.5347	71.8339	41.8148	23.6167	998.505	77.9651	50.4642	152.974	183.973	204.661	94.4546	98.3422	734.797	625.189	1351.28	1018.61	375.273	518.624	1860.69	1693.77
			natom 13C equivalents g-1 FW in C4 position				11.0026	14.7092	48.9047	40.7963	235.713	134.556	147.793	273.179	504.059	317.256	261.913	367.869	460.939	352.542	277.032	563.032	368.973	805.658	337.43	566.787	748.564	213.386	466.19	374.306	850.957	494.875	340.241	2012.27	520.863	463.916	975.907	854.579	937.024	446.916	430.021	734.726	575.63	1565.43	914.286	497.975	665.782	1263.29	1221.22
			nmol g-1 FW	Aspartate-0			336.88	212.781	409.113	129.535	103.655	147.672	78.0555	159.955	379.124	85.2583	151.205	47.3995	97.8637	n.d	112.555	242.276	50.5465	85.5274	128.539	79.9693	100.084	73.2689	62.5006	14.8367	32.8029	73.1243	47.2972	130.622	50.6018	54.2319	79.5645	67.7263	125.397	48.1291	58.0566	12.9843	11.5348	39.2036	88.2339	46.1437	17.417	14.7812	5.3053
				Aspartate-1			11.5632	7.31363	14.2673	0.292594	124.77	120.755	47.1148	134.871	249.529	252.336	266.126	268.654	282.289	n.d	132.921	433.633	119.219	175.641	178.394	222.986	324.546	188.213	199.316	137.398	250.334	233.641	110.586	958.653	267.838	378.589	495.736	349.451	432.045	171.925	268.054	211.222	181.307	524.126	202.348	182.565	150.256	60.3246	164.664
				Aspartate-2			0	0	0	0	0	0	0	0	0	0	0	4.63799	0	n.d	1.86805	4.62059	0	1.31919	0.0321256	7.38695	0	2.51993	12.1447	12.6499	21.2327	15.2212	7.66329	190.338	25.3538	40.6907	59.1181	65.5725	70.3912	30.5398	27.5705	185.25	120.633	204.567	134.267	68.2728	83.2346	49.4989	116.59
				Aspartate-3			0	0	0	0	0	0	0	0	0	0	0	0	0	n.d	0.356024	0	0	0	0	0	0	0	0	0.116913	1.78358	1.59459	1.11333	8.10846	2.92664	3.17721	3.012	0	12.0675	5.87086	3.65476	121.07	47.2942	94.346	72.9701	26.723	31.4914	23.7821	74.549
				Aspartate-4			0	0	0	0	0	0	0	0	0	0	0	0	0	n.d	0	0	0	0	0	0	0	0	0	0	0	0.175218	0.807509	0	0	0	0	0	4.89808	1.67061	3.3504	111.078	149.064	139.414	112.485	30.635	39.4757	66.8228	192.763
				sum			348.444	220.094	423.38	129.828	228.424	268.427	125.17	294.826	628.653	337.594	417.331	320.692	380.152	n.d	247.701	680.529	169.765	262.488	306.965	310.342	424.629	264.002	273.962	165.001	306.154	323.757	167.467	1287.72	346.721	476.689	637.431	482.749	644.798	258.136	360.687	641.605	509.834	1001.66	610.305	354.34	321.875	215.21	553.871
			natom 13C equivalents g-1 FW	Aspartate-0	0		0	0	0	0	0	0	0	0	0	0	0	0	0	n.d	0	0	0	0	0	0	0	0	0	0	0	0	0	0	0	0	0	0	0	0	0	0	0	0	0	0	0	0	0
				Aspartate-1	1		11.5632	7.31363	14.2673	0.292594	124.77	120.755	47.1148	134.871	249.529	252.336	266.126	268.654	282.289	n.d	132.921	433.633	119.219	175.641	178.394	222.986	324.546	188.213	199.316	137.398	250.334	233.641	110.586	958.653	267.838	378.589	495.736	349.451	432.045	171.925	268.054	211.222	181.307	524.126	202.348	182.565	150.256	60.3246	164.664
				Aspartate-2	2		0	0	0	0	0	0	0	0	0	0	0	9.27597	0	n.d	3.73611	9.24117	0	2.63838	0.0642512	14.7739	0	5.03986	24.2893	25.2997	42.4654	30.4423	15.3266	380.676	50.7077	81.3813	118.236	131.145	140.782	61.0795	55.1411	370.5	241.266	409.134	268.534	136.546	166.469	98.9978	233.18
				Aspartate-3	3		0	0	0	0	0	0	0	0	0	0	0	0	0	n.d	1.06807	0	0	0	0	0	0	0	0	0.350738	5.35075	4.78376	3.33998	24.3254	8.77991	9.53162	9.036	0	36.2026	17.6126	10.9643	363.211	141.883	283.038	218.91	80.1689	94.4742	71.3463	223.647
				Aspartate-4	4		0	0	0	0	0	0	0	0	0	0	0	0	0	n.d	0	0	0	0	0	0	0	0	0	0	0	0.700873	3.23004	0	0	0	0	0	19.5923	6.68245	13.4016	444.31	596.256	557.654	449.94	122.54	157.903	267.291	771.051
				sum of 13C in aspartate			11.5632	7.31363	14.2673	0.292594	124.77	120.755	47.1148	134.871	249.529	252.336	266.126	277.93	282.289	n.d	137.725	442.874	119.219	178.28	178.458	237.76	324.546	193.253	223.606	163.048	298.151	269.568	132.483	1363.65	327.326	469.502	623.009	480.596	628.622	257.3	347.561	1389.24	1160.71	1773.95	1139.73	521.82	569.102	497.96	1392.54
			natom 13C equivalents g-1 FW (C1-3 positions)	Aspartate-0		0	0	0	0	0	0	0	0	0	0	0	0	0	0	n.d	0	0	0	0	0	0	0	0	0	0	0	0	0	0	0	0	0	0	0	0	0	0	0	0	0	0	0	0	0
				Aspartate-1		0	0	0	0	0	0	0	0	0	0	0	0	0	0	n.d	0	0	0	0	0	0	0	0	0	0	0	0	0	0	0	0	0	0	0	0	0	0	0	0	0	0	0	0	0
				Aspartate-2		1	0	0	0	0	0	0	0	0	0	0	0	4.63799	0	n.d	1.86805	4.62059	0	1.31919	0.0321256	7.38695	0	2.51993	12.1447	12.6499	21.2327	15.2212	7.66329	190.338	25.3538	40.6907	59.1181	65.5725	70.3912	30.5398	27.5705	185.25	120.633	204.567	134.267	68.2728	83.2346	49.4989	116.59
				Aspartate-3		2	0	0	0	0	0	0	0	0	0	0	0	0	0	n.d	0.712048	0	0	0	0	0	0	0	0	0.233825	3.56717	3.18918	2.22665	16.2169	5.85327	6.35442	6.024	0	24.1351	11.7417	7.30953	242.141	94.5885	188.692	145.94	53.4459	62.9828	47.5642	149.098
				Aspartate-4		3	0	0	0	0	0	0	0	0	0	0	0	0	0	n.d	0	0	0	0	0	0	0	0	0	0	0	0.525655	2.42253	0	0	0	0	0	14.6942	5.01184	10.0512	333.233	447.192	418.241	337.455	91.9051	118.427	200.468	578.289
				sum			0	0	0	0	0	0	0	0	0	0	0	4.63799	0	n.d	2.5801	4.62059	0	1.31919	0.0321256	7.38695	0	2.51993	12.1447	12.8837	24.7999	18.936	12.3125	206.555	31.2071	47.0451	65.1421	65.5725	109.221	47.2933	44.9313	760.624	662.414	811.5	617.662	213.624	264.645	297.531	843.976
			natom 13C equivalents g-1 FW in C4 position				11.5632	7.31363	14.2673	0.292594	124.77	120.755	47.1148	134.871	249.529	252.336	266.126	273.292	282.289	n.d.	135.145	438.254	119.219	176.96	178.426	230.373	324.546	190.733	211.461	150.165	273.351	250.632	120.17	1157.1	296.119	422.457	557.867	415.023	519.402	210.006	302.63	628.62	498.299	962.453	522.071	308.196	304.458	200.428	548.566
		A	Relative isotopomer abundance (%)	Pyruvate-0			100	100	100	100	100	100	100	100	100	100	100	100	100	100	100	100	100	100	100	99.2822	100	98.8381	99.5679	95.5691	94.6105	97.6306	96.9117	91.5067	93.9337	94.2338	92.8612	91.8734	90.7632	90.2391	89.5851	49.0368	45.5916	60.2921	54.1313	67.6997	65.13	31.0034	37.664
				Pyruvate-1			0	0	0	0	0	0	0	0	0	0	0	0	0	0	0	0	0	0	0	0.717843	0	1.1619	0.432091	4.4309	5.38945	2.3694	3.08829	7.42257	4.66662	4.87374	6.0887	7.04242	7.55683	8.02323	9.06371	26.0105	25.1306	19.6906	19.9069	17.8135	19.7606	25.5025	22.1463
				Pyruvate-2			0	0	0	0	0	0	0	0	0	0	0	0	0	0	0	0	0	0	0	0	0	0	0	0	0	0	0	0.29396	0.555972	0	0.328579	0.217978	0.41492	0.675068	0.73701	9.80707	9.91379	6.6489	8.6702	4.66074	5.01759	10.6292	10.1305
				Pyruvate-3			0	0	0	0	0	0	0	0	0	0	0	0	0	0	0	0	0	0	0	0	0	0	0	0	0	0	0	0.77678	0.843743	0.892457	0.721476	0.866188	1.265	1.06265	0.614198	15.1456	19.364	13.3684	17.2916	9.82604	10.0919	32.8649	30.0592
			Amount (nmol g-1 FW)				449.258	426.134	529.253	550.126	474.717	279.867	250.63	440.087	559.061	326.942	331.253	457.882	380.465	902.047	436.6	555.237	488.49	556.519	495.895	449.215	293.378	311.369	446.87	277.761	267.697	622.458	370.127	365.756	303.206	380.077	485.189	294.417	449.27	406.445	361.684	228.965	232.401	473.023	401.565	398.845	325.964	297.04	382.036
			Average amount (nmol g-1 FW)				416.082
			nmol g-1 FW	Pyruvate-0			416.082	416.082	416.082	416.082	416.082	416.082	416.082	416.082	416.082	416.082	416.082	416.082	416.082	416.082	416.082	416.082	416.082	416.082	416.082	413.095	416.082	411.247	414.284	397.645	393.657	406.223	403.232	380.743	390.841	392.09	386.379	382.268	377.649	375.468	372.747	204.033	189.698	250.864	225.231	281.686	270.994	129	156.713
				Pyruvate-1			0	0	0	0	0	0	0	0	0	0	0	0	0	0	0	0	0	0	0	2.98681	0	4.83447	1.79785	18.4362	22.4245	9.85863	12.8498	30.8839	19.417	20.2787	25.334	29.3022	31.4426	33.3832	37.7124	108.225	104.564	81.9291	82.8288	74.1189	82.22	106.111	92.1467
				Pyruvate-2			0	0	0	0	0	0	0	0	0	0	0	0	0	0	0	0	0	0	0	0	0	0	0	0	0	0	0	1.22312	2.3133	0	1.36716	0.906965	1.72641	2.80884	3.06656	40.8054	41.2495	27.6648	36.0751	19.3925	20.8773	44.2261	42.151
				Pyruvate-3			0	0	0	0	0	0	0	0	0	0	0	0	0	0	0	0	0	0	0	0	0	0	0	0	0	0	0	3.23204	3.51066	3.71335	3.00193	3.60405	5.26343	4.42148	2.55557	63.0182	80.5701	55.6235	71.9471	40.8843	41.9905	136.745	125.071
			natom 13C equivalents g-1 FW	Pyruvate-0	0		0	0	0	0	0	0	0	0	0	0	0	0	0	0	0	0	0	0	0	0	0	0	0	0	0	0	0	0	0	0	0	0	0	0	0	0	0	0	0	0	0	0	0
				Pyruvate-1	1		0	0	0	0	0	0	0	0	0	0	0	0	0	0	0	0	0	0	0	2.98681	0	4.83447	1.79785	18.4362	22.4245	9.85863	12.8498	30.8839	19.417	20.2787	25.334	29.3022	31.4426	33.3832	37.7124	108.225	104.564	81.9291	82.8288	74.1189	82.22	106.111	92.1467
				Pyruvate-2	2		0	0	0	0	0	0	0	0	0	0	0	0	0	0	0	0	0	0	0	0	0	0	0	0	0	0	0	2.44623	4.62659	0	2.73431	1.81393	3.45281	5.61767	6.13313	81.6109	82.4989	55.3297	72.1503	38.785	41.7545	88.4521	84.3021
				Pyruvate-3	3		0	0	0	0	0	0	0	0	0	0	0	0	0	0	0	0	0	0	0	0	0	0	0	0	0	0	0	9.69612	10.532	11.14	9.00579	10.8121	15.7903	13.2645	7.6667	189.055	241.71	166.87	215.841	122.653	125.971	410.234	375.213
				sum of 13C in pyruvate			0	0	0	0	0	0	0	0	0	0	0	0	0	0	0	0	0	0	0	2.98681	0	4.83447	1.79785	18.4362	22.4245	9.85863	12.8498	43.0263	34.5755	31.4188	37.0741	41.9283	50.6857	52.2653	51.5123	378.891	428.773	304.129	370.82	235.557	249.946	604.798	551.662
			Relative isotopomer abundance (%)	Alanine-0			98.6332	99.2525	98.7027	98.33	99.1237	98.7696	100	98.8147	97.8606	98.9274	98.5394	99.0872	98.7721	98.3471	98.5136	97.8083	98.4094	98.014	98.1803	98.8259	98.6407	98.056	97.8314	99.1265	98.4929	97.9225	97.1519	96.6558	97.8509	97.4083	97.3233	98.4712	98.1115	96.3056	96.9316	78.9132	76.6575	81.1483	75.6993	86.2172	87.0512	61.5619	62.0466
				Alanine-1			1.03212	0.747463	1.29735	1.55247	0.876281	1.23043	0	1.18528	1.81064	0.976901	1.31389	0.91282	1.22793	1.65285	1.48641	2.19175	1.59065	1.98598	1.81973	1.17408	1.35927	1.94401	1.85923	0.771655	0.745645	2.07754	2.31893	2.84072	1.94413	2.25952	2.34275	1.52881	1.7052	2.65259	2.42748	9.35408	9.36473	7.88656	9.70851	6.31593	5.9228	10.9435	11.158
				Alanine-2			0.334694	0	0	0.117577	0	0	0	0	0.328783	0.0956859	0.14675	0	0	0	0	0	0	0	0	0	0	0	0.309405	0.101863	0.761472	0	0.52917	0.503475	0.205006	0.332132	0.333937	0	0.183259	1.04182	0.640899	11.7327	13.9778	10.9651	14.5922	7.46688	7.02601	27.4947	26.7954
			Amount (nmol g-1 FW)				738.696	566.543	1256.49	1406.47	654.565	536.231	263.169	863.877	1361.5	689.245	572.514	618.154	680.869	1401.9	1014.89	1869.78	759.485	1849.02	920.804	492.31	937.287	924.887	1009.36	293.585	337.907	1239.34	1020.26	1322.1	954.669	1260.97	1743.44	725.43	1096.43	943.106	843.573	378.986	295.957	897.649	557.959	960.551	691.468	301.452	553.925
			Average amount (nmol g-1 FW)				930.224
			nmol g-1 FW	Alanine-0			917.509	923.271	918.155	914.688	922.072	918.778	930.224	919.198	910.322	920.246	916.636	921.732	918.801	914.848	916.397	909.836	915.427	911.75	913.296	919.302	917.579	912.14	910.05	922.098	916.204	910.898	903.73	899.115	910.232	906.115	905.325	916.002	912.657	895.857	901.681	734.069	713.086	754.861	704.172	802.013	809.771	572.663	577.172
				Alanine-1			9.60103	6.95308	12.0682	14.4415	8.15138	11.4457	0	11.0258	16.843	9.08737	12.2221	8.49127	11.4225	15.3752	13.8269	20.3881	14.7966	18.4741	16.9276	10.9216	12.6442	18.0837	17.295	7.17812	6.93617	19.3258	21.5712	26.4251	18.0847	21.0186	21.7928	14.2213	15.8622	24.675	22.581	87.0139	87.1129	73.3627	90.3108	58.7523	55.0953	101.799	103.794
				Alanine-2			3.1134	0	0	1.09373	0	0	0	0	3.05842	0.890093	1.3651	0	0	0	0	0	0	0	0	0	0	0	2.87816	0.947557	7.08339	0	4.92246	4.68344	1.90701	3.08957	3.10636	0	1.70472	9.69127	5.9618	109.14	130.025	102	135.74	69.4586	65.3576	255.762	249.258
			natom 13C equivalents g-1 FW	Alanine-0	0		0	0	0	0	0	0	0	0	0	0	0	0	0	0	0	0	0	0	0	0	0	0	0	0	0	0	0	0	0	0	0	0	0	0	0	0	0	0	0	0	0	0	0
				Alanine-1	1		9.60103	6.95308	12.0682	14.4415	8.15138	11.4457	0	11.0258	16.843	9.08737	12.2221	8.49127	11.4225	15.3752	13.8269	20.3881	14.7966	18.4741	16.9276	10.9216	12.6442	18.0837	17.295	7.17812	6.93617	19.3258	21.5712	26.4251	18.0847	21.0186	21.7928	14.2213	15.8622	24.675	22.581	87.0139	87.1129	73.3627	90.3108	58.7523	55.0953	101.799	103.794
				Alanine-2	2		6.2268	0	0	2.18746	0	0	0	0	6.11683	1.78019	2.7302	0	0	0	0	0	0	0	0	0	0	0	5.75632	1.89511	14.1668	0	9.84492	9.36689	3.81403	6.17915	6.21273	0	3.40944	19.3825	11.9236	218.281	260.05	204.001	271.481	138.917	130.715	511.524	498.515
				sum of 13C in alanine			15.8278	6.95308	12.0682	16.6289	8.15138	11.4457	0	11.0258	22.9599	10.8676	14.9523	8.49127	11.4225	15.3752	13.8269	20.3881	14.7966	18.4741	16.9276	10.9216	12.6442	18.0837	23.0513	9.07323	21.103	19.3258	31.4161	35.792	21.8987	27.1977	28.0055	14.2213	19.2716	44.0576	34.5046	305.295	347.163	277.363	361.792	197.67	185.81	613.323	602.31
			Relative isotopomer abundance (%)	PEP-0			99.8476	99.8665	99.893	99.4876	99.2314	98.712	97.4882	98.9844	98.7374	98.8247	97.9817	99.408	98.2775	98.1028	97.9488	95.4268	96.9005	97.1659	95.8677	93.892	94.5985	96.2321	96.0163	92.5393	91.7595	88.357	88.9792	81.3493	88.808	88.9924	84.208	77.6316	80.9569	80.9771	81.0372	39.523	35.3805	48.3923	36.3277	49.6105	53.5139	27.4137	29.0269
				PEP-1			0.152363	0.133485	0.106968	0.512447	0.768553	1.28801	2.51184	1.01564	1.26263	1.17526	2.01832	0.591996	1.72252	1.89719	2.0512	4.57322	3.09952	2.56137	4.13234	4.15162	5.40146	3.76794	3.86738	7.23684	7.85814	10.9541	10.266	15.1305	8.25166	9.612	11.9786	17.1865	13.7766	15.0341	15.3337	28.6588	29.0082	23.1328	27.33	16.2605	25.4568	22.5658	24.5589
				PEP-2			0	0	0	0	0	0	0	0	0	0	0	0	0	0	0	0	0	0.272741	0	1.55862	0	0	0	0	0.19407	0.494673	0.250358	1.93559	2.22964	0.816609	1.93458	2.72227	2.90212	2.04169	1.67771	12.5118	11.978	9.1685	15.5992	18.9913	7.65691	13.192	13.2879
				PEP-3			0	0	0	0	0	0	0	0	0	0	0	0	0	0	0	0	0	0	0	0.397731	0	0	0.116348	0.223815	0.188273	0.194203	0.504378	1.58458	0.710702	0.578951	1.87882	2.45962	2.36438	1.94712	1.95138	19.3064	23.6334	19.3064	20.7431	15.1378	13.3724	36.8284	33.1264
			Amount (nmol g-1 FW)				488.267	321.749	451.001	488.47	594.697	326.876	148.431	256.324	230.291	478.672	336.962	249.291	233.103	296.367	379.192	343.761	345.249	313.634	247.088	274.646	233.478	329.351	280.128	292.103	255.706	233.964	187.249	199.181	245.081	270.28	276.452	160.688	235.564	201.053	270.483	218.623	210.806	251.111	212.142	236.408	239.05	147.783	209.196
			Average amount (nmol g-1 FW)				264.419
			nmol g-1 FW	PEP-0			264.016	264.066	264.136	263.064	262.387	261.013	257.777	261.734	261.08	261.311	259.082	262.854	259.864	259.403	258.995	252.327	256.223	256.925	253.492	248.268	250.137	254.456	253.885	244.692	242.63	233.633	235.278	215.103	234.825	235.313	222.662	205.273	214.066	214.119	214.278	104.506	93.5527	127.959	96.0573	131.18	141.501	72.4871	76.7526
				PEP-1			0.402876	0.352961	0.282843	1.35501	2.0322	3.40574	6.64177	2.68555	3.33863	3.10761	5.33681	1.56535	4.55466	5.01654	5.42375	12.0925	8.19572	6.77274	10.9267	10.9777	14.2825	9.96315	10.2261	19.1356	20.7784	28.9648	27.1453	40.0079	21.819	25.416	31.6738	45.4443	36.4279	39.7531	40.5452	75.7793	76.7031	61.1676	72.2658	42.9959	67.3126	59.6683	64.9383
				PEP-2			0	0	0	0	0	0	0	0	0	0	0	0	0	0	0	0	0	0.721179	0	4.12128	0	0	0	0	0.513157	1.30801	0.661993	5.11806	5.89558	2.15927	5.11539	7.19821	7.67375	5.39862	4.43617	33.0836	31.6721	24.2433	41.2473	50.2165	20.2463	34.8822	35.1357
				PEP-3			0	0	0	0	0	0	0	0	0	0	0	0	0	0	0	0	0	0	0	1.05168	0	0	0.307646	0.59181	0.49783	0.51351	1.33367	4.18992	1.87923	1.53086	4.96795	6.5037	6.25188	5.14855	5.15983	51.0497	62.4912	51.0497	54.8487	40.0271	35.3591	97.3814	87.5924
			natom 13C equivalents g-1 FW	PEP-0	0		0	0	0	0	0	0	0	0	0	0	0	0	0	0	0	0	0	0	0	0	0	0	0	0	0	0	0	0	0	0	0	0	0	0	0	0	0	0	0	0	0	0	0
				PEP-1	1		0.402876	0.352961	0.282843	1.35501	2.0322	3.40574	6.64177	2.68555	3.33863	3.10761	5.33681	1.56535	4.55466	5.01654	5.42375	12.0925	8.19572	6.77274	10.9267	10.9777	14.2825	9.96315	10.2261	19.1356	20.7784	28.9648	27.1453	40.0079	21.819	25.416	31.6738	45.4443	36.4279	39.7531	40.5452	75.7793	76.7031	61.1676	72.2658	42.9959	67.3126	59.6683	64.9383
				PEP-2	2		0	0	0	0	0	0	0	0	0	0	0	0	0	0	0	0	0	1.44236	0	8.24255	0	0	0	0	1.02631	2.61602	1.32399	10.2361	11.7912	4.31854	10.2308	14.3964	15.3475	10.7972	8.87235	66.1672	63.3441	48.4865	82.4945	100.433	40.4926	69.7644	70.2714
				PEP-3	3		0	0	0	0	0	0	0	0	0	0	0	0	0	0	0	0	0	0	0	3.15503	0	0	0.922938	1.77543	1.49349	1.54053	4.00101	12.5698	5.6377	4.59257	14.9039	19.5111	18.7556	15.4457	15.4795	153.149	187.474	153.149	164.546	120.081	106.077	292.144	262.777
				sum of 13C in PEP			0.402876	0.352961	0.282843	1.35501	2.0322	3.40574	6.64177	2.68555	3.33863	3.10761	5.33681	1.56535	4.55466	5.01654	5.42375	12.0925	8.19572	8.2151	10.9267	22.3753	14.2825	9.96315	11.149	20.911	23.2982	33.1213	32.4703	62.8138	39.2478	34.3271	56.8084	79.3518	70.531	65.996	64.897	295.096	327.521	262.803	319.306	263.51	213.882	421.577	397.987
	CBC	A	Relative isotopomer abundance (%)	3PGA-0			99.968	100	99.3191	99.1863	89.0657	90.1856	82.9902	88.4434	85.532	79.471	77.0255	66.975	70.3697	82.352	71.3687	66.9393	60.454	59.7683	65.2405	48.1685	56.4799	58.9936	50.6518	37.7013	36.7077	36.4148	34.7373	24.5471	22.6308	27.5188	21.2984	20.9245	18.22	19.6946	19.7166	8.7304	6.95836	8.0654	7.98946	8.97678	8.58616	3.45603	4.89532
				3PGA-1			0.0319854	0	0.680938	0.81374	10.9343	9.81445	17.0098	11.5566	14.468	20.529	22.9745	33.025	29.435	17.648	27.9917	31.9325	37.9476	37.8019	32.8814	46.3703	39.6703	37.4558	42.4147	50.9289	52.5936	49.3411	50.5058	48.2837	47.0519	48.0311	44.4488	45.8264	45.0887	44.6815	45.5007	23.6369	21.3836	20.2932	20.6236	20.2559	21.0045	13.8293	13.2847
				3PGA-2			0	0	0	0	0	0	0	0	0	0	0	0	0.195235	0	0.427172	1.04144	1.4877	2.38577	1.86336	4.52566	3.37568	3.0077	5.09992	8.01488	8.02442	10.0902	10.7069	15.7413	16.1235	14.5999	18.5013	17.5388	18.1904	19.0694	17.9777	21.6456	19.9693	20.5004	20.2079	21.3946	19.4962	16.6531	17.4704
				3PGA-3			0	0	0	0	0	0	0	0	0	0	0	0	0	0	0.212444	0.086707	0.110675	0.044065	0.0147711	0.935521	0.474138	0.542948	1.83363	3.35484	2.67426	4.15387	4.05007	11.4279	14.1938	9.85025	15.7515	15.7103	18.5009	16.5546	16.805	45.9871	51.6888	51.141	51.179	49.3726	50.9131	66.0615	64.3495
			Amount (nmol g-1 FW)				920.562	806.09	983.125	788.561	893.133	631.408	573.564	646.409	866.554	799.352	823.478	504.187	639.046	665.154	622.488	1086.69	729.959	679.401	393.094	682.942	619.735	480.666	603.025	580.848	650.181	669.892	601.566	768.74	582.195	601.41	834.519	667.976	783.762	657.244	528.057	474.964	500.243	835.117	668.731	728.325	696.465	500.1	666.005
			Average amount (nmol g-1 FW)				683.292
			nmol g-1 FW	3PGA-0			683.074	683.292	678.639	677.732	608.579	616.231	567.065	604.327	584.434	543.019	526.309	457.635	480.831	562.704	487.656	457.391	413.077	408.392	445.783	329.132	385.923	403.099	346.099	257.61	250.821	248.82	237.357	167.729	154.635	188.034	145.53	142.975	124.496	134.571	134.722	59.6541	47.546	55.1103	54.5914	61.3376	58.6686	23.6148	33.4493
				3PGA-1			0.218554	0	4.6528	5.56022	74.7129	67.0613	116.227	78.9651	98.8585	140.273	156.983	225.657	201.127	120.588	191.265	218.193	259.293	258.298	224.676	316.845	271.064	255.932	289.816	347.993	359.368	337.144	345.102	329.919	321.502	328.192	303.715	313.128	308.088	305.305	310.902	161.509	146.112	138.662	140.919	138.407	143.522	94.4947	90.7734
				3PGA-2			0	0	0	0	0	0	0	0	0	0	0	0	1.33402	0	2.91883	7.11609	10.1653	16.3018	12.7322	30.9234	23.0658	20.5514	34.8474	54.7651	54.8302	68.9459	73.1593	107.559	110.17	99.7599	126.418	119.841	124.293	130.3	122.841	147.903	136.449	140.077	138.079	146.188	133.216	113.789	119.374
				3PGA-3			0	0	0	0	0	0	0	0	0	0	0	0	0	0	1.45162	0.592462	0.756233	0.301093	0.10093	6.39234	3.23975	3.70992	12.5291	22.9234	18.273	28.383	27.6738	78.0857	96.985	67.306	107.629	107.347	126.415	113.116	114.827	314.226	353.185	349.443	349.702	337.359	347.885	451.393	439.695
			natom 13C equivalents g-1 FW	3PGA-0	0		0	0	0	0	0	0	0	0	0	0	0	0	0	0	0	0	0	0	0	0	0	0	0	0	0	0	0	0	0	0	0	0	0	0	0	0	0	0	0	0	0	0	0
				3PGA-1	1		0.218554	0	4.6528	5.56022	74.7129	67.0613	116.227	78.9651	98.8585	140.273	156.983	225.657	201.127	120.588	191.265	218.193	259.293	258.298	224.676	316.845	271.064	255.932	289.816	347.993	359.368	337.144	345.102	329.919	321.502	328.192	303.715	313.128	308.088	305.305	310.902	161.509	146.112	138.662	140.919	138.407	143.522	94.4947	90.7734
				3PGA-2	2		0	0	0	0	0	0	0	0	0	0	0	0	2.66805	0	5.83767	14.2322	20.3306	32.6035	25.4644	61.8469	46.1316	41.1027	69.6947	109.53	109.66	137.892	146.319	215.118	220.341	199.52	252.835	239.682	248.587	260.599	245.681	295.806	272.897	280.155	276.158	292.376	266.433	227.579	238.748
				3PGA-3	3		0	0	0	0	0	0	0	0	0	0	0	0	0	0	4.35485	1.77739	2.2687	0.903278	0.302789	19.177	9.71924	11.1298	37.5872	68.7701	54.8189	85.1491	83.0213	234.257	290.955	201.918	322.887	322.042	379.246	339.348	344.482	942.678	1059.56	1048.33	1049.11	1012.08	1043.66	1354.18	1319.09
				sum of 13C in 3PGA			0.218554	0	4.6528	5.56022	74.7129	67.0613	116.227	78.9651	98.8585	140.273	156.983	225.657	203.795	120.588	201.458	234.202	281.893	291.804	250.443	397.869	326.915	308.165	397.098	526.294	523.848	560.184	574.442	779.294	832.798	729.63	879.437	874.853	935.92	905.253	901.065	1399.99	1478.57	1467.14	1466.18	1442.86	1453.61	1676.25	1648.61
			Relative isotopomer abundance (%)	Triose-P-0			99.7472	97.2353	98.3251	99.293	92.0109	93.8722	85.0853	92.0765	92.4819	84.0177	81.4984	69.8048	71.392	81.0696	74.3807	71.8754	60.7008	59.1024	66.3741	54.2714	55.9723	56.8098	45.793	34.551	31.6524	31.4064	32.1264	15.9317	19.172	22.4692	16.2456	10.432	15.2621	15.796	14.9752	4.94651	2.51892	6.43543	6.62338	7.0889	6.19816	3.80073	2.47225
				Triose-P-1			0.252843	2.76469	1.6749	0.707002	7.98914	6.12781	14.9147	7.92349	7.51813	15.9823	18.5016	30.1952	28.608	18.9304	25.6193	27.6427	38.5885	40.0855	31.6534	43.0633	41.6964	40.5201	49.0715	54.7655	59.402	54.2751	56.1393	56.5298	51.1854	53.802	51.4162	54.7426	50.4269	49.4431	49.3952	24.888	24.1084	22.3637	21.3246	21.0885	21.1573	15.1803	13.8227
				Triose-P-2			0	0	0	0	0	0	0	0	0	0	0	0	0	0	0	0.481965	0.710678	0.812088	1.97255	2.28869	2.33124	2.51028	4.87736	8.72653	7.49736	11.3798	8.98592	17.9602	17.2751	14.6139	19.0034	20.1682	19.1059	19.7223	19.7729	23.8611	22.8838	20.8146	22.3956	22.1713	22.6411	17.2151	16.8801
				Triose-P-3			0	0	0	0	0	0	0	0	0	0	0	0	0	0	0	0	0	0	0	0.376643	0	0.159821	0.258094	1.95697	1.44824	2.93869	2.74838	9.57828	12.3675	9.11493	13.3348	14.6571	15.2051	15.0387	15.8566	46.3044	50.4889	50.3863	49.6564	49.6513	50.0034	63.8039	66.825
			Amount (nmol g-1 FW)				391.655	324.586	495.748	204.174	358.639	232.176	322.451	343.227	452.236	420.579	365.821	277.936	356.488	230.068	328.784	438.683	269.353	361.445	310.012	375.869	318.706	365.268	288.275	337.776	645.393	299.258	279.901	709.703	326.069	412.919	467.305	504.3	470.924	328	485.644	721.001	642.192	652.233	471.22	318.51	463.968	587.398	699.37
			Average amount (nmol g-1 FW)				481.458
			nmol g-1 FW	Triose-P-0			480.24	468.147	473.394	478.054	442.993	451.955	409.65	443.309	445.261	404.51	392.38	336.081	343.722	390.316	358.112	346.049	292.249	284.553	319.563	261.294	269.483	273.515	220.474	166.349	152.393	151.209	154.675	76.7045	92.3051	108.18	78.2156	50.2257	73.4807	76.0509	72.0993	23.8153	12.1275	30.9839	31.8888	34.13	29.8415	18.2989	11.9028
				Triose-P-1			1.21733	13.3108	8.06392	3.40392	38.4643	29.5028	71.8078	38.1483	36.1966	76.948	89.0773	145.377	137.735	91.1417	123.346	133.088	185.787	192.995	152.398	207.331	200.751	195.087	236.259	263.673	285.995	261.312	270.287	272.167	246.436	259.034	247.547	263.563	242.784	238.048	237.817	119.825	116.072	107.672	102.669	101.532	101.863	73.0868	66.5504
				Triose-P-2			0	0	0	0	0	0	0	0	0	0	0	0	0	0	0	2.32046	3.42161	3.90986	9.497	11.0191	11.2239	12.0859	23.4824	42.0146	36.0966	54.7887	43.2634	86.4706	83.1724	70.3597	91.4934	97.1015	91.9869	94.9543	95.1982	114.881	110.176	100.214	107.826	106.745	109.007	82.8833	81.2704
				Triose-P-3			0	0	0	0	0	0	0	0	0	0	0	0	0	0	0	0	0	0	0	1.81338	0	0.769473	1.24261	9.422	6.97267	14.1486	13.2323	46.1154	59.5444	43.8845	64.2012	70.5678	73.206	72.4049	76.343	222.936	243.083	242.589	239.074	239.05	240.745	307.189	321.734
			natom 13C equivalents g-1 FW	Triose-P-0	0		0	0	0	0	0	0	0	0	0	0	0	0	0	0	0	0	0	0	0	0	0	0	0	0	0	0	0	0	0	0	0	0	0	0	0	0	0	0	0	0	0	0	0
				Triose-P-1	1		1.21733	13.3108	8.06392	3.40392	38.4643	29.5028	71.8078	38.1483	36.1966	76.948	89.0773	145.377	137.735	91.1417	123.346	133.088	185.787	192.995	152.398	207.331	200.751	195.087	236.259	263.673	285.995	261.312	270.287	272.167	246.436	259.034	247.547	263.563	242.784	238.048	237.817	119.825	116.072	107.672	102.669	101.532	101.863	73.0868	66.5504
				Triose-P-2	2		0	0	0	0	0	0	0	0	0	0	0	0	0	0	0	4.64092	6.84322	7.81972	18.994	22.0381	22.4479	24.1719	46.9648	84.0292	72.1933	109.577	86.5268	172.941	166.345	140.719	182.987	194.203	183.974	189.909	190.396	229.762	220.352	200.427	215.651	213.49	218.015	165.767	162.541
				Triose-P-3	3		0	0	0	0	0	0	0	0	0	0	0	0	0	0	0	0	0	0	0	5.44014	0	2.30842	3.72784	28.266	20.918	42.4457	39.6969	138.346	178.633	131.654	192.604	211.703	219.618	217.215	229.029	668.808	729.248	727.766	717.223	717.15	722.236	921.566	965.202
				sum of 13C in Triose-P			1.21733	13.3108	8.06392	3.40392	38.4643	29.5028	71.8078	38.1483	36.1966	76.948	89.0773	145.377	137.735	91.1417	123.346	137.729	192.631	200.815	171.392	234.81	223.199	221.567	286.951	375.968	379.107	413.335	396.511	583.455	591.414	531.407	623.138	669.469	646.376	645.171	657.243	1018.4	1065.67	1035.86	1035.54	1032.17	1042.11	1160.42	1194.29
			Relative isotopomer abundance (%)	FBP-0			100	100	100	99.1476	87.5817	86.9016	79.0569	86.8888	86.7948	79.3986	74.8143	58.4814	62.8972	74.5785	65.2059	58.9423	57.2826	49.1636	60.3496	44.8132	47.6497	50.4121	37.4376	35.7119	27.3147	22.9461	23.1687	13.0643	14.6856	20.8868	11.4749	11.9576	7.17688	10.6798	13.4536	6.77387	7.22182	4.3812	4.91012	9.79285	7.7901	6.39234	5.31932
				FBP-1			0	0	0	0.852425	12.4183	12.9052	19.6667	13.1112	13.0604	18.9432	23.611	33.2509	30.6362	23.4776	29.6106	33.2906	31.1954	38.5588	30.7099	36.8076	37.2548	35.2209	40.759	32.0367	36.0424	32.6214	34.5927	23.5649	23.4697	26.5445	20.2222	17.1682	19.2657	18.0988	18.1996	6.12898	4.64815	4.64603	4.09236	6.3622	4.02221	3.41137	2.95123
				FBP-2			0	0	0	0	0	0.193254	1.27638	0	0.14486	1.65813	1.57463	8.26775	6.19245	1.94393	5.03258	7.25556	10.3093	10.7226	7.92124	16.2421	12.7391	12.2897	17.1219	22.5099	26.7062	28.6796	29.7448	31.3542	25.0926	27.3144	28.9916	29.4297	26.8863	28.9625	28.9429	11.4276	10.0283	8.63884	8.72076	6.61949	9.77611	5.85844	5.15028
				FBP-3			0	0	0	0	0	0	0	0	0	0	0	0	0.274127	0	0.150975	0.511511	1.21272	1.37349	1.01931	1.97024	1.98216	2.07726	2.5425	6.6199	7.04771	10.9841	8.54473	18.8969	20.5582	14.6703	21.507	22.1168	20.0264	20.4887	18.9083	17.8982	14.4501	16.8673	15.7311	13.1864	17.4	13.0246	11.8003
				FBP-4			0	0	0	0	0	0	0	0	0	0	0	0	0	0	0	0	0	0.181569	0	0.166934	0.374206	0	0.757122	1.99156	2.68175	4.11982	3.10219	8.5782	13.1317	7.77261	11.8492	14.1404	18.2833	14.8198	14.7464	24.5522	23.5043	22.4079	26.5235	19.8645	23.1996	20.7177	21.3488
				FBP-5			0	0	0	0	0	0	0	0	0	0	0	0	0	0	0	0	0	0	0	0	0	0	0.733907	0.650463	0.0713661	0.582699	0.554637	3.26388	1.77727	1.71918	4.53783	3.45781	6.60514	6.00257	3.63904	16.3058	18.0612	19.6546	16.2485	21.9394	18.0617	17.9524	21.4147
				FBP-6			0	0	0	0	0	0	0	0	0	0	0	0	0	0	0	0	0	0	0	0	0	0	0.647915	0.479709	0.135868	0.0663816	0.292266	1.27755	1.28494	1.09216	1.41732	1.72945	1.75628	0.947881	2.11015	16.9133	22.0861	23.4041	23.7737	22.2351	19.7502	32.6431	32.0153
			Amount (nmol g-1 FW)				10.7607	12.3602	5.71587	8.82295	7.78294	10.7482	18.54	17.4658	28.4967	9.24326	7.55413	16.6711	15.9873	9.19423	11.0135	11.973	10.3213	9.07888	13.8829	6.46755	9.92792	9.04471	9.46952	8.50814	11.8806	18.4858	15.822	9.81279	8.49479	9.69306	7.84795	17.8451	13.3261	12.0117	5.45614	16.5057	11.6377	6.82735	8.82209	4.18693	13.4918	13.7796	12.7063
			Average amount (nmol g-1 FW)				12.0336
			nmol g-1 FW	FBP-0			12.0336	12.0336	12.0336	11.931	10.5392	10.4574	9.51338	10.4558	10.4445	9.5545	9.00285	7.0374	7.56878	8.97447	7.8466	7.09287	6.89314	5.91614	7.26222	5.39263	5.73397	6.06639	4.50508	4.29742	3.28693	2.76123	2.78802	1.57211	1.7672	2.51343	1.38084	1.43893	0.863636	1.28517	1.61895	0.81514	0.869043	0.527215	0.590864	1.17843	0.937428	0.769227	0.640105
				FBP-1			0	0	0	0.102577	1.49436	1.55295	2.36661	1.57775	1.57163	2.27955	2.84125	4.00127	3.68664	2.82519	3.56321	4.00606	3.75392	4.64	3.6955	4.42927	4.48309	4.23833	4.90477	3.85516	4.33719	3.92552	4.16274	2.83571	2.82424	3.19425	2.43346	2.06595	2.31835	2.17793	2.19006	0.737536	0.559339	0.559084	0.492458	0.765601	0.484016	0.41051	0.355139
				FBP-2			0	0	0	0	0	0.0232554	0.153594	0	0.0174318	0.199532	0.189484	0.994906	0.745174	0.233925	0.6056	0.873104	1.24058	1.29031	0.953208	1.9545	1.53297	1.4789	2.06038	2.70874	3.21372	3.45118	3.57937	3.77303	3.01954	3.2869	3.48872	3.54145	3.23539	3.48522	3.48287	1.37515	1.20676	1.03956	1.04942	0.796562	1.17642	0.704981	0.619764
				FBP-3			0	0	0	0	0	0	0	0	0	0	0	0	0.0329873	0	0.0181677	0.0615531	0.145933	0.16528	0.122659	0.237091	0.238525	0.249969	0.305954	0.796612	0.848092	1.32178	1.02824	2.27397	2.47389	1.76537	2.58806	2.66144	2.40989	2.46552	2.27535	2.1538	1.73887	2.02975	1.89302	1.5868	2.09384	1.56733	1.42
				FBP-4			0	0	0	0	0	0	0	0	0	0	0	0	0	0	0	0	0	0.0218492	0	0.0200882	0.0450304	0	0.0911089	0.239656	0.322711	0.495762	0.373304	1.03226	1.58021	0.935324	1.42588	1.7016	2.20013	1.78335	1.77452	2.95451	2.82841	2.69648	3.19172	2.39041	2.79174	2.49309	2.56902
				FBP-5			0	0	0	0	0	0	0	0	0	0	0	0	0	0	0	0	0	0	0	0	0	0	0.0883153	0.0782741	0.00858789	0.0701195	0.0667428	0.392762	0.213869	0.206879	0.546064	0.416099	0.794835	0.722324	0.437907	1.96217	2.17341	2.36515	1.95527	2.6401	2.17347	2.16032	2.57696
				FBP-6			0	0	0	0	0	0	0	0	0	0	0	0	0	0	0	0	0	0	0	0	0	0	0.0779674	0.0577262	0.0163498	0.00798809	0.03517	0.153735	0.154625	0.131426	0.170554	0.208115	0.211343	0.114064	0.253927	2.03528	2.65775	2.81635	2.86083	2.67568	2.37666	3.92813	3.85259
			natom 13C equivalents g-1 FW	FBP-0	0		0	0	0	0	0	0	0	0	0	0	0	0	0	0	0	0	0	0	0	0	0	0	0	0	0	0	0	0	0	0	0	0	0	0	0	0	0	0	0	0	0	0	0
				FBP-1	1		0	0	0	0.102577	1.49436	1.55295	2.36661	1.57775	1.57163	2.27955	2.84125	4.00127	3.68664	2.82519	3.56321	4.00606	3.75392	4.64	3.6955	4.42927	4.48309	4.23833	4.90477	3.85516	4.33719	3.92552	4.16274	2.83571	2.82424	3.19425	2.43346	2.06595	2.31835	2.17793	2.19006	0.737536	0.559339	0.559084	0.492458	0.765601	0.484016	0.41051	0.355139
				FBP-2	2		0	0	0	0	0	0.0465108	0.307187	0	0.0348637	0.399064	0.378968	1.98981	1.49035	0.46785	1.2112	1.74621	2.48117	2.58062	1.90642	3.90901	3.06595	2.95779	4.12077	5.41748	6.42743	6.90236	7.15874	7.54607	6.03908	6.57379	6.97744	7.08289	6.47077	6.97044	6.96575	2.75029	2.41353	2.07912	2.09884	1.59312	2.35283	1.40996	1.23953
				FBP-3	3		0	0	0	0	0	0	0	0	0	0	0	0	0.0989619	0	0.0545031	0.184659	0.4378	0.495839	0.367978	0.711272	0.715574	0.749906	0.917862	2.38983	2.54428	3.96534	3.08471	6.82192	7.42167	5.2961	7.76419	7.98433	7.22968	7.39657	6.82605	6.46139	5.2166	6.08924	5.67906	4.7604	6.28153	4.70199	4.26001
				FBP-4	4		0	0	0	0	0	0	0	0	0	0	0	0	0	0	0	0	0	0.0873969	0	0.0803528	0.180121	0	0.364436	0.958624	1.29084	1.98305	1.49322	4.12906	6.32084	3.7413	5.70353	6.80639	8.80054	7.13342	7.09807	11.818	11.3136	10.7859	12.7669	9.56165	11.167	9.97235	10.2761
				FBP-5	5		0	0	0	0	0	0	0	0	0	0	0	0	0	0	0	0	0	0	0	0	0	0	0.441577	0.39137	0.0429395	0.350598	0.333714	1.96381	1.06934	1.03439	2.73032	2.08049	3.97418	3.61162	2.18954	9.81086	10.867	11.8257	9.77636	13.2005	10.8674	10.8016	12.8848
				FBP-6	6		0	0	0	0	0	0	0	0	0	0	0	0	0	0	0	0	0	0	0	0	0	0	0.467804	0.346357	0.0980988	0.0479285	0.21102	0.922409	0.927748	0.788555	1.02332	1.24869	1.26806	0.684384	1.52356	12.2117	15.9465	16.8981	17.165	16.0541	14.26	23.5688	23.1155
				sum of 13C in FBP			0	0	0	0.102577	1.49436	1.59947	2.6738	1.57775	1.60649	2.67861	3.22022	5.99109	5.27595	3.29304	4.82892	5.93692	6.67289	7.80386	5.96989	9.1299	8.44473	7.94603	11.2172	13.3588	14.7408	17.1748	16.4441	24.219	24.6029	20.6284	26.6323	27.2687	30.0616	27.9744	26.793	43.7898	46.3167	48.2372	47.9786	45.9353	45.4127	50.8652	52.1311
			Relative isotopomer abundance (%)	F6P-0			100	99.1046	98.7352	99.6951	93.1263	92.2125	85.255	90.8344	90.1306	83.272	78.73	72.8808	71.0403	84.5275	74.7776	70.087	62.6336	66.3833	68.6174	56.6801	62.1692	58.1485	56.589	50.5668	45.6735	39.7507	36.9005	31.439	33.0133	31.7169	27.0296	25.17	22.2333	20.9635	20.0026	22.1515	17.45	9.78615	18.2219	10.7295	7.66524	11.4178	6.49227
				F6P-1			0	0.895378	1.26478	0.304945	4.95584	6.4461	11.3602	7.83934	8.90384	12.618	17.6695	21.2819	22.4299	11.0429	19.8287	22.7231	26.385	23.7626	23.9666	28.6987	25.8205	23.9186	21.8896	23.597	26.9075	26.4795	27.9015	20.0395	19.227	23.2676	20.0561	15.2799	15.4565	18.0244	18.0648	4.16736	3.67154	4.3193	3.30794	3.58261	3.82337	2.28529	1.78293
				F6P-2			0	0	0	0	1.91789	1.34139	3.38485	1.32628	0.96552	4.11002	3.60057	5.83734	6.5298	4.42959	5.39375	6.42581	10.435	9.33083	6.7514	13.9486	9.99613	15.9505	15.3837	20.3164	21.2618	21.6989	24.8699	23.9199	22.8922	23.8387	23.4713	26.7558	26.4539	24.6263	27.4701	12.6298	8.71406	9.66777	8.45265	10.6936	11.0205	4.92261	5.73841
				F6P-3			0	0	0	0	0	0	0	0	0	0	0	0	0	0	0	0.724634	0.543951	0.523184	0.550889	0.492424	1.49029	1.98248	4.80435	4.14006	5.05309	8.54215	8.09568	13.3358	11.5328	11.991	14.8309	17.6053	16.7778	16.4222	15.2792	11.3641	14.1744	14.9205	14.0524	15.8647	13.2887	7.49995	9.61355
				F6P-4			0	0	0	0	0	0	0	0	0	0	0	0	0	0	0	0.0395225	0.00245175	0	0.113763	0.117056	0.523884	0	0.447149	1.37983	1.10414	3.14972	1.74315	8.94855	9.52773	7.05401	10.2766	11.7008	12.677	14.7992	12.3795	21.1562	18.2113	22.3804	20.8919	21.296	21.4676	18.279	20.4892
				F6P-5			0	0	0	0	0	0	0	0	0	0	0	0	0	0	0	0	0	0	0	0.0631613	0	0	0.886168	0	0	0.274088	0.489282	1.03594	2.68132	1.54982	2.4276	3.13558	3.72483	3.30138	4.47747	14.1487	16.9685	15.6361	14.9918	17.1575	16.5712	17.1085	21.8726
				F6P-6			0	0	0	0	0	0	0	0	0	0	0	0	0	0	0	0	0	0	0	0	0	0	0	0	0	0.104962	0	1.28128	1.12557	0.581928	1.90795	0.352609	2.67664	1.86312	2.32623	14.3823	20.8103	23.2898	20.0814	20.6761	26.1635	38.4868	34.0111
			Amount (nmol g-1 FW)				114.595	146.604	145.486	116.069	135.102	76.2122	163.919	142.257	164.48	116.836	123.441	123.006	134.03	103.879	132.583	109.261	119.339	124.344	99.0011	149.989	86.1537	131.449	103.383	168.527	230.278	103.602	120.781	159.512	120.25	164.05	124.29	131.782	115.055	107.949	155.56	200.617	183.779	225.151	129.035	124.746	139.643	209.893	193.589
			Average amount (nmol g-1 FW)				146.029
			nmol g-1 FW	F6P-0			146.029	144.721	144.182	145.583	135.991	134.657	124.497	132.644	131.616	121.601	114.968	106.427	103.739	123.434	109.197	102.347	91.4629	96.9386	100.201	82.7692	90.7848	84.9134	82.636	73.8419	66.6964	58.0474	53.8852	45.91	48.2089	46.3158	39.4709	36.7554	32.4669	30.6127	29.2095	32.3475	25.482	14.2906	26.6092	15.6682	11.1934	16.6733	9.48056
				F6P-1			0	1.30751	1.84694	0.445307	7.23693	9.41315	16.5891	11.4477	13.0021	18.4259	25.8025	31.0776	32.7541	16.1258	28.9556	33.1822	38.5296	34.7002	34.9981	41.9082	37.7053	34.9279	31.9651	34.4583	39.2926	38.6676	40.7442	29.2633	28.077	33.9773	29.2876	22.313	22.5709	26.3207	26.3798	6.08553	5.36149	6.30741	4.83053	5.23163	5.58321	3.33718	2.60358
				F6P-2			0	0	0	0	2.80066	1.95881	4.94284	1.93675	1.40993	6.0018	5.25785	8.52418	9.53537	6.46847	7.87641	9.38351	15.238	13.6257	9.85897	20.3689	14.5972	23.2922	22.4646	29.6677	31.0482	31.6866	36.3171	34.9298	33.4292	34.8113	34.2747	39.0711	38.6303	35.9614	40.1142	18.4432	12.725	14.1177	12.3433	15.6157	16.093	7.18841	8.37972
				F6P-3			0	0	0	0	0	0	0	0	0	0	0	0	0	0	0	1.05817	0.794324	0.763998	0.804455	0.719079	2.17625	2.89498	7.01573	6.04567	7.37895	12.474	11.822	19.4741	16.8412	17.5103	21.6574	25.7088	24.5004	23.981	22.3121	16.5949	20.6986	21.7882	20.5205	23.167	19.4053	10.9521	14.0385
				F6P-4			0	0	0	0	0	0	0	0	0	0	0	0	0	0	0	0.0577141	0.00358026	0	0.166126	0.170936	0.765021	0	0.652966	2.01494	1.61235	4.5995	2.54549	13.0674	13.9132	10.3009	15.0067	17.0865	18.512	21.611	18.0776	30.894	26.5936	32.6818	30.5081	31.0982	31.3488	26.6925	29.9201
				F6P-5			0	0	0	0	0	0	0	0	0	0	0	0	0	0	0	0	0	0	0	0.0922335	0	0	1.29406	0	0	0.400247	0.714491	1.51277	3.91549	2.26318	3.54499	4.57884	5.43931	4.82095	6.53838	20.6611	24.7788	22.8331	21.8923	25.0548	24.1986	24.9833	31.9402
				F6P-6			0	0	0	0	0	0	0	0	0	0	0	0	0	0	0	0	0	0	0	0	0	0	0	0	0	0.153274	0	1.87103	1.64365	0.849781	2.78615	0.51491	3.90865	2.72069	3.39696	21.0022	30.3889	34.0097	29.3246	30.1931	38.2061	56.2017	49.6658
			natom 13C equivalents g-1 FW	F6P-0	0		0	0	0	0	0	0	0	0	0	0	0	0	0	0	0	0	0	0	0	0	0	0	0	0	0	0	0	0	0	0	0	0	0	0	0	0	0	0	0	0	0	0	0
				F6P-1	1		0	1.30751	1.84694	0.445307	7.23693	9.41315	16.5891	11.4477	13.0021	18.4259	25.8025	31.0776	32.7541	16.1258	28.9556	33.1822	38.5296	34.7002	34.9981	41.9082	37.7053	34.9279	31.9651	34.4583	39.2926	38.6676	40.7442	29.2633	28.077	33.9773	29.2876	22.313	22.5709	26.3207	26.3798	6.08553	5.36149	6.30741	4.83053	5.23163	5.58321	3.33718	2.60358
				F6P-2	2		0	0	0	0	5.60132	3.91763	9.88568	3.8735	2.81987	12.0036	10.5157	17.0484	19.0707	12.9369	15.7528	18.767	30.4761	27.2513	19.7179	40.7378	29.1944	46.5844	44.9293	59.3353	62.0965	63.3731	72.6342	69.8597	66.8583	69.6226	68.5495	78.1422	77.2606	71.9228	80.2284	36.8863	25.45	28.2354	24.6866	31.2313	32.186	14.3768	16.7594
				F6P-3	3		0	0	0	0	0	0	0	0	0	0	0	0	0	0	0	3.17452	2.38297	2.29199	2.41337	2.15724	6.52876	8.68494	21.0472	18.137	22.1369	37.4219	35.466	58.4224	50.5236	52.5309	64.9721	77.1263	73.5012	71.9431	66.9362	49.7847	62.0958	65.3645	61.5614	69.5011	58.2158	32.8562	42.1156
				F6P-4	4		0	0	0	0	0	0	0	0	0	0	0	0	0	0	0	0.230856	0.014321	0	0.664504	0.683743	3.06008	0	2.61186	8.05976	6.44941	18.398	10.182	52.2697	55.6528	41.2034	60.0269	68.3459	74.0481	86.444	72.3103	123.576	106.375	130.727	122.033	124.393	125.395	106.77	119.68
				F6P-5	5		0	0	0	0	0	0	0	0	0	0	0	0	0	0	0	0	0	0	0	0.461167	0	0	6.47029	0	0	2.00123	3.57246	7.56383	19.5774	11.3159	17.7249	22.8942	27.1966	24.1048	32.6919	103.306	123.894	114.166	109.461	125.274	120.993	124.917	159.701
				F6P-6	6		0	0	0	0	0	0	0	0	0	0	0	0	0	0	0	0	0	0	0	0	0	0	0	0	0	0.919646	0	11.2262	9.86188	5.09868	16.7169	3.08946	23.4519	16.3241	20.3818	126.013	182.334	204.058	175.948	181.158	229.237	337.21	297.995
				sum of 13C in F6P			0	1.30751	1.84694	0.445307	12.8383	13.3308	26.4747	15.3212	15.822	30.4294	36.3182	48.126	51.8249	29.0627	44.7084	55.3546	71.403	64.2436	57.7939	85.9481	76.4885	90.1973	107.024	119.99	129.975	160.781	162.599	228.605	230.551	213.749	257.278	271.911	298.029	297.06	298.928	445.652	505.51	548.859	498.52	536.789	571.61	619.467	638.855
			Relative isotopomer abundance (%)	SBP-0a			96.6859	100	96.3553	92.8386	80.0443	86.6618	72.555	71.668	60.79	90.406	84.3514	28.8467	52.2306	69.0532	59.6207	66.4954	41.219	61.0234	40.7774	64.2519	35.7628	53.8246	38.2366	22.4477	19.6071	0	10.0821	28.1025	40.9778	31.1395	42.9828	0	12.3967	15.0425	72.6885	0	4.86585	50.4697	69.0009	66.7266	0	0	0.456925
				SBP-1a			3.31412	0	3.6447	7.16141	19.9557	13.3382	24.9413	28.332	34.3139	9.59398	13.1328	57.9719	29.7217	28.0765	32.3422	23.4352	32.3896	25.9019	40.5309	18.7771	33.777	24.8811	28.9308	34.6591	32.0359	28.3505	17.1153	7.88686	12.3328	15.1735	6.42923	5.38966	5.13722	12.0252	0.424469	0.712729	9.93139	1.00682	0.0879726	0	0.951138	9.32761	7.34519
				SBP-2a			0	0	0	0	0	0	2.50367	0	4.8961	0	2.51581	13.1814	18.0477	2.87033	8.03705	7.81088	22.9992	9.00244	14.9653	9.3376	21.2424	10.1452	22.0326	20.3452	25.2093	35.394	34.7847	12.8373	6.96263	14.3311	10.3506	16.9827	18.2943	14.9668	7.40693	5.23004	5.40889	0.689164	1.31274	1.92258	0	9.49736	3.24192
				SBP-3a			0	0	0	0	0	0	0	0	0	0	0	0	0	0	0	2.25844	2.84476	3.32568	3.72634	6.45795	6.38796	9.95571	8.83592	15.5922	15.0099	22.422	26.8152	17.7588	14.0647	21.4345	17.3552	35.6691	20.2812	20.4436	6.66669	19.4831	12.3224	4.41678	3.02131	1.09246	8.96756	18.8824	4.31601
				SBP-4a			0	0	0	0	0	0	0	0	0	0	0	0	0	0	0	0	0.142438	0.534896	0	1.17539	1.15456	0.81963	1.96408	4.5409	6.37992	9.45297	4.95309	10.0671	18.5008	11.8768	12.3174	24.6883	19.044	16.5046	8.57689	12.9926	10.1716	9.18302	8.28128	7.09983	17.0333	14.4012	13.1649
				SBP-5a			0	0	0	0	0	0	0	0	0	0	0	0	0	0	0	0	0.404995	0.211684	0	0	0.119699	0.0773931	0	1.11102	1.01546	3.73505	2.84046	6.51063	7.16131	1.47839	3.90475	10.9235	13.3725	11.2525	2.60852	23.7295	21.9095	11.3318	2.14418	6.02198	25.8352	15.0178	21.673
				SBP-6a			0	0	0	0	0	0	0	0	0	0	0	0	0	0	0	0	0	0	0	0	0.599	0.118148	0	0.566145	0.742395	0.559742	1.91179	3.55561	0	2.97302	5.35069	4.3345	8.03182	4.81117	0.982803	20.8563	19.3915	7.86711	9.20078	9.01309	18.879	13.7605	18.9322
				SBP-7a			0	0	0	0	0	0	0	0	0	0	0	0	0	0	0	0	0	0	0	0	0.956583	0.178209	0	0.737784	0	0.0857743	1.49742	13.2812	0	1.59304	1.30922	2.01232	3.44228	4.9536	0.645207	16.9957	15.9989	15.0356	6.95087	8.12341	28.3339	19.1131	30.8699
			Amount (nmol g-1 FW)				8.43241	8.43241	8.43241	8.43241	8.43241	8.43241	8.43241	8.43241	8.43241	8.43241	8.43241	8.43241	8.43241	8.43241	8.43241	8.43241	8.43241	8.43241	8.43241	8.43241	8.43241	8.43241	8.43241	8.43241	8.43241	10.2301	8.43241	8.43241	8.43241	8.43241	8.43241	8.97281	8.43241	8.43241	8.43241	9.97661	8.43241	8.43241	8.43241	4.65942	8.77897	17.0902	8.43241
			Average amount (nmol g-1 FW)				8.80468
			nmol g-1 FW	SBP-0a			8.51289	8.80468	8.48378	8.17414	7.04764	7.6303	6.38824	6.31014	5.35237	7.95996	7.42687	2.53986	4.59874	6.07992	5.24942	5.85471	3.6292	5.37292	3.59032	5.65718	3.1488	4.73909	3.36661	1.97645	1.72634	0	0.887695	2.47434	3.60796	2.74174	3.7845	0	1.09149	1.32444	6.39999	0	0.428422	4.4437	6.07531	5.87507	0	0	0.0402308
				SBP-1a			0.291798	0	0.320904	0.63054	1.75704	1.17438	2.196	2.49454	3.02123	0.84472	1.1563	5.10424	2.61691	2.47204	2.84763	2.0634	2.8518	2.28058	3.56862	1.65327	2.97396	2.1907	2.54727	3.05162	2.82066	2.49617	1.50695	0.694413	1.08586	1.33598	0.566073	0.474542	0.452316	1.05878	0.0373732	0.0627535	0.874428	0.0886471	0.00774571	0	0.0837447	0.821267	0.646721
				SBP-2a			0	0	0	0	0	0	0.22044	0	0.431086	0	0.221509	1.16058	1.58904	0.252723	0.707637	0.687724	2.025	0.792637	1.31765	0.822146	1.87032	0.893249	1.9399	1.79133	2.2196	3.11633	3.06268	1.13028	0.613038	1.26181	0.91134	1.49527	1.61076	1.31778	0.652157	0.460489	0.476236	0.0606788	0.115582	0.169278	0	0.836212	0.285441
				SBP-3a			0	0	0	0	0	0	0	0	0	0	0	0	0	0	0	0.198849	0.250472	0.292815	0.328093	0.568602	0.56244	0.876569	0.777975	1.37285	1.32158	1.97418	2.361	1.56361	1.23836	1.88724	1.52807	3.14055	1.78569	1.8	0.586981	1.71543	1.08495	0.388884	0.266017	0.0961878	0.789565	1.66254	0.380011
				SBP-4a			0	0	0	0	0	0	0	0	0	0	0	0	0	0	0	0	0.0125412	0.0470959	0	0.103489	0.101655	0.0721658	0.172931	0.399812	0.561731	0.832304	0.436104	0.886373	1.62894	1.04572	1.08451	2.17372	1.67676	1.45318	0.755168	1.14396	0.89558	0.808536	0.729141	0.625118	1.49973	1.26798	1.15913
				SBP-5a			0	0	0	0	0	0	0	0	0	0	0	0	0	0	0	0	0.0356586	0.0186381	0	0	0.0105391	0.00681422	0	0.0978221	0.0894078	0.32886	0.250094	0.573241	0.630531	0.130168	0.343801	0.961784	1.1774	0.990744	0.229672	2.0893	1.92907	0.997729	0.188788	0.530216	2.27471	1.32227	1.90824
				SBP-6a			0	0	0	0	0	0	0	0	0	0	0	0	0	0	0	0	0	0	0	0	0.0527401	0.0104026	0	0.0498473	0.0653655	0.0492835	0.168327	0.313061	0	0.261765	0.471112	0.381639	0.707176	0.423608	0.0865327	1.83633	1.70736	0.692674	0.810099	0.793574	1.66223	1.21157	1.66692
				SBP-7a			0	0	0	0	0	0	0	0	0	0	0	0	0	0	0	0	0	0	0	0	0.0842241	0.0156907	0	0.0649596	0	0.00755215	0.131843	1.16937	0	0.140262	0.115272	0.177179	0.303082	0.436149	0.0568085	1.49642	1.40865	1.32384	0.612002	0.71524	2.49471	1.68285	2.71799
			natom 13C equivalents g-1 FW	SBP-0a	0		0	0	0	0	0	0	0	0	0	0	0	0	0	0	0	0	0	0	0	0	0	0	0	0	0	0	0	0	0	0	0	0	0	0	0	0	0	0	0	0	0	0	0
				SBP-1a	1		0.291798	0	0.320904	0.63054	1.75704	1.17438	2.196	2.49454	3.02123	0.84472	1.1563	5.10424	2.61691	2.47204	2.84763	2.0634	2.8518	2.28058	3.56862	1.65327	2.97396	2.1907	2.54727	3.05162	2.82066	2.49617	1.50695	0.694413	1.08586	1.33598	0.566073	0.474542	0.452316	1.05878	0.0373732	0.0627535	0.874428	0.0886471	0.00774571	0	0.0837447	0.821267	0.646721
				SBP-2a	2		0	0	0	0	0	0	0.44088	0	0.862172	0	0.443019	2.32117	3.17809	0.505447	1.41527	1.37545	4.05001	1.58527	2.6353	1.64429	3.74065	1.7865	3.8798	3.58266	4.43921	6.23267	6.12536	2.26056	1.22608	2.52362	1.82268	2.99054	3.22152	2.63556	1.30431	0.920978	0.952472	0.121358	0.231165	0.338555	0	1.67242	0.570882
				SBP-3a	3		0	0	0	0	0	0	0	0	0	0	0	0	0	0	0	0.596546	0.751417	0.878446	0.984279	1.70581	1.68732	2.62971	2.33392	4.11854	3.96473	5.92255	7.08299	4.69083	3.71507	5.66173	4.58422	9.42164	5.35708	5.39999	1.76094	5.14628	3.25484	1.16665	0.79805	0.288563	2.3687	4.98761	1.14003
				SBP-4a	4		0	0	0	0	0	0	0	0	0	0	0	0	0	0	0	0	0.0501647	0.188384	0	0.413958	0.406621	0.288663	0.691724	1.59925	2.24693	3.32922	1.74441	3.54549	6.51574	4.18287	4.33804	8.69489	6.70704	5.81273	3.02067	4.57584	3.58232	3.23414	2.91656	2.50047	5.9989	5.0719	4.63652
				SBP-5a	5		0	0	0	0	0	0	0	0	0	0	0	0	0	0	0	0	0.178293	0.0931904	0	0	0.0526956	0.0340711	0	0.48911	0.447039	1.6443	1.25047	2.8662	3.15265	0.650838	1.71901	4.80892	5.88701	4.95372	1.14836	10.4465	9.64533	4.98865	0.943942	2.65108	11.3735	6.61137	9.54119
				SBP-6a	6		0	0	0	0	0	0	0	0	0	0	0	0	0	0	0	0	0	0	0	0	0.316441	0.0624154	0	0.299084	0.392193	0.295701	1.00996	1.87836	0	1.57059	2.82667	2.28984	4.24306	2.54165	0.519196	11.018	10.2441	4.15604	4.8606	4.76144	9.9734	7.2694	10.0015
				SBP-7a	7		0	0	0	0	0	0	0	0	0	0	0	0	0	0	0	0	0	0	0	0	0.589569	0.109835	0	0.454717	0	0.0528651	0.922899	8.18556	0	0.981836	0.806906	1.24025	2.12157	3.05304	0.397659	10.4749	9.86054	9.26688	4.28401	5.00668	17.463	11.78	19.026
				sum of 13C in SBPa			0.291798	0	0.320904	0.63054	1.75704	1.17438	2.63688	2.49454	3.8834	0.84472	1.59932	7.42541	5.79499	2.97749	4.26291	4.03539	7.88169	5.02587	7.1882	5.41732	9.76725	7.10189	9.45271	13.595	14.3108	19.9735	19.643	24.1214	15.6954	16.9075	16.6636	29.9206	27.9896	25.4555	8.18852	42.6453	38.4141	23.0224	14.0421	15.5468	47.2612	38.2139	45.5628
			Relative isotopomer abundance (%)	S7P-0			100	100	99.5432	98.5884	91.4462	89.4702	82.3244	89.2158	85.765	79.7174	77.347	56.1888	68.6986	86.19	58.5071	49.5354	59.9303	42.5933	43.8753	26.6299	36.3586	33.2514	23.4304	45.9457	21.2047	12.9259	10.2253	5.34758	6.74201	5.87294	4.13894	7.23945	2.4084	3.32785	2.68775	2.87519	8.19774	2.03534	5.69137	5.13099	2.49725	2.87643	1.91516
				S7P-1			0	0	0.456763	1.41157	8.55376	10.5298	15.0729	10.271	14.235	19.6736	20.2968	31.1785	24.3716	12.4665	34.0961	34.2797	27.3669	38.6546	38.9167	36.2843	35.8361	37.3129	38.3887	19.8049	27.9543	19.8732	27.1523	10.9001	8.90348	12.4314	7.29472	7.02716	7.05418	7.30202	7.63445	0.686794	1.55267	0.876767	0.0492112	0.966238	0.651749	0.386036	0.765475
				S7P-2			0	0	0	0	0	0	2.60265	0.51323	0	0.609022	2.35617	12.2207	6.5127	1.34353	7.07249	14.6629	11.0703	14.0982	15.138	26.8757	22.9025	22.5645	23.3386	18.6775	26.7956	32.5521	33.6773	25.7912	21.776	27.7458	20.2198	18.1523	17.789	21.4758	20.2653	3.3931	2.71966	3.88184	3.78762	2.56559	2.73249	0.926779	0.955075
				S7P-3			0	0	0	0	0	0	0	0	0	0	0	0.411984	0.4171	0	0.324293	1.52197	1.60396	3.40438	1.8262	8.92681	4.90276	6.07702	10.1758	12.3587	18.8767	22.9303	19.6509	29.3046	26.0822	27.5144	29.1907	25.5011	28.8679	25.3341	29.5754	8.01246	10.3395	7.98456	6.44626	7.29412	7.37184	3.36653	3.02349
				S7P-4			0	0	0	0	0	0	0	0	0	0	0	0	0	0	0	0	0.0285095	1.24954	0.243805	1.23586	0	0.794149	3.38371	2.58633	4.13684	8.29339	6.82218	18.5728	18.3913	14.5915	20.1583	21.703	20.7096	21.2652	20.516	17.3351	13.4137	14.5672	15.1548	13.9285	13.8783	10.1643	9.63651
				S7P-5			0	0	0	0	0	0	0	0	0	0	0	0	0	0	0	0	0	0	0	0.0474421	0	0	0.645117	0.626852	0.816338	3.29938	2.47197	7.21471	12.6712	9.25698	14.6408	16.4642	15.8273	16.3132	13.4743	28.4377	25.9035	26.1562	25.786	25.5907	24.2727	21.0447	21.3108
				S7P-6			0	0	0	0	0	0	0	0	0	0	0	0	0	0	0	0	0	0	0	0	0	0	0.637663	0	0.215509	0.125688	0	1.87546	4.03192	2.34435	3.50452	2.92459	5.88473	3.67359	4.42175	19.2084	21.8826	21.355	21.1348	22.2543	21.8734	22.8686	22.9733
				S7P-7			0	0	0	0	0	0	0	0	0	0	0	0	0	0	0	0	0	0	0	0	0	0	0	0	0	0	0	0.993589	1.40186	0.242765	0.852261	0.988259	1.45877	1.3082	1.42505	20.0512	15.9906	23.143	21.9499	22.2695	26.7222	38.3667	39.4202
			Amount (nmol g-1 FW)				81.0964	95.6293	97.0295	76.6954	73.0911	42.9511	84.8913	80.1844	83.3097	73.269	86.7464	60.0852	83.483	87.1529	66.3312	56.8274	92.1236	53.2027	38.8443	81.3757	45.0632	49.6469	48.7627	122.418	108.454	45.4558	76.4988	66.2975	70.2268	57.9347	61.7462	81.1986	72.4714	57.9226	85.6867	81.2272	98.7152	118.778	61.6138	72.014	91.3478	129.19	124.437
			Average amount (nmol g-1 FW)				83.0593
			nmol g-1 FW	S7P-0			83.0593	83.0593	82.6799	81.8868	75.9546	74.3133	68.3781	74.102	71.2358	66.2127	64.2439	46.67	57.0606	71.5888	48.5956	41.1437	49.7777	35.3777	36.4425	22.1186	30.1992	27.6184	19.4611	38.1622	17.6125	10.7361	8.49307	4.44166	5.59986	4.87802	3.43777	6.01304	2.0004	2.76409	2.23242	2.38811	6.80898	1.69054	4.72721	4.26176	2.0742	2.38914	1.59072
				S7P-1			0	0	0.379384	1.17244	7.10469	8.74595	12.5195	8.53102	11.8235	16.3408	16.8584	25.8966	20.2429	10.3546	28.32	28.4725	22.7308	32.1062	32.3239	30.1375	29.7652	30.9918	31.8854	16.4498	23.2186	16.5066	22.5525	9.05354	7.39516	10.3254	6.05894	5.83671	5.85915	6.065	6.34112	0.570446	1.28963	0.728236	0.0408744	0.802551	0.541338	0.320639	0.635798
				S7P-2			0	0	0	0	0	0	2.16174	0.426285	0	0.50585	1.95702	10.1505	5.4094	1.11593	5.87436	12.1789	9.19491	11.7099	12.5735	22.3227	19.0227	18.7419	19.3849	15.5134	22.2562	27.0375	27.9722	21.422	18.087	23.0454	16.7944	15.0771	14.7755	17.8377	16.8322	2.81829	2.25893	3.22423	3.14597	2.13096	2.26959	0.769776	0.793278
				S7P-3			0	0	0	0	0	0	0	0	0	0	0	0.342191	0.34644	0	0.269356	1.26413	1.33224	2.82765	1.51683	7.41455	4.0722	5.04753	8.45191	10.2651	15.6789	19.0458	16.3219	24.3402	21.6637	22.8532	24.2456	21.1811	23.9775	21.0423	24.5651	6.65509	8.58792	6.63192	5.35422	6.05844	6.12299	2.79622	2.51129
				S7P-4			0	0	0	0	0	0	0	0	0	0	0	0	0	0	0	0	0.0236798	1.03786	0.202502	1.0265	0	0.659615	2.81049	2.14819	3.43603	6.88843	5.66646	15.4264	15.2757	12.1196	16.7433	18.0263	17.2013	17.6627	17.0404	14.3984	11.1413	12.0994	12.5875	11.569	11.5272	8.44236	8.00401
				S7P-5			0	0	0	0	0	0	0	0	0	0	0	0	0	0	0	0	0	0	0	0.0394051	0	0	0.535829	0.520659	0.678044	2.74044	2.0532	5.99249	10.5246	7.68878	12.1606	13.675	13.1461	13.5496	11.1917	23.6201	21.5153	21.7252	21.4177	21.2554	20.1608	17.4796	17.7006
				S7P-6			0	0	0	0	0	0	0	0	0	0	0	0	0	0	0	0	0	0	0	0	0	0	0.529639	0	0.179	0.104395	0	1.55774	3.34888	1.9472	2.91083	2.42915	4.88781	3.05126	3.67268	15.9544	18.1755	17.7374	17.5544	18.4843	18.1679	18.9945	19.0815
				S7P-7			0	0	0	0	0	0	0	0	0	0	0	0	0	0	0	0	0	0	0	0	0	0	0	0	0	0	0	0.825268	1.16437	0.201639	0.707882	0.820841	1.21165	1.08658	1.18364	16.6544	13.2817	19.2224	18.2314	18.4969	22.1953	31.8671	32.7421
			natom 13C equivalents g-1 FW	S7P-0	0		0	0	0	0	0	0	0	0	0	0	0	0	0	0	0	0	0	0	0	0	0	0	0	0	0	0	0	0	0	0	0	0	0	0	0	0	0	0	0	0	0	0	0
				S7P-1	1		0	0	0.379384	1.17244	7.10469	8.74595	12.5195	8.53102	11.8235	16.3408	16.8584	25.8966	20.2429	10.3546	28.32	28.4725	22.7308	32.1062	32.3239	30.1375	29.7652	30.9918	31.8854	16.4498	23.2186	16.5066	22.5525	9.05354	7.39516	10.3254	6.05894	5.83671	5.85915	6.065	6.34112	0.570446	1.28963	0.728236	0.0408744	0.802551	0.541338	0.320639	0.635798
				S7P-2	2		0	0	0	0	0	0	4.32348	0.852571	0	1.0117	3.91403	20.3009	10.8188	2.23186	11.7487	24.3578	18.3898	23.4197	25.1471	44.6455	38.0454	37.4838	38.7698	31.0267	44.5125	54.075	55.9443	42.844	36.174	46.0909	33.5888	30.1543	29.5509	35.6754	33.6644	5.63657	4.51786	6.44846	6.29194	4.26192	4.53918	1.53955	1.58656
				S7P-3	3		0	0	0	0	0	0	0	0	0	0	0	1.02657	1.03932	0	0.808067	3.7924	3.99671	8.48295	4.55049	22.2436	12.2166	15.1426	25.3557	30.7952	47.0366	57.1373	48.9658	73.0206	64.9911	68.5597	72.7367	63.5432	71.9324	63.127	73.6953	19.9653	25.7638	19.8958	16.0627	18.1753	18.369	8.38866	7.53386
				S7P-4	4		0	0	0	0	0	0	0	0	0	0	0	0	0	0	0	0	0.094719	4.15143	0.81001	4.10599	0	2.63846	11.242	8.59276	13.7441	27.5537	22.6658	61.7056	61.1029	48.4782	66.9734	72.1054	68.8051	70.6509	68.1618	57.5937	44.5652	48.3976	50.3499	46.2758	46.1088	33.7694	32.0161
				S7P-5	5		0	0	0	0	0	0	0	0	0	0	0	0	0	0	0	0	0	0	0	0.197025	0	0	2.67915	2.60329	3.39022	13.7022	10.266	29.9624	52.6229	38.4439	60.8028	68.3751	65.7304	67.7481	55.9583	118.101	107.577	108.626	107.088	106.277	100.804	87.3979	88.5031
				S7P-6	6		0	0	0	0	0	0	0	0	0	0	0	0	0	0	0	0	0	0	0	0	0	0	3.17783	0	1.074	0.626373	0	9.34646	20.0933	11.6832	17.465	14.5749	29.3269	18.3076	22.0361	95.7261	109.053	106.424	105.327	110.906	109.007	113.967	114.489
				S7P-7	7		0	0	0	0	0	0	0	0	0	0	0	0	0	0	0	0	0	0	0	0	0	0	0	0	0	0	0	5.77687	8.1506	1.41147	4.95517	5.74588	8.48152	7.60605	8.28547	116.581	92.9719	134.557	127.62	129.478	155.367	223.07	229.195
				sum of 13C in S7P			0	0	0.379384	1.17244	7.10469	8.74595	16.8429	9.38359	11.8235	17.3525	20.7724	47.2241	32.101	12.5864	40.8768	56.6227	45.212	68.1604	62.8315	101.33	80.0272	86.2567	113.11	89.4678	132.976	169.601	160.394	231.709	250.53	224.993	262.581	260.335	279.686	269.18	268.142	414.174	385.738	425.077	412.78	416.177	434.737	468.453	473.959
			Relative isotopomer abundance (%)	R5P-0			97.2592	98.3192	99.857	99.1293	92.9178	97.201	90.6019	93.5161	94.0126	82.1862	89.048	74.717	87.6596	80.6613	86.54	84.9178	83.9681	72.987	83.1857	71.1791	67.9872	63.6114	53.8983	67.3755	58.1928	50.3667	47.7105	43.3587	51.168	34.8664	42.8082	40.1269	49.5933	31.7461	39.2316	23.4036	27.3003	25.0902	33.1117	32.3325	19.915	20.1556	18.405
				R5P-1			2.74081	1.68076	0.143024	0.870705	7.08224	2.79902	9.39811	6.48385	5.98744	10.463	10.952	14.4908	10.1556	5.72896	13.46	13.4779	16.0319	17.7518	16.8143	23.9494	13.7758	17.2346	28.3534	15.5365	22.3643	25.6909	25.2816	20.9994	23.478	25.8909	17.6026	16.3617	22.1081	19.8126	18.6083	11.1398	10.1187	9.5629	9.14353	10.7486	9.86021	9.14444	5.74088
				R5P-2			0	0	0	0	0	0	0	0	0	7.3508	0	10.7922	2.18478	13.6097	0	1.60439	0	9.26121	0	3.40206	14.2223	16.2448	12.9794	13.1373	14.4807	16.6893	21.5107	21.3167	11.335	23.4866	22.2468	28.7412	11.4247	26.0965	21.9228	23.7599	18.6525	19.2466	12.3731	10.775	22.382	12.9745	19.3732
				R5P-3			0	0	0	0	0	0	0	0	0	0	0	0	0	0	0	0	0	0	0	0.503582	0.807521	0.549656	2.50336	1.27994	3.74791	6.02517	2.35473	8.75209	8.47074	11.4889	10.0438	9.51885	10.4293	13.9685	12.6907	21.3526	19.2594	19.3573	21.093	17.6796	20.5239	21.8613	18.2179
				R5P-4			0	0	0	0	0	0	0	0	0	0	0	0	0	0	0	0	0	0	0	0.687631	3.09416	2.35957	1.51347	2.36993	1.21423	1.03328	2.56268	4.30959	4.8342	3.36207	5.98057	4.05198	5.30975	6.64673	5.76097	10.5827	12.364	11.8496	12.9515	13.924	13.7704	12.8401	15.1209
				R5P-5			0	0	0	0	0	0	0	0	0	0	0	0	0	0	0	0	0	0	0	0.278305	0.11303	0	0.752004	0.300892	0	0.194661	0.579874	1.26344	0.714092	0.905064	1.31796	1.19936	1.13491	1.72964	1.78562	9.76135	12.3051	14.8934	11.3272	14.5403	13.5485	23.0241	23.1422
			Amount (nmol g-1 FW)				2.56607	4.07071	9.33079	6.45743	4.94425	3.39924	5.20407	6.07973	3.7503	5.22732	5.61308	6.12209	4.25641	5.46357	3.90517	3.44031	3.7455	4.60221	3.19951	3.68462	3.7586	3.60637	5.62632	5.03576	6.86097	4.93546	4.02757	5.31954	3.22471	7.11909	4.47364	4.26276	3.90436	6.68254	5.39997	5.38855	6.4096	6.67607	2.92178	3.83898	7.11538	8.09529	5.53856
			Average amount (nmol g-1 FW)				5.0819
			nmol g-1 FW	R5P-0			4.94262	4.99649	5.07463	5.03765	4.72199	4.93966	4.6043	4.7524	4.77763	4.17662	4.52533	3.79705	4.45477	4.09913	4.39788	4.31544	4.26718	3.70913	4.22741	3.61725	3.45504	3.23267	2.73906	3.42395	2.9573	2.55958	2.4246	2.20345	2.60031	1.77188	2.17547	2.03921	2.52028	1.6133	1.99371	1.18935	1.38738	1.27506	1.6827	1.64311	1.01206	1.02429	0.935322
				R5P-1			0.139285	0.0854144	0.00726834	0.0442484	0.359913	0.142244	0.477603	0.329503	0.304276	0.531719	0.55657	0.736408	0.5161	0.29114	0.684023	0.684931	0.814726	0.902127	0.854488	1.21708	0.700073	0.875844	1.44089	0.789548	1.13653	1.30559	1.28479	1.06717	1.19313	1.31575	0.894548	0.831485	1.12351	1.00686	0.945656	0.566114	0.514223	0.485977	0.464665	0.546234	0.501086	0.464711	0.291746
				R5P-2			0	0	0	0	0	0	0	0	0	0.37356	0	0.548447	0.111028	0.691633	0	0.0815333	0	0.470645	0	0.172889	0.722763	0.825543	0.659602	0.667625	0.735895	0.848135	1.09315	1.0833	0.576033	1.19357	1.13056	1.4606	0.580592	1.3262	1.11409	1.20745	0.947902	0.978093	0.628791	0.547574	1.13743	0.659352	0.984526
				R5P-3			0	0	0	0	0	0	0	0	0	0	0	0	0	0	0	0	0	0	0	0.0255916	0.0410374	0.027933	0.127218	0.0650455	0.190465	0.306193	0.119665	0.444772	0.430475	0.583853	0.510417	0.483738	0.530006	0.709863	0.644929	1.08512	0.978743	0.98372	1.07192	0.898459	1.043	1.11097	0.925814
				R5P-4			0	0	0	0	0	0	0	0	0	0	0	0	0	0	0	0	0	0	0	0.0349448	0.157242	0.119911	0.0769128	0.120437	0.0617061	0.0525101	0.130233	0.219009	0.245669	0.170857	0.303927	0.205918	0.269836	0.33778	0.292767	0.537804	0.628327	0.602185	0.658183	0.707604	0.699797	0.652521	0.768428
				R5P-5			0	0	0	0	0	0	0	0	0	0	0	0	0	0	0	0	0	0	0	0.0141432	0.00574405	0	0.0382161	0.015291	0	0.00989246	0.0294686	0.0642069	0.0362894	0.0459945	0.0669776	0.0609504	0.0576749	0.0878987	0.0907436	0.496062	0.625331	0.756866	0.575635	0.738923	0.688521	1.17006	1.17607
			natom 13C equivalents g-1 FW	R5P-0	0		0	0	0	0	0	0	0	0	0	0	0	0	0	0	0	0	0	0	0	0	0	0	0	0	0	0	0	0	0	0	0	0	0	0	0	0	0	0	0	0	0	0	0
				R5P-1	1		0.139285	0.0854144	0.00726834	0.0442484	0.359913	0.142244	0.477603	0.329503	0.304276	0.531719	0.55657	0.736408	0.5161	0.29114	0.684023	0.684931	0.814726	0.902127	0.854488	1.21708	0.700073	0.875844	1.44089	0.789548	1.13653	1.30559	1.28479	1.06717	1.19313	1.31575	0.894548	0.831485	1.12351	1.00686	0.945656	0.566114	0.514223	0.485977	0.464665	0.546234	0.501086	0.464711	0.291746
				R5P-2	2		0	0	0	0	0	0	0	0	0	0.747121	0	1.09689	0.222057	1.38327	0	0.163067	0	0.941291	0	0.345778	1.44553	1.65109	1.3192	1.33525	1.47179	1.69627	2.1863	2.16659	1.15207	2.38714	2.26112	2.9212	1.16118	2.65239	2.22819	2.41491	1.8958	1.95619	1.25758	1.09515	2.27486	1.3187	1.96905
				R5P-3	3		0	0	0	0	0	0	0	0	0	0	0	0	0	0	0	0	0	0	0	0.0767747	0.123112	0.0837989	0.381654	0.195136	0.571395	0.918579	0.358995	1.33432	1.29142	1.75156	1.53125	1.45122	1.59002	2.12959	1.93479	3.25536	2.93623	2.95116	3.21577	2.69538	3.12901	3.3329	2.77744
				R5P-4	4		0	0	0	0	0	0	0	0	0	0	0	0	0	0	0	0	0	0	0	0.139779	0.62897	0.479645	0.307651	0.481749	0.246824	0.21004	0.520932	0.876036	0.982677	0.683429	1.21571	0.823671	1.07934	1.35112	1.17107	2.15122	2.51331	2.40874	2.63273	2.83042	2.79919	2.61008	3.07371
				R5P-5	5		0	0	0	0	0	0	0	0	0	0	0	0	0	0	0	0	0	0	0	0.0707158	0.0287203	0	0.19108	0.0764551	0	0.0494623	0.147343	0.321034	0.181447	0.229972	0.334888	0.304752	0.288375	0.439494	0.453718	2.48031	3.12666	3.78433	2.87817	3.69462	3.4426	5.8503	5.88033
				sum of 13C in R5P			0.139285	0.0854144	0.00726834	0.0442484	0.359913	0.142244	0.477603	0.329503	0.304276	1.27884	0.55657	1.8333	0.738157	1.67441	0.684023	0.847998	0.814726	1.84342	0.854488	1.85013	2.9264	3.09037	3.64048	2.87814	3.42654	4.17994	4.49836	5.76515	4.80074	6.36785	6.23752	6.33232	5.24243	7.57946	6.73342	10.8679	10.9862	11.5864	10.4489	10.8618	12.1467	13.5767	13.9923
			Relative isotopomer abundance (%)	Ru5P+X5P-0			97.9715	98.1622	99.1763	100	88.8931	89.4132	90.8363	92.1664	91.4327	87.204	83.2082	83.4343	78.4524	85.8993	77.2436	69.087	64.6322	55.8709	66.5792	51.7121	61.3879	58.324	44.8136	42.7106	40.2199	41.4986	33.8881	16.6919	26.6788	26.3018	15.7002	12.8667	15.5275	18.6822	17.3783	3.72171	2.06106	2.84199	3.39709	4.26635	4.80327	4.07107	0.781503
				Ru5P+X5P-1			2.02853	1.83785	0.823712	0	10.8557	10.5868	9.16373	7.83359	8.56729	12.796	16.7918	16.5657	21.5476	13.1872	22.1138	29.0539	30.9589	39.6026	27.2278	39.3856	33.7961	35.466	40.5284	41.1032	41.6557	35.2782	45.0746	34.4753	30.0637	34.6125	29.3728	28.2915	26.7157	27.6432	27.8582	8.28509	3.7789	6.92454	5.6435	6.02531	9.40693	5.09457	2.68285
				Ru5P+X5P-2			0	0	0	0	0.25126	0	0	0	0	0	0	0	0	0.91347	0.6426	1.85913	4.10528	4.19844	5.53396	7.45897	4.81598	5.43075	13.1334	12.5662	16.0873	14.9435	14.9885	22.9033	19.3931	20.9163	25.7643	23.0366	23.6726	21.1059	20.9806	13.5652	12.8759	13.1374	12.3295	13.3722	14.6663	8.1513	7.12535
				Ru5P+X5P-3			0	0	0	0	0	0	0	0	0	0	0	0	0	0	0	0	0.303641	0.328119	0.537314	0.683445	0	0.139194	1.52455	3.62002	1.66776	7.19204	5.75336	21.9386	18.0963	13.6928	21.1903	30.251	23.0924	23.0271	23.0855	26.7485	28.8917	26.767	26.8894	29.2463	27.4569	24.0041	24.4062
				Ru5P+X5P-4			0	0	0	0	0	0	0	0	0	0	0	0	0	0	0	0	0	0	0.121663	0.70022	0	0.64005	0	0	0.369302	1.08774	0.243382	1.98372	4.45174	3.051	3.8551	4.43112	7.08534	6.91713	7.95448	21.8906	20.6515	20.8104	19.9826	20.8365	18.7013	17.4485	24.7803
				Ru5P+X5P-5			0	0	0	0	0	0	0	0	0	0	0	0	0	0	0	0	0	0	0	0.0596583	0	0	0	0	0	0	0.0520964	2.0072	1.31641	1.42561	4.11733	1.1231	3.90651	2.62436	2.74294	25.7889	31.7409	29.5186	31.758	26.2534	24.9653	41.2305	40.2237
			Amount (nmol g-1 FW)				110.546	112.825	240.934	140.325	134.423	72.594	123.208	146.797	121.005	128.303	151.765	136.365	109.842	121.863	142.322	90.1932	82.362	170.982	140.466	138.026	94.2706	121.456	105.516	127.559	192.789	103.759	106.688	206.563	96.0907	193.035	106.613	105.44	135.464	132.736	165.203	395.271	282.75	368.354	139.555	164.686	98.2034	209.584	296.053
			Average amount (nmol g-1 FW)				161.495
			nmol g-1 FW	Ru5P+X5P-0			158.219	158.527	160.164	161.495	143.558	144.398	146.696	148.844	147.659	140.83	134.377	134.742	126.697	138.723	124.744	111.572	104.378	90.2285	107.522	83.5123	99.1383	94.1903	72.3716	68.9753	64.9531	67.018	54.7274	26.9565	43.0848	42.4761	25.3549	20.779	25.0762	30.1708	28.065	6.01037	3.32851	4.58966	5.48612	6.88993	7.75703	6.57457	1.26209
				Ru5P+X5P-1			3.27597	2.96803	1.33025	0	17.5313	17.0971	14.7989	12.6508	13.8357	20.6649	27.1178	26.7527	34.7982	21.2966	35.7126	46.9205	49.997	63.9561	43.9715	63.6057	54.5789	57.2757	65.4512	66.3795	67.2718	56.9724	72.7931	55.6758	48.5513	55.8974	47.4355	45.6893	43.1444	44.6423	44.9895	13.38	6.10272	11.1828	9.11396	9.73057	15.1917	8.22746	4.33266
				Ru5P+X5P-2			0	0	0	0	0.405772	0	0	0	0	0	0	0	0	1.47521	1.03777	3.0024	6.62981	6.78025	8.93705	12.0458	7.77755	8.77038	21.2098	20.2938	25.9801	24.1329	24.2057	36.9876	31.3189	33.7788	41.608	37.2029	38.2299	34.085	33.8826	21.9072	20.7939	21.2163	19.9115	21.5954	23.6854	13.1639	11.5071
				Ru5P+X5P-3			0	0	0	0	0	0	0	0	0	0	0	0	0	0	0	0	0.490365	0.529895	0.867734	1.10373	0	0.224791	2.46207	5.84614	2.69334	11.6148	9.29138	35.4297	29.2245	22.1131	34.2213	48.8538	37.2929	37.1876	37.2819	43.1974	46.6586	43.2273	43.4249	47.2312	44.3415	38.7654	39.4148
				Ru5P+X5P-4			0	0	0	0	0	0	0	0	0	0	0	0	0	0	0	0	0	0	0.196479	1.13082	0	1.03365	0	0	0.596403	1.75665	0.393049	3.20361	7.18933	4.9272	6.22578	7.15602	11.4425	11.1708	12.8461	35.3522	33.3511	33.6077	32.2708	33.6498	30.2016	28.1784	40.019
				Ru5P+X5P-5			0	0	0	0	0	0	0	0	0	0	0	0	0	0	0	0	0	0	0	0.096345	0	0	0	0	0	0	0.084133	3.24152	2.12593	2.30228	6.64927	1.81374	6.30882	4.23821	4.4297	41.6476	51.2598	47.671	51.2875	42.3979	40.3176	66.585	64.9592
			natom 13C equivalents g-1 FW	Ru5P+X5P-0	0		0	0	0	0	0	0	0	0	0	0	0	0	0	0	0	0	0	0	0	0	0	0	0	0	0	0	0	0	0	0	0	0	0	0	0	0	0	0	0	0	0	0	0
				Ru5P+X5P-1	1		3.27597	2.96803	1.33025	0	17.5313	17.0971	14.7989	12.6508	13.8357	20.6649	27.1178	26.7527	34.7982	21.2966	35.7126	46.9205	49.997	63.9561	43.9715	63.6057	54.5789	57.2757	65.4512	66.3795	67.2718	56.9724	72.7931	55.6758	48.5513	55.8974	47.4355	45.6893	43.1444	44.6423	44.9895	13.38	6.10272	11.1828	9.11396	9.73057	15.1917	8.22746	4.33266
				Ru5P+X5P-2	2		0	0	0	0	0.811543	0	0	0	0	0	0	0	0	2.95041	2.07553	6.0048	13.2596	13.5605	17.8741	24.0917	15.5551	17.5408	42.4196	40.5875	51.9602	48.2658	48.4113	73.9752	62.6377	67.5575	83.2159	74.4057	76.4599	68.17	67.7651	43.8143	41.5878	42.4326	39.8229	43.1907	47.3707	26.3278	23.0141
				Ru5P+X5P-3	3		0	0	0	0	0	0	0	0	0	0	0	0	0	0	0	0	1.47109	1.58969	2.6032	3.31119	0	0.674373	7.3862	17.5384	8.08001	34.8443	27.8741	106.289	87.6735	66.3393	102.664	146.561	111.879	111.563	111.846	129.592	139.976	129.682	130.275	141.694	133.024	116.296	118.244
				Ru5P+X5P-4	4		0	0	0	0	0	0	0	0	0	0	0	0	0	0	0	0	0	0	0.785917	4.52327	0	4.13459	0	0	2.38561	7.0266	1.5722	12.8144	28.7573	19.7088	24.9031	28.6241	45.7698	44.6832	51.3843	141.409	133.404	134.431	129.083	134.599	120.806	112.713	160.076
				Ru5P+X5P-5	5		0	0	0	0	0	0	0	0	0	0	0	0	0	0	0	0	0	0	0	0.481725	0	0	0	0	0	0	0.420665	16.2076	10.6296	11.5114	33.2464	9.06871	31.5441	21.191	22.1485	208.238	256.299	238.355	256.438	211.99	201.588	332.925	324.796
				sum of 13C in Ru5P+X5P			3.27597	2.96803	1.33025	0	18.3429	17.0971	14.7989	12.6508	13.8357	20.6649	27.1178	26.7527	34.7982	24.247	37.7881	52.9253	64.7277	79.1063	65.2347	96.0136	70.134	79.6254	115.257	124.505	129.698	147.109	151.071	264.962	238.249	221.014	291.465	304.349	308.797	290.249	298.133	536.433	577.37	556.083	564.732	541.204	517.981	596.49	630.463
			Relative isotopomer abundance (%)	RuBP-0			98.0128	99.9813	99.6282	99.2394	91.9966	90.8229	84.5128	89.5199	86.0981	78.2881	83.1691	74.9955	74.5802	86.1021	71.3017	58.1237	56.1957	62.1752	62.0929	55.2341	56.6389	57.3999	45.4271	32.9749	35.1212	32.9399	29.477	10.6753	14.4312	22.4395	12.2375	10.194	8.66888	15.2237	11.2007	2.1718	2.46374	3.30731	4.40198	2.92236	2.15807	3.16352	2.67416
				RuBP-1			1.9872	0.0186999	0.371797	0.760603	8.00336	9.17715	14.2733	9.77463	13.9019	20.5274	16.2141	23.0956	24.2332	13.8979	25.1893	39.9031	39.3865	32.154	35.098	33.3108	29.5956	32.7509	42.3348	44.4571	40.8414	38.8922	42.4473	38.5037	31.53	33.9205	34.1778	28.3934	25.7473	28.683	23.9035	8.34233	8.64827	4.90194	4.97467	5.00673	5.76356	2.98793	4.43421
				RuBP-2			0	0	0	0	0	0	1.21392	0.545685	0	0.582248	0.616849	1.83007	0.833678	0	3.00839	1.06786	2.62856	4.67815	2.50742	8.35731	9.94627	7.78893	8.85013	16.5831	14.1822	17.8345	17.9504	23.9041	23.6759	22.0696	19.6198	22.1214	24.5505	22.6084	26.0338	13.4428	12.1574	13.0303	9.51133	12.591	11.4708	5.63318	7.6418
				RuBP-3			0	0	0	0	0	0	0	0.159736	0	0.469836	0	0.0788576	0.352942	0	0.500587	0.539079	0.59672	0.992582	0.231804	2.22748	2.17814	2.06031	3.18955	4.10613	8.94835	8.56373	8.42763	18.533	19.9517	15.6592	21.1801	24.4208	27.6832	22.9745	26.0273	28.7999	26.1377	26.7861	25.2604	26.6734	25.8474	21.3244	19.8397
				RuBP-4			0	0	0	0	0	0	0	0	0	0.132417	0	0	0	0	0	0.366272	1.00122	0	0.0698413	0.870279	1.6411	0	0.198373	1.45888	0.480592	1.41487	0.79877	5.39071	6.81871	4.40518	9.27922	9.78131	8.81181	6.61452	7.92402	20.7742	20.4232	21.2979	22.9649	18.8828	24.1362	22.6328	25.459
				RuBP-5			0	0	0	0	0	0	0	0	0	0	0	0	0	0	0	0	0.191261	0	0	0	0	0	0	0.419842	0.426234	0.354867	0.898924	2.99321	3.5925	1.50602	3.50564	5.08905	4.53837	3.89583	4.91069	26.4689	30.1698	30.6765	32.8867	33.9237	30.624	44.2582	39.9511
			Amount (nmol g-1 FW)				104.65	110.426	38.0397	88.7263	98.7846	60.7849	262.173	192.686	166.477	94.5159	127.534	270.825	194.43	54.4953	119.75	47.5522	122.492	67.3006	78.4847	61.1839	62.6743	171.994	120.368	229.092	241.009	160.803	176.012	124.986	112.527	139.396	100.659	113.351	84.5547	131.214	105.776	375.807	292.701	84.9699	57.5117	94.0152	167.098	210.855	163.475
			Average amount (nmol g-1 FW)				137.501
			nmol g-1 FW	RuBP-0			134.769	137.475	136.99	136.455	126.496	124.882	116.206	123.091	118.386	107.647	114.358	103.12	102.549	118.391	98.0406	79.9207	77.2697	85.4916	85.3784	75.9475	77.8791	78.9255	62.4628	45.3408	48.292	45.2927	40.5312	14.6786	19.843	30.8546	16.8267	14.0169	11.9198	20.9328	15.4011	2.98625	3.38767	4.54759	6.05278	4.01828	2.96738	4.34988	3.677
				RuBP-1			2.73241	0.0257125	0.511225	1.04584	11.0047	12.6187	19.6259	13.4402	19.1152	28.2254	22.2945	31.7567	33.3209	19.1098	34.6356	54.8672	54.1569	44.2121	48.2602	45.8028	40.6943	45.0328	58.2108	61.129	56.1573	53.4772	58.3655	52.9431	43.3541	46.641	46.9948	39.0413	35.4028	39.4394	32.8675	11.4708	11.8915	6.74022	6.84022	6.88431	7.92496	4.10843	6.09709
				RuBP-2			0	0	0	0	0	0	1.66915	0.750322	0	0.800598	0.848175	2.51636	1.14632	0	4.13657	1.46832	3.6143	6.4325	3.44773	11.4914	13.6762	10.7099	12.169	22.802	19.5007	24.5226	24.682	32.8684	32.5546	30.3459	26.9774	30.4171	33.7572	31.0868	35.7968	18.484	16.7165	17.9168	13.0782	17.3128	15.7724	7.74568	10.5076
				RuBP-3			0	0	0	0	0	0	0	0.219639	0	0.646029	0	0.10843	0.485299	0	0.688313	0.741239	0.820496	1.36481	0.318733	3.0628	2.99497	2.83295	4.38567	5.64598	12.3041	11.7752	11.5881	25.483	27.4338	21.5316	29.1228	33.5789	38.0646	31.5902	35.7878	39.6002	35.9396	36.8311	34.7333	36.6762	35.5405	29.3213	27.2798
				RuBP-4			0	0	0	0	0	0	0	0	0	0.182075	0	0	0	0	0	0.503628	1.37669	0	0.0960325	1.19664	2.25653	0	0.272764	2.00598	0.660819	1.94546	1.09832	7.41229	9.3758	6.05718	12.759	13.4494	12.1163	9.09503	10.8956	28.5647	28.0821	29.2848	31.577	25.964	33.1875	31.1203	35.0064
				RuBP-5			0	0	0	0	0	0	0	0	0	0	0	0	0	0	0	0	0.262986	0	0	0	0	0	0	0.577287	0.586076	0.487946	1.23603	4.1157	4.93972	2.0708	4.8203	6.99749	6.2403	5.35681	6.75225	36.3951	41.4837	42.1806	45.2196	46.6454	42.1083	60.8554	54.9332
			natom 13C equivalents g-1 FW	RuBP-0	0		0	0	0	0	0	0	0	0	0	0	0	0	0	0	0	0	0	0	0	0	0	0	0	0	0	0	0	0	0	0	0	0	0	0	0	0	0	0	0	0	0	0	0
				RuBP-1	1		2.73241	0.0257125	0.511225	1.04584	11.0047	12.6187	19.6259	13.4402	19.1152	28.2254	22.2945	31.7567	33.3209	19.1098	34.6356	54.8672	54.1569	44.2121	48.2602	45.8028	40.6943	45.0328	58.2108	61.129	56.1573	53.4772	58.3655	52.9431	43.3541	46.641	46.9948	39.0413	35.4028	39.4394	32.8675	11.4708	11.8915	6.74022	6.84022	6.88431	7.92496	4.10843	6.09709
				RuBP-2	2		0	0	0	0	0	0	3.3383	1.50064	0	1.6012	1.69635	5.03272	2.29263	0	8.27314	2.93663	7.22859	12.865	6.89545	22.9828	27.3525	21.4197	24.3381	45.604	39.0015	49.0453	49.364	65.7367	65.1093	60.6918	53.9549	60.8343	67.5145	62.1736	71.5936	36.9679	33.433	35.8335	26.1564	34.6257	31.5449	15.4914	21.0151
				RuBP-3	3		0	0	0	0	0	0	0	0.658916	0	1.93809	0	0.32529	1.4559	0	2.06494	2.22372	2.46149	4.09443	0.956199	9.18841	8.9849	8.49884	13.157	16.9379	36.9122	35.3257	34.7642	76.4491	82.3013	64.5949	87.3685	100.737	114.194	94.7706	107.363	118.801	107.819	110.493	104.2	110.029	106.621	87.964	81.8395
				RuBP-4	4		0	0	0	0	0	0	0	0	0	0.728298	0	0	0	0	0	2.01451	5.50677	0	0.38413	4.78657	9.02612	0	1.09106	8.0239	2.64328	7.78184	4.39327	29.6492	37.5032	24.2287	51.0361	53.7977	48.4653	36.3801	43.5824	114.259	112.328	117.139	126.308	103.856	132.75	124.481	140.026
				RuBP-5	5		0	0	0	0	0	0	0	0	0	0	0	0	0	0	0	0	1.31493	0	0	0	0	0	0	2.88643	2.93038	2.43973	6.18015	20.5785	24.6986	10.354	24.1015	34.9875	31.2015	26.784	33.7612	181.975	207.419	210.903	226.098	233.227	210.542	304.277	274.666
				sum of 13C in RuBP			2.73241	0.0257125	0.511225	1.04584	11.0047	12.6187	22.9642	15.5998	19.1152	32.493	23.9909	37.1147	37.0694	19.1098	44.9736	62.0421	70.6686	61.1716	56.4959	82.7605	86.0577	74.9514	96.7969	134.581	137.645	148.07	153.067	245.357	252.967	206.51	263.456	289.397	296.778	259.548	289.168	463.474	472.89	481.109	489.603	488.622	489.383	536.322	523.643
	First intermediates of starch and sugar pathways	A	Relative isotopomer abundance (%)	G6P-0			99.6322	97.7903	98.7276	98.4659	96.2007	99.034	93.9872	98.0883	98.0729	93.9141	93.0761	90.9304	93.8716	90.639	89.0594	88.3559	86.4261	83.6481	82.8746	81.6538	81.0909	77.7808	75.9949	72.7739	69.7738	60.7264	64.0122	49.8368	54.1231	51.1114	40.2503	44.7906	39.3885	38.3805	39.2088	32.248	27.4289	15.3636	30.4791	19.2646	19.7784	26.2436	11.4966
				G6P-1			0.367812	2.20967	1.27235	1.53407	2.91497	0.966018	6.01283	1.91165	1.92713	3.77632	3.38314	4.74582	2.19021	6.33711	6.23966	7.41124	7.46226	11.5048	11.7431	12.7526	13.7846	14.4418	16.4706	17.6483	18.3575	21.1387	18.9842	23.3768	19.2741	22.2608	21.7969	21.0663	18.721	21.1166	20.461	8.51811	8.0813	7.15258	6.40552	6.1111	4.98877	3.0479	3.50766
				G6P-2			0	0	0	0	0.884296	0	0	0	0	2.30956	3.54079	4.3238	3.60152	2.81061	4.70098	4.23283	6.11164	4.56433	5.38232	5.21919	5.12447	7.77732	7.47724	9.40611	10.9714	15.0481	15.7018	16.3007	15.9065	18.1989	22.9667	20.7122	21.8012	22.2816	22.4037	10.8205	11.0379	12.1375	12.0302	14.3893	15.5008	6.21154	7.62307
				G6P-3			0	0	0	0	0	0	0	0	0	0	0	0	0.336625	0.21332	0	0	0	0.282692	0	0.374426	0	0	0.0572063	0.171648	0.495235	2.0799	0.945419	6.80597	6.87372	5.93933	8.70025	7.49535	12.1145	11.1137	9.84936	12.5942	10.8146	15.4404	10.3019	13.5363	12.2473	8.5543	10.7828
				G6P-4			0	0	0	0	0	0	0	0	0	0	0	0	0	0	0	0	0	0	0	0	0	0	0	0	0.40209	1.00187	0.302118	2.30911	2.91338	2.14004	5.23033	4.57176	6.26534	5.26618	6.1622	14.7465	15.3081	19.6866	16.6925	16.3449	20.5304	14.9356	19.4853
				G6P-5			0	0	0	0	0	0	0	0	0	0	0	0	0	0	0	0	0	0	0	0	0	0	0	0	0	0.00500105	0.0542982	0.429235	0.662598	0.099928	0.837179	0.629248	1.03539	1.44194	1.4531	10.1126	14.036	15.0277	10.2178	14.8377	12.8136	14.432	17.8952
				G6P-6			0	0	0	0	0	0	0	0	0	0	0	0	0	0	0	0	0	0	0	0	0	0	0	0	0	0	0	0.941489	0.246565	0.249579	0.218423	0.734598	0.674098	0.399457	0.461739	10.9601	13.2931	15.1916	13.8729	15.516	14.1407	26.5751	29.2093
			Amount (nmol g-1 FW)				174.514	155.667	157.164	120.014	189.6	111.57	202.408	194.275	244.27	165.815	148.126	189.751	160.603	168.464	168.9	168.344	172.476	169.451	182.464	183.591	129.76	169.654	150.807	230.908	259.422	151.106	149.066	251.182	207.328	210.481	218.183	222.617	170.987	135.411	194.519	323.972	281.079	285.472	194.911	156.395	190.661	254.245	287.243
			Average amount (nmol g-1 FW)				198.823
			nmol g-1 FW	G6P-0			198.092	194.429	196.293	195.773	191.269	196.902	186.868	195.022	194.991	186.723	185.056	180.79	186.638	180.211	177.07	175.672	171.835	166.312	164.774	162.346	161.227	154.646	151.095	144.691	138.726	120.738	127.271	99.0868	107.609	101.621	80.0268	89.0539	78.3134	76.3092	77.9561	64.1164	54.5349	30.5462	60.5995	38.3025	39.3239	52.1782	22.8579
				G6P-1			0.731294	4.39333	2.52973	3.05008	5.79562	1.92066	11.9549	3.8008	3.83156	7.50818	6.72645	9.43578	4.35464	12.5996	12.4059	14.7352	14.8367	22.8742	23.348	25.3551	27.407	28.7137	32.7473	35.0889	36.4988	42.0286	37.7448	46.4783	38.3213	44.2596	43.3371	41.8845	37.2215	41.9847	40.6812	16.9359	16.0675	14.221	12.7356	12.1503	9.91881	6.05992	6.97402
				G6P-2			0	0	0	0	1.75818	0	0	0	0	4.59194	7.0399	8.59671	7.16064	5.58814	9.34662	8.41583	12.1513	9.07494	10.7013	10.3769	10.1886	15.4631	14.8665	18.7015	21.8136	29.9191	31.2188	32.4095	31.6258	36.1837	45.663	41.1806	43.3458	44.3009	44.5438	21.5136	21.946	24.1321	23.9187	28.6093	30.819	12.35	15.1564
				G6P-3			0	0	0	0	0	0	0	0	0	0	0	0	0.669288	0.424129	0	0	0	0.562057	0	0.744445	0	0	0.113739	0.341275	0.984641	4.13531	1.87971	13.5318	13.6665	11.8088	17.2981	14.9025	24.0864	22.0965	19.5828	25.0401	21.502	30.699	20.4826	26.9133	24.3504	17.0079	21.4387
[truncated: 303 more rows]
[truncated: 17 more columns]

## Sheet: 8-13C atoms LL 
Supplemental Data. Medeiros et al. (2022) 13CO2 Labelling kinetics in maize reveal impaired efficiency of C4 photosynthesis under low irradiance.
[truncated: 644 more rows]
[truncated: 2 more columns]

[truncated: 3 more sheets: 9-C dependent enrichment ML&LL, 10-sum13C atoms ML&LL, 11-Extra data for flux estim.]
